# Supplementary material for: Multi-omic characterization of bifunctional peroxidase 4-coumarate 3-hydroxylase knockdown in Brachypodium distachyon provides insights into lignin modification-associated pleiotropic effects
Source: Front Plant Sci. 2022 Sep 28;13:908649. doi: 10.3389/fpls.2022.908649 (PMC9554711; doi:10.3389/fpls.2022.908649)
Supplement: Supplementary file 2 [file Table_1.xlsx]

## Sheet: Supplement Table 1
Supplement Table 1: Qualitative and quantitative proteomics results. A proteomics report is provided for each Brachypodium lines as a separate Excel sheet. A table titled, "Protein matrix", summarizes proteins identified and their respective abundances across the entire experimental conditions. Additionally, table titled "significantly changing proteins" contains the proteins that are significant…

## Sheet: WT
Protein FDR Confidence: Combined	Accession	Description	Contaminant	Coverage [%]	# Peptides	# PSMs	# Unique Peptides	# AAs	WT_rep1	WT_rep2	WT_rep3
High	I1INY7	Clathrin heavy chain OS=Brachypodium distachyon OX=15368 GN=100841671 PE=3 SV=1	FALSE	37	67	638	10	1708	2.82951e+10	2.87676e+10	28905785602
High	A0A2K2CU88	Clathrin heavy chain OS=Brachypodium distachyon OX=15368 GN=BRADI_4g44977v3 PE=3 SV=1	FALSE	36	67	635	10	1774	2.96977e+10	2.96904e+10	30187208826
High	I1I8C1	HATPase_c domain-containing protein OS=Brachypodium distachyon OX=15368 GN=100838713 PE=3 SV=1	FALSE	50	41	496	14	700	3.51925e+10	3.66043e+10	3.35183e+10
High	I1I8C5	HATPase_c domain-containing protein OS=Brachypodium distachyon OX=15368 GN=100840543 PE=3 SV=1	FALSE	51	42	541	10	699	32672991459	3.38688e+10	3.1938e+10
High	I1HUD0	Fructose-bisphosphate aldolase OS=Brachypodium distachyon OX=15368 GN=100825584 PE=3 SV=1	FALSE	61	27	569	23	358	62109008318	6.70478e+10	5.9127e+10
High	I1HL79	Uncharacterized protein OS=Brachypodium distachyon OX=15368 GN=104582731 PE=3 SV=1	FALSE	50	44	454	19	836	1.47828e+10	13976513897	1.39869e+10
High	A0A2K2CU98	Clathrin heavy chain OS=Brachypodium distachyon OX=15368 GN=BRADI_4g44977v3 PE=3 SV=1	FALSE	36	63	574	10	1564	2.85051e+10	27985809646	28517556000
High	A0A2K2CU94	Clathrin heavy chain OS=Brachypodium distachyon OX=15368 GN=BRADI_4g44977v3 PE=3 SV=1	FALSE	36	63	574	10	1564	2.85051e+10	27985809646	28517556000
High	I1I8C4	HATPase_c domain-containing protein OS=Brachypodium distachyon OX=15368 GN=100840035 PE=3 SV=1	FALSE	49	40	535	0	699	36916344915	3.84511e+10	3.5094e+10
High	I1IBR5	Phenylalanine ammonia-lyase OS=Brachypodium distachyon OX=15368 GN=100839236 PE=3 SV=1	FALSE	52	36	982	30	707	106898992539	1.03746e+11	123639906709
High	A0A0Q3K8J1	Uncharacterized protein OS=Brachypodium distachyon OX=15368 GN=104582731 PE=3 SV=1	FALSE	50	42	435	18	803	1.34159e+10	12982085193	1.26836e+10
High	I1H4Q8	Sucrose synthase OS=Brachypodium distachyon OX=15368 GN=100839938 PE=3 SV=1	FALSE	48	41	539	24	815	3.2715e+10	3.76553e+10	3.42879e+10
High	A0A0Q3IEG5	Uncharacterized protein OS=Brachypodium distachyon OX=15368 GN=BRADI_2g13087v3 PE=3 SV=1	FALSE	47	27	2546	27	476	8.47776e+11	8.59344e+11	8.23305e+11
High	B3TN59	Ribulose bisphosphate carboxylase large chain OS=Brachypodium distachyon OX=15368 GN=rbcL PE=3 SV=1	FALSE	47	27	2546	27	476	8.47776e+11	8.59344e+11	8.23305e+11
High	I1HQW3	Glycine cleavage system P protein OS=Brachypodium distachyon OX=15368 GN=100845191 PE=3 SV=1	FALSE	40	32	402	32	1033	14945889182	1.65892e+10	17252604909
High	I1IHD0	Uncharacterized protein OS=Brachypodium distachyon OX=15368 GN=100843308 PE=3 SV=1	FALSE	45	30	713	12	648	6.325e+10	6.29643e+10	60171457193
High	I1I9Y4	Tr-type G domain-containing protein OS=Brachypodium distachyon OX=15368 GN=100828009 PE=4 SV=1	FALSE	39	41	715	18	843	4.82468e+10	48701513973	45885603868
High	I1IA29	Tr-type G domain-containing protein OS=Brachypodium distachyon OX=15368 GN=100836272 PE=4 SV=1	FALSE	39	41	715	18	843	4.82468e+10	48701513973	45885603868
High	I1GPV3	Uncharacterized protein OS=Brachypodium distachyon OX=15368 GN=100824461 PE=3 SV=1	FALSE	36	28	757	17	766	6.51138e+10	7.03644e+10	71985650237
High	I1GRK9	Glutamine amidotransferase type-2 domain-containing protein OS=Brachypodium distachyon OX=15368 GN=100827937 PE=4 SV=1	FALSE	36	52	395	52	1608	1.63172e+10	1.36829e+10	12616589537
High	I1H6Y3	Uncharacterized protein OS=Brachypodium distachyon OX=15368 GN=100827922 PE=3 SV=1	FALSE	46	32	624	11	651	52475737618	53944099813	50211171055
High	I1HQF1	Glutamine amidotransferase type-2 domain-containing protein OS=Brachypodium distachyon OX=15368 GN=100832857 PE=4 SV=1	FALSE	32	62	316	45	2163	4.62533e+09	5.08406e+09	5.49916e+09
High	I1HWC7	Uncharacterized protein OS=Brachypodium distachyon OX=15368 GN=100841864 PE=3 SV=1	FALSE	47	38	536	36	665	2.7212e+10	27778609409	24999266038
High	I1GVA9	HATPase_c domain-containing protein OS=Brachypodium distachyon OX=15368 GN=100823353 PE=3 SV=1	FALSE	49	45	321	45	807	1.02397e+10	11232017335	1.0889e+10
High	I1H9M9	Uncharacterized protein OS=Brachypodium distachyon OX=15368 GN=100821246 PE=4 SV=1	FALSE	48	41	318	5	811	1.33504e+10	1.41199e+10	1.3324e+10
High	I1I3D1	Uncharacterized protein OS=Brachypodium distachyon OX=15368 GN=100837902 PE=3 SV=1	FALSE	62	25	704	9	446	4.63319e+10	46498230059	4.12503e+10
High	I1IWF2	Uncharacterized protein OS=Brachypodium distachyon OX=15368 GN=100846375 PE=4 SV=1	FALSE	31	65	248	58	2335	4.51002e+09	5104761922	5128023547
High	I1IJ15	ATPase_AAA_core domain-containing protein OS=Brachypodium distachyon OX=15368 GN=100836073 PE=4 SV=1	FALSE	51	24	569	24	465	50007120953	50884328993	48911893626
High	B3TN58	ATP synthase subunit beta, chloroplastic OS=Brachypodium distachyon OX=15368 GN=atpB PE=3 SV=1	FALSE	50	21	816	12	498	5.73938e+10	6.18538e+10	6.20927e+10
High	I1GVU2	Uncharacterized protein OS=Brachypodium distachyon OX=15368 GN=100842214 PE=3 SV=1	FALSE	51	34	498	34	621	28746701246	2.89714e+10	2.63937e+10
High	I1HAV9	Coatomer subunit alpha OS=Brachypodium distachyon OX=15368 GN=100844017 PE=4 SV=1	FALSE	46	52	318	8	1218	1.08831e+10	1.18e+10	1.26198e+10
High	A0A2K2CZG7	Uncharacterized protein OS=Brachypodium distachyon OX=15368 GN=BRADI_3g27277v3 PE=4 SV=1	FALSE	49	19	1780	19	313	6.26315e+11	6.54902e+11	5.99919e+11
High	A0A0Q3JE04	Uncharacterized protein OS=Brachypodium distachyon OX=15368 GN=100834926 PE=4 SV=1	FALSE	30	60	201	53	2263	3355937543	3.78868e+09	3.98026e+09
High	I1HTL7	Coatomer subunit alpha OS=Brachypodium distachyon OX=15368 GN=100841413 PE=4 SV=1	FALSE	45	50	286	6	1219	9.51243e+09	1.03063e+10	1.10248e+10
High	I1GLJ6	Uncharacterized protein OS=Brachypodium distachyon OX=15368 GN=100825082 PE=3 SV=1	FALSE	43	29	520	10	648	38975468824	40620582142	39218427139
High	I1IPB7	Uncharacterized protein OS=Brachypodium distachyon OX=15368 GN=100845336 PE=3 SV=1	FALSE	41	44	319	26	968	10058746762	9525275182	7.90424e+09
High	I1HZ62	Uncharacterized protein OS=Brachypodium distachyon OX=15368 GN=100829108 PE=3 SV=1	FALSE	45	44	296	22	969	9.41751e+09	8376414483	8.06391e+09
High	I1IJ14	ATPase_AAA_core domain-containing protein OS=Brachypodium distachyon OX=15368 GN=100836073 PE=4 SV=1	FALSE	47	21	532	21	428	49092402777	49658606785	47489363994
High	A0A0Q3Q5D1	Uncharacterized protein OS=Brachypodium distachyon OX=15368 GN=BRADI_3g27325v3 PE=3 SV=1	FALSE	38	20	2169	20	450	6.19015e+11	6.19357e+11	5.93783e+11
High	I1IA06	UVR domain-containing protein OS=Brachypodium distachyon OX=15368 GN=100833912 PE=3 SV=1	FALSE	51	45	297	0	921	1.10744e+10	11405034861	1.31279e+10
High	A0A0Q3JMQ4	UVR domain-containing protein OS=Brachypodium distachyon OX=15368 GN=100833605 PE=3 SV=1	FALSE	51	45	297	19	921	1.09479e+10	11320721845	1.29504e+10
High	P04264	SWISS-PROT:P04264 Tax_Id=9606 Gene_Symbol=KRT1 Keratin, type II cytoskeletal 1	TRUE	53	34	517	28	644	3.37973e+10	2.50378e+10	47124661449
High	I1IIM8	Uncharacterized protein OS=Brachypodium distachyon OX=15368 GN=100821130 PE=4 SV=1	FALSE	17	54	177	54	3636	1.88087e+09	2.11468e+09	2.34393e+09
High	A0A0Q3IV45	ATP synthase subunit beta OS=Brachypodium distachyon OX=15368 GN=BRADI_2g13089v3 PE=3 SV=1	FALSE	43	18	757	9	498	51293397002	55915863395	5.63049e+10
High	I1H9M8	Uncharacterized protein OS=Brachypodium distachyon OX=15368 GN=100821547 PE=4 SV=1	FALSE	46	38	289	2	811	1.25097e+10	1.34106e+10	1.26665e+10
High	A0A0Q3GTH3	Lipoxygenase OS=Brachypodium distachyon OX=15368 GN=100821461 PE=3 SV=1	FALSE	46	42	417	37	946	1.48365e+10	1.74005e+10	1.21726e+10
High	A0A2K2D323	UVR domain-containing protein OS=Brachypodium distachyon OX=15368 GN=100833912 PE=3 SV=1	FALSE	50	44	288	0	910	1.0742e+10	11074131053	1.27283e+10
High	I1IBR6	Phenylalanine ammonia-lyase OS=Brachypodium distachyon OX=15368 GN=100840340 PE=3 SV=1	FALSE	50	36	351	19	717	2.77375e+10	2.54571e+10	3.04768e+10
High	I1J2V1	Plasma membrane ATPase OS=Brachypodium distachyon OX=15368 GN=100846063 PE=3 SV=1	FALSE	38	35	406	25	951	1.99107e+10	1.97111e+10	22389564210
High	I1ITH3	UVR domain-containing protein OS=Brachypodium distachyon OX=15368 GN=100825356 PE=3 SV=1	FALSE	48	41	260	14	920	9567969763	9415348990	1.11749e+10
High	I1HCG5	Phospholipase D OS=Brachypodium distachyon OX=15368 GN=100826235 PE=3 SV=1	FALSE	42	29	331	27	811	1.03253e+10	10166073601	9.17841e+09
High	I1IG93	Uncharacterized protein OS=Brachypodium distachyon OX=15368 GN=100837608 PE=3 SV=1	FALSE	33	26	940	15	765	8.80729e+10	94858614479	9.20914e+10
High	I1H7F9	Uncharacterized protein OS=Brachypodium distachyon OX=15368 GN=100840157 PE=3 SV=1	FALSE	49	23	510	5	446	40034903617	40862897305	3.58812e+10
High	I1HL80	Uncharacterized protein OS=Brachypodium distachyon OX=15368 GN=BRADI_2g33682v3 PE=3 SV=1	FALSE	43	39	312	14	843	1.07381e+10	1.06735e+10	1.04631e+10
High	I1HI10	ATP synthase subunit beta OS=Brachypodium distachyon OX=15368 GN=BRADI_2g20977v3 PE=3 SV=1	FALSE	41	18	720	11	497	4.9938e+10	5.28727e+10	5.25755e+10
High	I1GPB0	Lipoxygenase OS=Brachypodium distachyon OX=15368 GN=100845752 PE=3 SV=1	FALSE	43	41	391	34	860	12251930389	20771943035	10421939406
High	I1HV92	HP domain-containing protein OS=Brachypodium distachyon OX=15368 GN=100836127 PE=4 SV=1	FALSE	45	38	281	38	981	1.05009e+10	9597149246	9897039133
High	A0A0Q3KUN7	WD_REPEATS_REGION domain-containing protein OS=Brachypodium distachyon OX=15368 GN=100831214 PE=4 SV=1	FALSE	35	30	188	30	1121	5165866790	5718938818	5.74065e+09
High	I1HF18	S-adenosylmethionine synthase OS=Brachypodium distachyon OX=15368 GN=100843457 PE=3 SV=1	FALSE	56	17	360	6	394	2.08259e+10	2.31936e+10	31937625654
High	A0A0Q3F6L1	Aconitate hydratase OS=Brachypodium distachyon OX=15368 GN=100838918 PE=3 SV=1	FALSE	32	32	343	26	987	15482785089	1.75578e+10	15709871376
High	I1IX47	Transket_pyr domain-containing protein OS=Brachypodium distachyon OX=15368 GN=100839262 PE=4 SV=1	FALSE	39	39	210	11	1016	7189935078	6862131314	6306002367
High	I1GP93	Uncharacterized protein OS=Brachypodium distachyon OX=15368 GN=100844331 PE=3 SV=1	FALSE	44	30	249	30	744	9612713453	1.47262e+10	1.37295e+10
High	I1HIQ7	Uncharacterized protein OS=Brachypodium distachyon OX=15368 GN=100839302 PE=3 SV=1	FALSE	45	29	480	4	649	4.17026e+10	44108755395	40363561661
High	I1HXX8	Elongation factor Ts, mitochondrial OS=Brachypodium distachyon OX=15368 GN=100836461 PE=3 SV=1	FALSE	40	32	165	32	962	3014556865	2.79297e+09	2826882703
High	I1H3F3	Uncharacterized protein OS=Brachypodium distachyon OX=15368 GN=100827507 PE=4 SV=1	FALSE	60	22	617	22	330	73979480842	6.3761e+10	6.50806e+10
High	A0A0Q3NCW8	Uncharacterized protein OS=Brachypodium distachyon OX=15368 GN=100827937 PE=4 SV=1	FALSE	36	36	286	36	1142	1.19609e+10	1.00629e+10	9521919135
High	I1HWC4	Catalase OS=Brachypodium distachyon OX=15368 GN=100846426 PE=3 SV=1	FALSE	46	22	413	19	496	1.9522e+10	23967978219	2.02404e+10
High	I1HF17	S-adenosylmethionine synthase OS=Brachypodium distachyon OX=15368 GN=100844978 PE=3 SV=1	FALSE	56	19	323	8	395	1.97306e+10	22236226434	30115667131
High	I1IX46	Transket_pyr domain-containing protein OS=Brachypodium distachyon OX=15368 GN=100838957 PE=4 SV=1	FALSE	41	39	206	11	1016	6656819566	6.42105e+09	5.92723e+09
High	I1H037	Sucrose synthase OS=Brachypodium distachyon OX=15368 GN=100840503 PE=3 SV=1	FALSE	38	34	417	25	808	29062152373	32980628247	2.84744e+10
High	I1HTF8	Alpha-1,4 glucan phosphorylase OS=Brachypodium distachyon OX=15368 GN=100827967 PE=3 SV=1	FALSE	38	33	337	32	833	7820463743	10437788857	9185275977
High	A0A0Q3F350	Catalase OS=Brachypodium distachyon OX=15368 GN=100846426 PE=3 SV=1	FALSE	44	21	407	18	499	1.89356e+10	23022851371	1.94263e+10
High	I1ICD4	Uncharacterized protein OS=Brachypodium distachyon OX=15368 GN=100840642 PE=4 SV=1	FALSE	33	42	204	42	1356	4.30243e+09	4545192231	3959226443
High	A0A2K2DJ27	Lipoxygenase OS=Brachypodium distachyon OX=15368 GN=100845752 PE=3 SV=1	FALSE	47	37	356	31	693	10727418042	18223867763	9118004209
High	I1HEM6	Tubulin beta chain OS=Brachypodium distachyon OX=15368 GN=100843456 PE=3 SV=1	FALSE	54	21	590	2	446	4.58098e+10	44698772850	51818257212
High	I1IC17	Uncharacterized protein OS=Brachypodium distachyon OX=15368 GN=100833392 PE=4 SV=1	FALSE	61	36	206	36	577	6410665740	6432518914	6564280062
High	I1HT87	Uncharacterized protein OS=Brachypodium distachyon OX=15368 GN=100840403 PE=3 SV=1	FALSE	38	27	475	2	654	4.06069e+10	42869244277	39452471312
High	I1GMN5	Tubulin beta chain OS=Brachypodium distachyon OX=15368 GN=100830051 PE=3 SV=1	FALSE	56	22	590	4	444	4.30505e+10	41977204039	48290466821
High	A0A2K2DVT5	WD_REPEATS_REGION domain-containing protein OS=Brachypodium distachyon OX=15368 GN=100844017 PE=4 SV=1	FALSE	43	44	274	8	1080	8.96024e+09	9.97172e+09	1.06792e+10
High	I1HPV9	Tr-type G domain-containing protein OS=Brachypodium distachyon OX=15368 GN=100827163 PE=4 SV=1	FALSE	28	28	382	5	843	2.8015e+10	28748123519	26985318159
High	A0A0Q3JCQ8	SEC7 domain-containing protein OS=Brachypodium distachyon OX=15368 GN=100836709 PE=4 SV=1	FALSE	27	41	224	40	1719	3.73393e+09	3660012672	3988310255
High	I1GPF5	Ribonuclease OS=Brachypodium distachyon OX=15368 GN=100832402 PE=4 SV=1	FALSE	41	33	186	17	987	5912183209	5712610721	5515690511
High	P35527	SWISS-PROT:P35527 Tax_Id=9606 Gene_Symbol=KRT9 Keratin, type I cytoskeletal 9	TRUE	50	24	299	23	623	1.79089e+10	1.36441e+10	2.4797e+10
High	I1HXL8	Tubulin beta chain OS=Brachypodium distachyon OX=15368 GN=100829397 PE=3 SV=1	FALSE	50	20	519	0	445	4.0603e+10	4.01534e+10	45383018621
High	I1HAS9	Tubulin beta chain OS=Brachypodium distachyon OX=15368 GN=100839446 PE=3 SV=1	FALSE	53	21	511	2	448	4.1432e+10	4.05861e+10	4.66942e+10
High	I1HX57	26S proteasome non-ATPase regulatory subunit 2 homolog OS=Brachypodium distachyon OX=15368 GN=100837709 PE=3 SV=1	FALSE	42	35	206	35	898	9.25102e+09	9923647011	10488064340
High	I1H1D0	Uncharacterized protein OS=Brachypodium distachyon OX=15368 GN=100837414 PE=3 SV=1	FALSE	51	33	424	5	599	1.79955e+10	19316687137	19907758410
High	I1IMR6	Protein disulfide-isomerase OS=Brachypodium distachyon OX=15368 GN=100846545 PE=3 SV=1	FALSE	42	27	239	27	518	11227224580	11150333744	9868432534
High	A0A2K2DSF5	Aminotran_1_2 domain-containing protein OS=Brachypodium distachyon OX=15368 GN=BRADI_1g59220v3 PE=4 SV=1	FALSE	50	24	207	24	478	9020014856	8399234572	8.47514e+09
High	I1ID67	Pyrophosphate--fructose 6-phosphate 1-phosphotransferase subunit alpha OS=Brachypodium distachyon OX=15368 GN=100833891 PE=3 SV=1	FALSE	57	29	215	24	617	6.13736e+09	6.28527e+09	6.38436e+09
High	A0A0Q3IX48	Tubulin beta chain OS=Brachypodium distachyon OX=15368 GN=BRADI_2g52790v3 PE=3 SV=1	FALSE	44	20	531	1	501	4.43464e+10	4.34326e+10	5.01865e+10
High	A0A2K2CFK9	ATP synthase subunit beta OS=Brachypodium distachyon OX=15368 GN=BRADI_5g05668v3 PE=3 SV=1	FALSE	37	13	380	9	440	2.86558e+10	2.81868e+10	2.94195e+10
High	I1GWP1	Uncharacterized protein OS=Brachypodium distachyon OX=15368 GN=100844546 PE=3 SV=1	FALSE	45	24	334	2	414	24301231158	2.5374e+10	2.53936e+10
High	P35908	SWISS-PROT:P35908 Tax_Id=9606 Gene_Symbol=KRT2 Keratin, type II cytoskeletal 2 epidermal	TRUE	46	30	232	23	645	1.16129e+10	8.84576e+09	1.68533e+10
High	I1HJF2	Tubulin beta chain OS=Brachypodium distachyon OX=15368 GN=100834494 PE=3 SV=1	FALSE	51	20	562	0	444	4.51112e+10	44103234846	51185199836
High	I1HI54	Tubulin beta chain OS=Brachypodium distachyon OX=15368 GN=100836144 PE=3 SV=1	FALSE	51	20	528	2	447	4.46644e+10	4.42831e+10	51476223462
High	A0A0Q3JN29	Sucrose synthase OS=Brachypodium distachyon OX=15368 GN=100840503 PE=3 SV=1	FALSE	36	28	370	20	709	24434752639	27889756130	23802710857
High	I1HX56	Uncharacterized protein OS=Brachypodium distachyon OX=15368 GN=100843793 PE=3 SV=1	FALSE	44	23	332	1	414	23920231402	2.49208e+10	2.4946e+10
High	P13645	SWISS-PROT:P13645 Tax_Id=9606 Gene_Symbol=KRT10 Keratin, type I cytoskeletal 10	TRUE	44	29	230	24	593	13616148906	9.89033e+09	1.99425e+10
High	I1GLP9	Methylenetetrahydrofolate reductase OS=Brachypodium distachyon OX=15368 GN=100846793 PE=3 SV=1	FALSE	51	30	292	30	594	1.22071e+10	1.31053e+10	1.33995e+10
High	I1I1F5	Uncharacterized protein OS=Brachypodium distachyon OX=15368 GN=100838607 PE=3 SV=1	FALSE	54	17	327	16	360	18355870960	2.52577e+10	30297596188
High	I1H9V2	Uncharacterized protein OS=Brachypodium distachyon OX=15368 GN=100833521 PE=3 SV=1	FALSE	54	33	246	18	575	14104236093	13201930011	12481286432
High	A0A0Q3P104	Uncharacterized protein OS=Brachypodium distachyon OX=15368 GN=100833521 PE=3 SV=1	FALSE	54	33	246	18	571	14104236093	13201930011	12481286432
High	I1HKJ4	Uncharacterized protein OS=Brachypodium distachyon OX=15368 GN=100825296 PE=3 SV=1	FALSE	45	35	342	19	684	1.40033e+10	13490839111	13190027017
High	A0A0Q3IYU1	Uncharacterized protein OS=Brachypodium distachyon OX=15368 GN=BRADI_2g20990v3 PE=3 SV=1	FALSE	32	17	1396	17	460	5.86106e+11	5.8908e+11	5.81277e+11
High	I1HBH6	Eukaryotic translation initiation factor 3 subunit A OS=Brachypodium distachyon OX=15368 GN=100837986 PE=3 SV=1	FALSE	42	43	200	43	983	3.9689e+09	4610784249	4.8403e+09
High	A0A2K2CZG3	ATP synthase subunit beta OS=Brachypodium distachyon OX=15368 GN=BRADI_3g27281v3 PE=3 SV=1	FALSE	34	15	638	7	486	4.88272e+10	4.99403e+10	5.05438e+10
High	I1H5X4	Uncharacterized protein OS=Brachypodium distachyon OX=15368 GN=100835762 PE=4 SV=1	FALSE	58	18	399	13	347	3.3652e+10	4.32357e+10	30878991252
High	I1IB68	Elongation factor Tu OS=Brachypodium distachyon OX=15368 GN=100830133 PE=3 SV=1	FALSE	41	15	214	14	471	1.04566e+10	1.09634e+10	1.20117e+10
High	I1GV85	AAA domain-containing protein OS=Brachypodium distachyon OX=15368 GN=100842727 PE=3 SV=1	FALSE	44	24	198	24	681	5949642735	7.29427e+09	5859468190
High	A0A2K2D016	Uncharacterized protein OS=Brachypodium distachyon OX=15368 GN=104583675 PE=4 SV=1	FALSE	33	38	232	4	998	6669065522	6538847943	5936398094
High	A0A0Q3H3D6	Tubulin beta chain OS=Brachypodium distachyon OX=15368 GN=BRADI_1g32430v3 PE=3 SV=1	FALSE	53	19	445	2	427	3.89684e+10	3.80098e+10	46575157612
High	I1HET7	Ligase_CoA domain-containing protein OS=Brachypodium distachyon OX=15368 GN=100829187 PE=4 SV=1	FALSE	44	23	199	23	608	1.15426e+10	12883096520	1.25845e+10
High	I1ISL8	UTP--glucose-1-phosphate uridylyltransferase OS=Brachypodium distachyon OX=15368 GN=100830469 PE=3 SV=1	FALSE	55	22	457	15	475	30931421941	3.05061e+10	27119161581
High	I1GZM3	C2 domain-containing protein OS=Brachypodium distachyon OX=15368 GN=100838974 PE=4 SV=1	FALSE	21	44	216	44	2144	3.93944e+09	4.21743e+09	4.98102e+09
High	I1J1T4	Uncharacterized protein OS=Brachypodium distachyon OX=15368 GN=100839474 PE=4 SV=1	FALSE	27	43	122	43	1804	2470876662	1.40715e+09	2527774943
High	I1HQX9	Uncharacterized protein OS=Brachypodium distachyon OX=15368 GN=100821502 PE=4 SV=1	FALSE	42	27	126	27	868	3732856424	3376872567	3118508538
High	I1HDL9	Uncharacterized protein OS=Brachypodium distachyon OX=15368 GN=100841422 PE=4 SV=1	FALSE	77	22	305	22	194	45450529639	3.53356e+10	48098584326
High	I1GNI8	Serine hydroxymethyltransferase OS=Brachypodium distachyon OX=15368 GN=100843106 PE=3 SV=1	FALSE	47	23	286	23	514	11329592239	13775340432	15981757544
High	I1H1T8	Uncharacterized protein OS=Brachypodium distachyon OX=15368 GN=100834645 PE=3 SV=1	FALSE	45	19	225	8	447	22022398603	21980536760	1.79469e+10
High	I1I4G9	Uncharacterized protein OS=Brachypodium distachyon OX=15368 GN=100825736 PE=3 SV=1	FALSE	53	33	255	18	574	13707217099	12945218441	1.23287e+10
High	I1HBF9	Uncharacterized protein OS=Brachypodium distachyon OX=15368 GN=100845791 PE=3 SV=1	FALSE	48	25	225	16	538	10014830324	9564706918	8.92651e+09
High	I1ITD0	Uncharacterized protein OS=Brachypodium distachyon OX=15368 GN=100842588 PE=3 SV=1	FALSE	35	31	267	15	688	10097248773	1.04425e+10	11274161290
High	I1HJ56	Uncharacterized protein OS=Brachypodium distachyon OX=15368 GN=100843870 PE=4 SV=1	FALSE	47	29	219	16	592	6242574674	5.39625e+09	6.49163e+09
High	I1GN45	UDP-glucose 6-dehydrogenase OS=Brachypodium distachyon OX=15368 GN=100841376 PE=3 SV=1	FALSE	52	21	411	6	480	2.60121e+10	2.52656e+10	24225431740
High	A0A2K2D022	Uncharacterized protein OS=Brachypodium distachyon OX=15368 GN=104583675 PE=4 SV=1	FALSE	28	38	230	4	1163	6269099094	5836389947	5471379654
High	I1I508	Uncharacterized protein OS=Brachypodium distachyon OX=15368 GN=104583675 PE=4 SV=1	FALSE	32	38	230	4	1032	6269099094	5836389947	5471379654
High	A0A0Q3R8D2	Alpha-amylase OS=Brachypodium distachyon OX=15368 GN=100821502 PE=3 SV=1	FALSE	42	26	119	26	823	3606232288	3130692487	2998215658
High	I1GM81	Ribos_L4_asso_C domain-containing protein OS=Brachypodium distachyon OX=15368 GN=100845116 PE=4 SV=1	FALSE	58	25	317	12	404	21423102339	1.9788e+10	20573377821
High	A0A0Q3L2U5	Beta-galactosidase OS=Brachypodium distachyon OX=15368 GN=BRADI_4g07990v3 PE=3 SV=1	FALSE	28	21	158	21	936	3989137498	3.7351e+09	3.36266e+09
High	A0A0Q3F8V4	Uncharacterized protein OS=Brachypodium distachyon OX=15368 GN=100838708 PE=4 SV=1	FALSE	37	32	198	1	988	5.13736e+09	4.83078e+09	4.84671e+09
High	A0A0Q3F5D0	Uncharacterized protein OS=Brachypodium distachyon OX=15368 GN=100838708 PE=4 SV=1	FALSE	42	32	198	1	888	5.13736e+09	4.83078e+09	4.84671e+09
High	I1H339	Ribos_L4_asso_C domain-containing protein OS=Brachypodium distachyon OX=15368 GN=100835137 PE=4 SV=1	FALSE	56	25	347	12	404	2.61655e+10	2.52531e+10	25381178271
High	I1IFE7	TPR_MLP1_2 domain-containing protein OS=Brachypodium distachyon OX=15368 GN=100825422 PE=4 SV=1	FALSE	23	45	96	45	2069	7630107290	7.74075e+09	7386481116
High	I1ILG4	Alpha-mannosidase OS=Brachypodium distachyon OX=15368 GN=100832076 PE=3 SV=1	FALSE	32	31	184	27	1019	4232018103	4034305589	3.74158e+09
High	A0A2K2CNF5	Alpha-mannosidase OS=Brachypodium distachyon OX=15368 GN=100832076 PE=3 SV=1	FALSE	27	31	184	27	1193	4232018103	4034305589	3.74158e+09
High	A0A0Q3LQ64	Uncharacterized protein OS=Brachypodium distachyon OX=15368 GN=100838708 PE=4 SV=1	FALSE	37	32	197	1	987	5.38813e+09	5.06407e+09	5.06871e+09
High	I1I022	Uncharacterized protein OS=Brachypodium distachyon OX=15368 GN=100838708 PE=4 SV=1	FALSE	42	32	197	1	887	5.38813e+09	5.06407e+09	5.06871e+09
High	A0A2K2D5U5	TPR_MLP1_2 domain-containing protein OS=Brachypodium distachyon OX=15368 GN=100825422 PE=4 SV=1	FALSE	23	44	93	44	2046	7606418660	7.71381e+09	7359354138
High	I1HGP9	ATP synthase subunit beta OS=Brachypodium distachyon OX=15368 GN=100835839 PE=3 SV=1	FALSE	39	18	414	17	553	34652340416	4.40098e+10	41183129896
High	I1HQG7	ATP synthase subunit beta OS=Brachypodium distachyon OX=15368 GN=100843462 PE=3 SV=1	FALSE	39	18	414	17	551	34652340416	4.40098e+10	41183129896
High	I1GNZ0	Uncharacterized protein OS=Brachypodium distachyon OX=15368 GN=100827534 PE=3 SV=1	FALSE	51	16	366	4	377	33470906171	3.29669e+10	4.33142e+10
High	I1GNT6	Tubulin alpha chain OS=Brachypodium distachyon OX=15368 GN=100846768 PE=3 SV=1	FALSE	49	19	332	2	451	35402588722	3.65039e+10	4.45882e+10
High	A0A0Q3HJQ0	Adenosylhomocysteinase OS=Brachypodium distachyon OX=15368 GN=100825651 PE=3 SV=1	FALSE	47	24	634	24	485	89502093951	9.54957e+10	8.52323e+10
High	I1HI26	Phosphoglycerate kinase OS=Brachypodium distachyon OX=15368 GN=100831948 PE=3 SV=1	FALSE	45	24	315	22	482	15559997715	1.98372e+10	24851358558
High	I1HI25	Phosphoglycerate kinase OS=Brachypodium distachyon OX=15368 GN=100831948 PE=3 SV=1	FALSE	45	24	315	22	485	15559997715	1.98372e+10	24851358558
High	A0A0Q3JNU4	Uncharacterized protein OS=Brachypodium distachyon OX=15368 GN=BRADI_1g11440v3 PE=4 SV=1	FALSE	38	21	278	21	648	15502766699	17238305059	1.52805e+10
High	I1IW31	Uncharacterized protein OS=Brachypodium distachyon OX=15368 GN=100846575 PE=3 SV=1	FALSE	37	23	242	14	578	1.52281e+10	15241014450	14936830454
High	I1IJZ5	Peptidase A1 domain-containing protein OS=Brachypodium distachyon OX=15368 GN=BRADI_4g12160v3 PE=3 SV=1	FALSE	50	18	156	18	460	4.23673e+09	2.60719e+09	3837983628
High	A0A0Q3HMH9	Uncharacterized protein OS=Brachypodium distachyon OX=15368 GN=100823032 PE=3 SV=1	FALSE	50	30	229	11	677	1.25302e+10	12105622889	1.0717e+10
High	I1I5C8	Uncharacterized protein OS=Brachypodium distachyon OX=15368 GN=100828515 PE=3 SV=1	FALSE	51	16	322	1	377	34373553185	3.39649e+10	4.49175e+10
High	I1GL61	Uncharacterized protein OS=Brachypodium distachyon OX=15368 GN=100846890 PE=3 SV=1	FALSE	51	16	325	0	377	34997022733	3.45165e+10	4.56781e+10
High	I1HST7	Uncharacterized protein OS=Brachypodium distachyon OX=15368 GN=100835392 PE=4 SV=1	FALSE	53	25	249	23	559	1.1052e+10	1.2135e+10	1.09323e+10
High	I1ILT7	Serine hydroxymethyltransferase OS=Brachypodium distachyon OX=15368 GN=BRADI_4g19470v3 PE=3 SV=1	FALSE	37	17	265	12	516	16089278361	1.88904e+10	20559860475
High	I1GU84	Malic enzyme OS=Brachypodium distachyon OX=15368 GN=100838567 PE=3 SV=1	FALSE	45	25	156	25	620	3.38807e+09	3.06475e+09	3021330033
High	I1IFZ0	Uncharacterized protein OS=Brachypodium distachyon OX=15368 GN=100841760 PE=3 SV=1	FALSE	49	15	349	3	377	32324222923	3.18278e+10	4.21684e+10
High	A0A0Q3HB17	Uncharacterized protein OS=Brachypodium distachyon OX=15368 GN=100837414 PE=4 SV=1	FALSE	63	26	323	1	386	1.23153e+10	1.31466e+10	13411418570
High	I1HN40	Uncharacterized protein OS=Brachypodium distachyon OX=15368 GN=100831731 PE=3 SV=1	FALSE	51	16	297	3	377	30986769734	3.09125e+10	41341539648
High	I1IEN9	Uncharacterized protein OS=Brachypodium distachyon OX=15368 GN=100823475 PE=3 SV=1	FALSE	47	31	302	12	681	15921327290	15067440654	1.36366e+10
High	I1H6R7	GST N-terminal domain-containing protein OS=Brachypodium distachyon OX=15368 GN=100842990 PE=3 SV=1	FALSE	57	20	320	20	301	12891471742	13022611775	10834681393
High	I1GQG1	DEK_C domain-containing protein OS=Brachypodium distachyon OX=15368 GN=BRADI_1g15140v3 PE=4 SV=1	FALSE	33	25	105	25	836	1303473469	1.33552e+09	1531556285
High	I1GLA2	Uncharacterized protein OS=Brachypodium distachyon OX=15368 GN=100841311 PE=3 SV=1	FALSE	56	25	220	25	440	10307682241	8835988907	8622237576
High	I1H2K3	NADH dehydrogenase [ubiquinone] flavoprotein 1, mitochondrial OS=Brachypodium distachyon OX=15368 GN=100824830 PE=3 SV=1	FALSE	38	18	191	18	535	4943021392	4807383905	4.7659e+09
High	I1HWV6	Uncharacterized protein OS=Brachypodium distachyon OX=15368 GN=100838105 PE=4 SV=1	FALSE	57	19	224	19	242	9045171657	10008188850	9.08093e+09
High	I1HPZ8	Isocitrate dehydrogenase [NADP] OS=Brachypodium distachyon OX=15368 GN=100837485 PE=3 SV=1	FALSE	48	22	304	12	412	1.86703e+10	18526982220	1.79527e+10
High	I1H6W7	NAD(P)-bd_dom domain-containing protein OS=Brachypodium distachyon OX=15368 GN=100825240 PE=4 SV=1	FALSE	46	17	360	14	347	11498653837	2.03545e+10	2.23967e+10
High	I1IBP6	Succinate--CoA ligase [ADP-forming] subunit beta, mitochondrial OS=Brachypodium distachyon OX=15368 GN=100835038 PE=3 SV=1	FALSE	56	28	221	28	422	7905838096	11743253182	11983077523
High	I1IU49	Uncharacterized protein OS=Brachypodium distachyon OX=15368 GN=100834364 PE=3 SV=1	FALSE	47	15	306	2	377	32852865637	3.24427e+10	4.34411e+10
High	I1J2T4	Glutamine synthetase OS=Brachypodium distachyon OX=15368 GN=100842712 PE=3 SV=1	FALSE	29	14	207	14	430	1.68333e+10	14835276735	14162813375
High	I1HW30	Ferredoxin--NADP reductase, chloroplastic OS=Brachypodium distachyon OX=15368 GN=100824314 PE=3 SV=1	FALSE	59	23	271	21	358	2.19705e+10	1.90193e+10	1.74519e+10
High	I1I791	GF14b protein OS=Brachypodium distachyon OX=15368 GN=GF14b PE=2 SV=1	FALSE	61	18	344	11	256	40652545368	42421008418	45580385748
High	A0A2K2DDZ4	Isocitrate dehydrogenase [NADP] OS=Brachypodium distachyon OX=15368 GN=100837485 PE=3 SV=1	FALSE	46	21	301	12	412	1.85608e+10	18423353836	1.78739e+10
High	I1GT42	Tubulin alpha chain OS=Brachypodium distachyon OX=15368 GN=100821477 PE=3 SV=1	FALSE	41	17	315	1	450	35042050370	3.62523e+10	4.44925e+10
High	I1HFZ1	Glucose-1-phosphate adenylyltransferase OS=Brachypodium distachyon OX=15368 GN=100824186 PE=3 SV=1	FALSE	49	23	161	23	522	3050667558	4.8003e+09	3598002729
High	A0A0Q3FDV7	Alanine--tRNA ligase OS=Brachypodium distachyon OX=15368 GN=100837273 PE=3 SV=1	FALSE	35	30	163	30	993	3701347103	3.52237e+09	3.18346e+09
High	I1HEM4	Coatomer subunit beta OS=Brachypodium distachyon OX=15368 GN=100839296 PE=4 SV=1	FALSE	30	29	178	11	950	6969509396	8103833667	8134936247
High	I1HXP1	Phosphoglycerate kinase OS=Brachypodium distachyon OX=15368 GN=100822858 PE=3 SV=1	FALSE	45	19	262	17	401	9.58451e+09	1.74573e+10	18431367607
High	I1IU29	Uncharacterized protein OS=Brachypodium distachyon OX=15368 GN=100843702 PE=3 SV=1	FALSE	49	24	316	11	389	25854279692	23886001783	24580638063
High	I1HTV9	Uncharacterized protein OS=Brachypodium distachyon OX=15368 GN=100838457 PE=4 SV=1	FALSE	43	23	233	18	585	8265212918	7220650473	8.50208e+09
High	A0A0Q3H9X2	MPN domain-containing protein OS=Brachypodium distachyon OX=15368 GN=100846384 PE=4 SV=1	FALSE	20	45	130	45	2357	2.0453e+09	1963290213	1986207331
High	I1HX09	CPSF_A domain-containing protein OS=Brachypodium distachyon OX=15368 GN=100843379 PE=4 SV=1	FALSE	31	34	122	34	1228	2849932495	2697969377	2543829646
High	I1H6X1	Uncharacterized protein OS=Brachypodium distachyon OX=15368 GN=100824938 PE=3 SV=1	FALSE	34	24	326	8	658	24063734366	25960087622	2.36433e+10
High	I1HZW0	T-complex protein 1 subunit delta OS=Brachypodium distachyon OX=15368 GN=100840540 PE=3 SV=1	FALSE	47	25	178	25	531	4335979990	4.69934e+09	4746377098
High	I1HW10	Uncharacterized protein OS=Brachypodium distachyon OX=15368 GN=100842360 PE=3 SV=1	FALSE	50	31	219	20	598	8414674114	8973513780	8792134303
High	A0A0Q3I867	Uncharacterized protein OS=Brachypodium distachyon OX=15368 GN=100839262 PE=4 SV=2	FALSE	36	29	146	6	812	5493014819	5174364539	4762434953
High	I1IQV5	Glucose-6-phosphate isomerase OS=Brachypodium distachyon OX=15368 GN=100828035 PE=3 SV=1	FALSE	55	31	197	31	623	4.783e+09	4966256678	4084888596
High	I1H0H7	Uncharacterized protein OS=Brachypodium distachyon OX=15368 GN=100833667 PE=3 SV=1	FALSE	26	21	251	8	762	25802544885	2.80653e+10	2.66403e+10
High	I1I4R5	Ribonuclease OS=Brachypodium distachyon OX=15368 GN=100843582 PE=4 SV=1	FALSE	34	31	170	15	987	5.64917e+09	5394851272	5396015179
High	I1H6T2	Cation_ATPase_N domain-containing protein OS=Brachypodium distachyon OX=15368 GN=100845328 PE=3 SV=1	FALSE	31	29	127	24	1062	2.49524e+09	2485239770	2.4715e+09
High	A0A0Q3EGJ0	Beta-galactosidase OS=Brachypodium distachyon OX=15368 GN=BRADI_4g07990v3 PE=3 SV=1	FALSE	29	19	131	19	827	3290826915	3.04466e+09	2.72656e+09
High	I1IG21	Plasma membrane ATPase OS=Brachypodium distachyon OX=15368 GN=100828641 PE=3 SV=1	FALSE	34	32	192	12	959	7.51719e+09	7.68811e+09	9.22704e+09
High	A0A2K2CJQ9	Plasma membrane ATPase OS=Brachypodium distachyon OX=15368 GN=100828641 PE=3 SV=1	FALSE	34	32	192	12	958	7.51719e+09	7.68811e+09	9.22704e+09
High	I1HT66	NAD(P)-bd_dom domain-containing protein OS=Brachypodium distachyon OX=15368 GN=100835820 PE=4 SV=1	FALSE	49	19	190	12	408	5.58794e+09	5.43427e+09	7.02946e+09
High	A0A0Q3F230	Phosphoglycerate kinase OS=Brachypodium distachyon OX=15368 GN=100822858 PE=3 SV=1	FALSE	40	18	256	16	428	8.75486e+09	1.58711e+10	16862926315
High	I1IFG9	Uncharacterized protein OS=Brachypodium distachyon OX=15368 GN=100830643 PE=3 SV=1	FALSE	40	33	178	21	921	2.95502e+09	3356418668	3202648780
High	I1IDF4	CYTOSOL_AP domain-containing protein OS=Brachypodium distachyon OX=15368 GN=BRADI_3g54020v3 PE=3 SV=1	FALSE	47	21	221	21	594	9328310452	9369895358	8343294678
High	I1GMT6	Tubulin alpha chain OS=Brachypodium distachyon OX=15368 GN=100835359 PE=3 SV=1	FALSE	44	18	287	1	451	34471787167	3.56028e+10	4.33325e+10
High	I1HJD1	Guanosine nucleotide diphosphate dissociation inhibitor OS=Brachypodium distachyon OX=15368 GN=100830933 PE=3 SV=1	FALSE	44	20	196	14	445	8890013186	9222158032	8.96967e+09
High	I1HJ52	Uncharacterized protein OS=Brachypodium distachyon OX=15368 GN=100843560 PE=4 SV=1	FALSE	44	23	187	10	601	5.8647e+09	5.22629e+09	6.02558e+09
High	I1GRG5	EF1_GNE domain-containing protein OS=Brachypodium distachyon OX=15368 GN=100821681 PE=3 SV=1	FALSE	63	13	160	13	219	8456386558	8.70398e+09	8842034612
High	I1H1V5	TRANSKETOLASE_1 domain-containing protein OS=Brachypodium distachyon OX=15368 GN=100837200 PE=4 SV=1	FALSE	31	22	399	20	741	2.27764e+10	2.53514e+10	27425665559
High	A0A0Q3P1X7	Uncharacterized protein OS=Brachypodium distachyon OX=15368 GN=100823032 PE=3 SV=2	FALSE	47	27	221	8	612	12411028114	11970090748	1.06009e+10
High	A0A2K2DL07	Uncharacterized protein OS=Brachypodium distachyon OX=15368 GN=BRADI_1g25430v3 PE=4 SV=1	FALSE	37	12	338	12	270	27335591206	3.03679e+10	34045043152
High	A0A0Q3IPJ8	Cation_ATPase_N domain-containing protein OS=Brachypodium distachyon OX=15368 GN=100840411 PE=3 SV=1	FALSE	33	30	114	25	1047	2108254684	2.31391e+09	2.02076e+09
High	I1GP89	Uncharacterized protein OS=Brachypodium distachyon OX=15368 GN=100842814 PE=3 SV=1	FALSE	45	30	160	21	612	3.23538e+09	3.48103e+09	3958188307
High	I1HGL5	Uncharacterized protein OS=Brachypodium distachyon OX=15368 GN=100831947 PE=3 SV=1	FALSE	47	33	216	28	609	4.7775e+09	5.00919e+09	4.75784e+09
High	I1H9J2	Phosphoserine aminotransferase OS=Brachypodium distachyon OX=15368 GN=100842280 PE=3 SV=1	FALSE	41	16	181	16	420	6460347560	7.2706e+09	6.57497e+09
High	I1IEX5	M16C_associated domain-containing protein OS=Brachypodium distachyon OX=15368 GN=100836872 PE=4 SV=1	FALSE	33	32	167	31	1083	3182079572	2852183645	2786229178
High	I1HD68	Uncharacterized protein OS=Brachypodium distachyon OX=15368 GN=100829473 PE=3 SV=1	FALSE	46	24	145	24	574	2989890285	3010503371	2669815966
High	I1H2W7	Plasma membrane ATPase OS=Brachypodium distachyon OX=15368 GN=100846640 PE=3 SV=1	FALSE	32	28	157	14	956	6.71994e+09	6.95441e+09	8.09814e+09
High	I1GVG2	Uncharacterized protein OS=Brachypodium distachyon OX=15368 GN=BRADI_1g30550v3 PE=3 SV=1	FALSE	24	19	222	6	773	2.15402e+10	2.26708e+10	2.24056e+10
High	I1I4Q0	Malate dehydrogenase OS=Brachypodium distachyon OX=15368 GN=100841049 PE=3 SV=1	FALSE	38	12	182	12	332	23523088034	23011930846	20561220362
High	I1GLS5	Mitochondrial Rho GTPase OS=Brachypodium distachyon OX=15368 GN=100827865 PE=3 SV=1	FALSE	43	24	130	24	643	2306014580	2.18063e+09	2128996044
High	I1GKU6	Elongation factor Tu OS=Brachypodium distachyon OX=15368 GN=100829675 PE=3 SV=1	FALSE	48	19	175	18	455	4476816702	4.58541e+09	5.05199e+09
High	A0A0Q3RQ59	Aminotran_1_2 domain-containing protein OS=Brachypodium distachyon OX=15368 GN=100842828 PE=4 SV=1	FALSE	35	19	166	15	599	2954528571	3032016433	2334766546
High	I1IBR3	PfkB domain-containing protein OS=Brachypodium distachyon OX=15368 GN=100838929 PE=4 SV=1	FALSE	53	17	386	16	345	31269833607	3.18792e+10	3.06513e+10
High	A0A0Q3IPM0	Uncharacterized protein OS=Brachypodium distachyon OX=15368 GN=100844667 PE=4 SV=1	FALSE	34	31	77	31	945	1.16826e+09	969096806	1216859736
High	I1H1Z7	Uncharacterized protein OS=Brachypodium distachyon OX=15368 GN=100845011 PE=4 SV=1	FALSE	71	14	235	1	189	12687172908	12374328666	12255595298
High	A0A0Q3EKA4	Beta-galactosidase OS=Brachypodium distachyon OX=15368 GN=BRADI_4g07990v3 PE=3 SV=1	FALSE	26	16	139	16	776	3526885782	3.29417e+09	2.97014e+09
High	A0A0Q3RHC3	Vacuolar protein sorting-associated protein 35 OS=Brachypodium distachyon OX=15368 GN=100829040 PE=3 SV=1	FALSE	33	27	120	27	793	2265738074	2280384023	2.38036e+09
High	I1HTQ5	Uncharacterized protein OS=Brachypodium distachyon OX=15368 GN=100821905 PE=3 SV=1	FALSE	47	15	285	2	376	32121231339	3.14339e+10	4.12866e+10
High	I1HY48	Cinnamyl alcohol dehydrogenase 5 OS=Brachypodium distachyon OX=15368 GN=CAD5 PE=3 SV=1	FALSE	56	17	146	17	360	2.44937e+09	5.96326e+09	6.99596e+09
High	I1GMP2	Elongation factor 1-alpha OS=Brachypodium distachyon OX=15368 GN=104581282 PE=3 SV=1	FALSE	55	22	408	22	447	5.42653e+10	6.87519e+10	80717143428
High	I1GMR9	Succinate dehydrogenase [ubiquinone] flavoprotein subunit, mitochondrial OS=Brachypodium distachyon OX=15368 GN=100831380 PE=3 SV=1	FALSE	28	16	131	8	617	3.56792e+09	3.68574e+09	3441537746
High	I1GPT1	Tubulin beta chain OS=Brachypodium distachyon OX=15368 GN=100842099 PE=3 SV=1	FALSE	36	16	416	3	445	29193729334	2.91354e+10	31770152129
High	I1GSH4	Uncharacterized protein OS=Brachypodium distachyon OX=15368 GN=100834080 PE=4 SV=1	FALSE	71	14	233	1	189	11900237508	11494577362	11357710442
High	I1HC41	Uncharacterized protein OS=Brachypodium distachyon OX=15368 GN=100824481 PE=4 SV=1	FALSE	44	13	205	10	330	7.67991e+09	7.88417e+09	6967927886
High	I1GRF8	Uncharacterized protein OS=Brachypodium distachyon OX=15368 GN=100845971 PE=4 SV=1	FALSE	33	30	135	30	929	2584021153	2644581629	2.21488e+09
High	A0A0Q3J7A3	Coatomer subunit beta' OS=Brachypodium distachyon OX=15368 GN=BRADI_3g07926v3 PE=3 SV=1	FALSE	30	26	155	17	919	4.86461e+09	4580408177	4.68426e+09
High	I1IN75	Uncharacterized protein OS=Brachypodium distachyon OX=15368 GN=BRADI_4g24610v3 PE=3 SV=1	FALSE	48	22	270	9	389	25003453418	23251184232	2.39456e+10
High	I1I838	HATPase_c domain-containing protein OS=Brachypodium distachyon OX=15368 GN=100825024 PE=3 SV=1	FALSE	37	26	122	21	783	3.5992e+09	3.52682e+09	3520118038
High	I1IIN2	Epimerase domain-containing protein OS=Brachypodium distachyon OX=15368 GN=100821428 PE=4 SV=1	FALSE	48	19	211	19	378	9375486688	8.67869e+09	8954216250
High	I1GZ41	Aldedh domain-containing protein OS=Brachypodium distachyon OX=15368 GN=100833155 PE=3 SV=1	FALSE	45	25	249	25	548	1.07429e+10	11356138336	1.01177e+10
High	I1IV69	UBA_e1_C domain-containing protein OS=Brachypodium distachyon OX=15368 GN=100836710 PE=3 SV=1	FALSE	28	29	175	15	1054	3879681183	5094038305	4249933264
High	A0A0Q3GUH4	Ribosomal_L18_c domain-containing protein OS=Brachypodium distachyon OX=15368 GN=100839369 PE=3 SV=1	FALSE	41	18	164	9	347	7641503600	7107589229	6810326549
High	I1HPF5	Uncharacterized protein OS=Brachypodium distachyon OX=15368 GN=BRADI_2g43650v3 PE=4 SV=1	FALSE	39	34	133	33	907	1.88576e+09	2.19969e+09	2315491910
High	I1HLI3	Dihydrolipoyl dehydrogenase OS=Brachypodium distachyon OX=15368 GN=100830109 PE=3 SV=1	FALSE	46	22	157	15	502	3.64668e+09	5.75899e+09	6533786301
High	I1IN28	Uncharacterized protein OS=Brachypodium distachyon OX=15368 GN=100835269 PE=4 SV=1	FALSE	30	28	112	28	1157	1.33954e+09	1489759210	1.54009e+09
High	A0A0Q3K257	Uncharacterized protein OS=Brachypodium distachyon OX=15368 GN=100839392 PE=3 SV=1	FALSE	17	10	173	10	601	5.6265e+09	5869750833	4.99388e+09
High	I1GZB7	Pyrophosphate--fructose 6-phosphate 1-phosphotransferase subunit beta OS=Brachypodium distachyon OX=15368 GN=100846583 PE=3 SV=1	FALSE	47	25	188	25	562	4.90391e+09	5.82049e+09	6.31375e+09
High	I1IF34	Annexin OS=Brachypodium distachyon OX=15368 GN=100823884 PE=3 SV=1	FALSE	63	21	196	20	315	6557854405	8470443833	4.98504e+09
High	I1H3I5	Uncharacterized protein OS=Brachypodium distachyon OX=15368 GN=100832490 PE=3 SV=1	FALSE	33	40	121	28	1122	2.20798e+09	2.1933e+09	2.14203e+09
High	A0A2K2DRV7	Uncharacterized protein OS=Brachypodium distachyon OX=15368 GN=100832490 PE=3 SV=1	FALSE	33	40	121	28	1121	2.20798e+09	2.1933e+09	2.14203e+09
High	A0A0Q3MM58	Phosphotransferase OS=Brachypodium distachyon OX=15368 GN=100823060 PE=3 SV=1	FALSE	45	20	162	17	506	4.2689e+09	4134511926	3.83255e+09
High	I1IMF5	Uncharacterized protein OS=Brachypodium distachyon OX=15368 GN=100832592 PE=3 SV=1	FALSE	34	30	98	30	908	1.57373e+09	1983961129	1.63375e+09
High	A0A0Q3LKL4	Glyceraldehyde-3-phosphate dehydrogenase OS=Brachypodium distachyon OX=15368 GN=100829538 PE=3 SV=1	FALSE	44	21	307	17	446	21796254921	2.14384e+10	26733417086
High	I1GZ00	Uncharacterized protein OS=Brachypodium distachyon OX=15368 GN=100826424 PE=4 SV=1	FALSE	23	30	91	30	1559	1735552653	1733640897	2000079255
High	I1GZ02	Uncharacterized protein OS=Brachypodium distachyon OX=15368 GN=100826424 PE=4 SV=1	FALSE	23	30	91	30	1550	1735552653	1733640897	2000079255
High	I1GZ01	Uncharacterized protein OS=Brachypodium distachyon OX=15368 GN=100826424 PE=4 SV=1	FALSE	23	30	91	30	1551	1735552653	1733640897	2000079255
High	A0A0Q3N0I0	Uncharacterized protein OS=Brachypodium distachyon OX=15368 GN=BRADI_2g51440v3 PE=3 SV=1	FALSE	28	18	172	17	783	3.81131e+09	9989637337	4120117068
High	I1HQW0	Vacuolar proton pump subunit B OS=Brachypodium distachyon OX=15368 GN=100844274 PE=3 SV=1	FALSE	31	17	257	17	488	13367339811	1.37788e+10	1.24166e+10
High	I1HYT9	Vacuolar proton pump subunit B OS=Brachypodium distachyon OX=15368 GN=100845199 PE=3 SV=1	FALSE	31	17	257	17	487	13367339811	1.37788e+10	1.24166e+10
High	I1GXV6	Vacuolar proton pump subunit B OS=Brachypodium distachyon OX=15368 GN=100835507 PE=3 SV=1	FALSE	31	17	257	17	488	13367339811	1.37788e+10	1.24166e+10
High	I1ID41	Uncharacterized protein OS=Brachypodium distachyon OX=15368 GN=100829196 PE=4 SV=1	FALSE	27	38	110	38	1157	1.78752e+09	1.57939e+09	1.62464e+09
High	I1HA00	Aconitate hydratase OS=Brachypodium distachyon OX=15368 GN=100842898 PE=3 SV=1	FALSE	23	25	167	19	994	8389638266	8983271507	9187174031
High	I1H3W3	Succinate dehydrogenase [ubiquinone] flavoprotein subunit, mitochondrial OS=Brachypodium distachyon OX=15368 GN=100823502 PE=3 SV=1	FALSE	27	14	108	6	620	2.88041e+09	2.86694e+09	2806154267
High	I1IFX1	Peptidase A1 domain-containing protein OS=Brachypodium distachyon OX=15368 GN=104583891 PE=3 SV=1	FALSE	30	15	294	15	489	2.12483e+10	1.68577e+10	1.87661e+10
High	A0A0Q3R1X8	AIG1-type G domain-containing protein OS=Brachypodium distachyon OX=15368 GN=100845797 PE=4 SV=1	FALSE	26	27	96	27	1391	1.71499e+09	1582432226	1.69979e+09
High	I1GXE4	Fructose-bisphosphate aldolase OS=Brachypodium distachyon OX=15368 GN=100832935 PE=3 SV=1	FALSE	60	22	216	18	360	2.21711e+10	2.33483e+10	21300154528
High	I1IXQ4	Uncharacterized protein OS=Brachypodium distachyon OX=15368 GN=100822602 PE=4 SV=1	FALSE	52	16	70	16	240	1.1224e+09	1.02217e+09	1.24502e+09
High	A0A0Q3FH21	Uncharacterized protein OS=Brachypodium distachyon OX=15368 GN=100833404 PE=3 SV=1	FALSE	42	20	150	20	540	4379572750	3902595101	4873306463
High	I1GP65	GF14a protein OS=Brachypodium distachyon OX=15368 GN=100839161 PE=2 SV=1	FALSE	61	17	393	10	260	4.43906e+10	46056226807	47034955757
High	I1H712	Bac_surface_Ag domain-containing protein OS=Brachypodium distachyon OX=15368 GN=100834839 PE=4 SV=1	FALSE	40	25	107	25	812	3.42227e+09	3282700986	3277726238
High	A0A2K2CVK2	PKS_ER domain-containing protein OS=Brachypodium distachyon OX=15368 GN=100843666 PE=3 SV=1	FALSE	52	15	133	15	347	2.21808e+09	5.53436e+09	6.41633e+09
High	I1I2N7	AA_TRNA_LIGASE_II domain-containing protein OS=Brachypodium distachyon OX=15368 GN=100821121 PE=3 SV=1	FALSE	38	26	130	26	736	3.19971e+09	3.08485e+09	3.00509e+09
High	I1I399	Glucose-1-phosphate adenylyltransferase OS=Brachypodium distachyon OX=15368 GN=100832788 PE=3 SV=1	FALSE	42	18	169	12	517	4120517689	5.08607e+09	4.24801e+09
High	A0A0Q3FDL3	Glucose-1-phosphate adenylyltransferase OS=Brachypodium distachyon OX=15368 GN=100832788 PE=3 SV=1	FALSE	46	18	169	12	474	4120517689	5.08607e+09	4.24801e+09
High	I1J202	Aminomethyltransferase OS=Brachypodium distachyon OX=15368 GN=100824957 PE=3 SV=1	FALSE	49	21	254	21	411	1.4832e+10	12831934622	1.23535e+10
High	I1HKE1	Peptidase_M24 domain-containing protein OS=Brachypodium distachyon OX=15368 GN=100841634 PE=4 SV=1	FALSE	53	21	232	21	394	7.20238e+09	7930695372	7.58375e+09
High	I1H822	tRNA-binding domain-containing protein OS=Brachypodium distachyon OX=15368 GN=100833517 PE=3 SV=1	FALSE	35	25	97	25	801	2002560728	2.127e+09	1.92968e+09
High	I1H2T1	Coatomer subunit gamma OS=Brachypodium distachyon OX=15368 GN=100839936 PE=3 SV=1	FALSE	36	30	221	20	888	6254688463	6451632310	6665713139
High	I1HLL9	Importin subunit alpha OS=Brachypodium distachyon OX=15368 GN=100838786 PE=3 SV=1	FALSE	34	13	117	12	532	3224060999	3.02743e+09	3056275135
High	A0A0Q3MF23	Uncharacterized protein OS=Brachypodium distachyon OX=15368 GN=100827258 PE=4 SV=1	FALSE	40	30	80	24	819	1583298073	1198643634	1.18568e+09
High	I1H8G4	Uncharacterized protein OS=Brachypodium distachyon OX=15368 GN=100826801 PE=4 SV=1	FALSE	66	17	166	17	277	5010570743	4858208072	4.50094e+09
High	I1IIP2	Serine hydroxymethyltransferase OS=Brachypodium distachyon OX=15368 GN=100825645 PE=3 SV=1	FALSE	35	16	120	10	534	6.42313e+09	7.67153e+09	8.98479e+09
High	I1HCS7	Uncharacterized protein OS=Brachypodium distachyon OX=15368 GN=100830915 PE=4 SV=1	FALSE	59	25	212	25	445	8.31258e+09	9924929933	9490673585
High	A0A0Q3JYR8	Uncharacterized protein OS=Brachypodium distachyon OX=15368 GN=100834097 PE=4 SV=1	FALSE	30	29	131	21	1121	3.63521e+09	3048821530	3.06957e+09
High	I1HE01	Uncharacterized protein OS=Brachypodium distachyon OX=15368 GN=100834097 PE=4 SV=1	FALSE	29	29	131	21	1132	3.63521e+09	3048821530	3.06957e+09
High	A0A0Q3FW69	Uncharacterized protein OS=Brachypodium distachyon OX=15368 GN=100834097 PE=4 SV=1	FALSE	30	29	131	21	1116	3.63521e+09	3048821530	3.06957e+09
High	I1IKX0	Uncharacterized protein OS=Brachypodium distachyon OX=15368 GN=100831080 PE=3 SV=1	FALSE	49	24	176	23	546	3.88632e+09	5593276958	5.68384e+09
High	I1HEQ7	S-adenosylmethionine synthase OS=Brachypodium distachyon OX=15368 GN=100824801 PE=3 SV=1	FALSE	46	14	187	7	396	7.45408e+09	8453682311	11691430800
High	I1H236	Acyl-coenzyme A oxidase OS=Brachypodium distachyon OX=15368 GN=100824216 PE=3 SV=1	FALSE	39	25	162	25	669	3838244680	4358697686	3.98161e+09
High	A0A0Q3IGR2	PEROXIDASE_4 domain-containing protein OS=Brachypodium distachyon OX=15368 GN=100836984 PE=3 SV=1	FALSE	42	20	158	14	439	5175959194	4514584403	4651600478
High	I1IAH0	PEROXIDASE_4 domain-containing protein OS=Brachypodium distachyon OX=15368 GN=100836984 PE=3 SV=1	FALSE	42	20	158	14	440	5175959194	4514584403	4651600478
High	I1GMI4	FMN hydroxy acid dehydrogenase domain-containing protein OS=Brachypodium distachyon OX=15368 GN=100842068 PE=3 SV=1	FALSE	45	16	286	9	369	1.08714e+10	1.08432e+10	10581552636
High	I1H6P1	PEROXIDASE_4 domain-containing protein OS=Brachypodium distachyon OX=15368 GN=100838031 PE=3 SV=1	FALSE	56	12	390	11	250	2.94154e+10	3.16311e+10	2.62634e+10
High	A0A0Q3FLA7	Succinate-CoA ligase subunit beta OS=Brachypodium distachyon OX=15368 GN=100835038 PE=3 SV=1	FALSE	56	22	181	22	312	6300406376	8472339126	8587527531
High	I1GV45	Sucrose synthase OS=Brachypodium distachyon OX=15368 GN=100836007 PE=3 SV=1	FALSE	31	29	191	19	864	6.34702e+09	6.06636e+09	6.425e+09
High	A0A2K2DTT5	FBPase domain-containing protein OS=Brachypodium distachyon OX=15368 GN=BRADI_1g67020v3 PE=3 SV=1	FALSE	24	12	135	12	469	5285583112	4174374640	3981197963
High	A0A2K2CLB2	Uncharacterized protein OS=Brachypodium distachyon OX=15368 GN=BRADI_4g08567v3 PE=4 SV=1	FALSE	10	43	84	43	4950	8.63845e+08	9.60308e+08	765993607
High	I1HW94	40S ribosomal protein S3a OS=Brachypodium distachyon OX=15368 GN=100826559 PE=3 SV=1	FALSE	66	20	218	7	265	13548603640	13507963326	1.26238e+10
High	I1I223	26S proteasome non-ATPase regulatory subunit 1 homolog OS=Brachypodium distachyon OX=15368 GN=100835233 PE=3 SV=1	FALSE	22	19	110	9	994	2.42854e+09	2.59287e+09	2.56895e+09
High	I1H7H0	SEC7 domain-containing protein OS=Brachypodium distachyon OX=15368 GN=100840767 PE=4 SV=1	FALSE	18	30	151	29	1795	2.26418e+09	2211706601	2246864649
High	A0A0Q3GCU2	Uncharacterized protein OS=Brachypodium distachyon OX=15368 GN=100841638 PE=3 SV=1	FALSE	75	18	238	11	227	1.15481e+10	1.26505e+10	1.16151e+10
High	I1HZX1	GB1/RHD3-type G domain-containing protein OS=Brachypodium distachyon OX=15368 GN=100830531 PE=4 SV=1	FALSE	31	35	102	32	1086	1.45649e+09	1.47843e+09	1608958017
High	A0A0Q3L9U0	Coatomer subunit beta' OS=Brachypodium distachyon OX=15368 GN=100823641 PE=3 SV=1	FALSE	34	27	213	18	902	5.93162e+09	5817455754	5752569274
High	A0A0Q3HAF0	Coatomer subunit beta' OS=Brachypodium distachyon OX=15368 GN=100823641 PE=3 SV=1	FALSE	34	27	213	18	911	5.93162e+09	5817455754	5752569274
High	A0A0Q3NQW9	Coatomer subunit beta' OS=Brachypodium distachyon OX=15368 GN=100823641 PE=3 SV=1	FALSE	34	27	213	18	907	5.93162e+09	5817455754	5752569274
High	I1IL77	GF14f protein OS=Brachypodium distachyon OX=15368 GN=100846146 PE=2 SV=1	FALSE	56	18	286	14	266	34314163627	34489967900	34769864583
High	A0A0Q3J0Y5	Pyruvate, phosphate dikinase OS=Brachypodium distachyon OX=15368 GN=100840523 PE=3 SV=1	FALSE	31	26	129	26	946	3.58492e+09	3915927548	3632679909
High	I1IKC7	Ribosomal_L18_c domain-containing protein OS=Brachypodium distachyon OX=15368 GN=100833119 PE=3 SV=1	FALSE	39	15	185	8	302	9608548703	8448295724	8613837466
High	I1GXI7	Phospholipase D OS=Brachypodium distachyon OX=15368 GN=100839982 PE=3 SV=1	FALSE	32	21	94	19	823	1.24451e+09	1.21003e+09	1113550150
High	I1H4V2	Phospholipase D OS=Brachypodium distachyon OX=15368 GN=100821437 PE=3 SV=1	FALSE	34	23	89	22	824	1958843248	1627539545	1821461650
High	A0A0Q3JVE9	Phospholipase D OS=Brachypodium distachyon OX=15368 GN=100821437 PE=3 SV=1	FALSE	34	23	89	22	823	1958843248	1627539545	1821461650
High	I1J1K3	26S proteasome non-ATPase regulatory subunit 1 homolog OS=Brachypodium distachyon OX=15368 GN=100828654 PE=3 SV=1	FALSE	21	18	116	8	1020	2.46313e+09	2.62582e+09	2.53394e+09
High	I1HI50	Uncharacterized protein OS=Brachypodium distachyon OX=15368 GN=100835531 PE=3 SV=1	FALSE	42	21	109	21	514	1.80385e+09	2132058721	2371825864
High	I1H862	Uncharacterized protein OS=Brachypodium distachyon OX=15368 GN=100836495 PE=3 SV=1	FALSE	42	24	251	24	530	12779125672	12359436879	1.14319e+10
High	I1IF60	Fn3_like domain-containing protein OS=Brachypodium distachyon OX=15368 GN=100826449 PE=4 SV=1	FALSE	36	26	160	25	786	4.91527e+09	4.63467e+09	4.38615e+09
High	A0A0Q3GPB2	FMN hydroxy acid dehydrogenase domain-containing protein OS=Brachypodium distachyon OX=15368 GN=100842068 PE=3 SV=1	FALSE	49	14	275	7	318	1.01667e+10	1.01304e+10	9749212236
High	I1IBI4	Uncharacterized protein OS=Brachypodium distachyon OX=15368 GN=100823597 PE=4 SV=1	FALSE	37	28	102	28	837	1.07639e+09	1239801891	1.60845e+09
High	A0A0Q3RL05	Dynamin-type G domain-containing protein OS=Brachypodium distachyon OX=15368 GN=100842814 PE=3 SV=1	FALSE	46	26	132	18	532	2.85098e+09	3.07842e+09	3517119129
High	I1H7R4	Coatomer subunit gamma OS=Brachypodium distachyon OX=15368 GN=100836494 PE=3 SV=1	FALSE	33	28	192	18	897	4365085851	4.1799e+09	4383408134
High	I1IFF6	Lipoxygenase OS=Brachypodium distachyon OX=15368 GN=100827591 PE=3 SV=1	FALSE	29	20	71	18	845	2612310641	3.13262e+09	2.74623e+09
High	I1I8T2	Peptidylprolyl isomerase OS=Brachypodium distachyon OX=15368 GN=100836575 PE=4 SV=1	FALSE	37	20	134	20	567	4864960246	4751348872	4299448938
High	I1GYB4	Uncharacterized protein OS=Brachypodium distachyon OX=15368 GN=100836533 PE=3 SV=1	FALSE	29	26	142	7	973	4.25764e+09	3516701280	3.49192e+09
High	A0A0Q3JKL5	Uncharacterized protein OS=Brachypodium distachyon OX=15368 GN=100836533 PE=3 SV=1	FALSE	28	26	142	7	1004	4.25764e+09	3516701280	3.49192e+09
High	A0A0Q3JZP2	Coatomer subunit beta OS=Brachypodium distachyon OX=15368 GN=100834189 PE=4 SV=1	FALSE	27	25	131	7	955	5482403396	6522015154	6443052010
High	I1GZ75	Uncharacterized protein OS=Brachypodium distachyon OX=15368 GN=100843117 PE=4 SV=1	FALSE	23	32	93	32	1383	1393766024	1572365794	1.40827e+09
High	I1GR49	TIP120 domain-containing protein OS=Brachypodium distachyon OX=15368 GN=100829264 PE=4 SV=1	FALSE	25	30	153	30	1219	2780416162	3.42315e+09	3052815759
High	I1IS83	Uncharacterized protein OS=Brachypodium distachyon OX=15368 GN=100829343 PE=3 SV=1	FALSE	47	16	254	15	302	13935361671	14087356121	12689311791
High	I1GNL6	Glucose-1-phosphate adenylyltransferase OS=Brachypodium distachyon OX=15368 GN=100839765 PE=3 SV=1	FALSE	50	20	135	17	504	2342793810	2305646942	2117575870
High	I1HNT0	Protein ROOT HAIR DEFECTIVE 3 homolog OS=Brachypodium distachyon OX=15368 GN=100844574 PE=3 SV=1	FALSE	30	29	141	29	806	3380387211	3.47249e+09	3309859308
High	I1I9Q9	40S ribosomal protein S8 OS=Brachypodium distachyon OX=15368 GN=100842054 PE=3 SV=1	FALSE	47	11	152	4	226	12365059546	11982901502	10510497022
High	I1IKR6	Epimerase domain-containing protein OS=Brachypodium distachyon OX=15368 GN=100824332 PE=4 SV=1	FALSE	59	24	190	16	371	5.09589e+09	6824332945	6678942303
High	I1H416	Uncharacterized protein OS=Brachypodium distachyon OX=15368 GN=100832580 PE=4 SV=1	FALSE	33	24	204	24	729	5703897963	5418604386	6671351158
High	I1IFI7	Glutamine synthetase OS=Brachypodium distachyon OX=15368 GN=100845598 PE=3 SV=1	FALSE	24	9	141	9	356	6.03706e+09	6.31695e+09	6.47254e+09
High	I1HCM1	Uncharacterized protein OS=Brachypodium distachyon OX=15368 GN=100840825 PE=3 SV=1	FALSE	28	30	96	29	1043	2.86867e+09	2.85186e+09	2.78182e+09
High	A0A0Q3S4J1	Uncharacterized protein OS=Brachypodium distachyon OX=15368 GN=100828221 PE=3 SV=1	FALSE	26	21	92	21	1042	1492647065	1.54359e+09	1243799896
High	Q86YZ3	SWISS-PROT:Q86YZ3 Tax_Id=9606 Gene_Symbol=HRNR Hornerin	TRUE	17	14	56	14	2850	5.19131e+08	4.49526e+08	8.17121e+08
High	I1HW70	Uncharacterized protein OS=Brachypodium distachyon OX=15368 GN=100827281 PE=4 SV=1	FALSE	17	36	81	35	2179	1.21461e+09	1320641858	1259331173
High	I1GQS6	Uncharacterized protein OS=Brachypodium distachyon OX=15368 GN=100834255 PE=3 SV=1	FALSE	34	32	111	28	970	1831701253	2054483057	2.03529e+09
High	I1I6V5	Aminopeptidase OS=Brachypodium distachyon OX=15368 GN=100831967 PE=3 SV=1	FALSE	34	31	208	29	873	4.95307e+09	4843205446	4.56082e+09
High	I1I1C5	Uncharacterized protein OS=Brachypodium distachyon OX=15368 GN=100832352 PE=4 SV=1	FALSE	29	28	129	18	1135	2.90553e+09	2.72782e+09	2761843000
High	I1HNQ9	Uncharacterized protein OS=Brachypodium distachyon OX=15368 GN=100839092 PE=3 SV=1	FALSE	27	29	112	29	1172	2.50559e+09	2.84404e+09	3221170319
High	I1GNI4	Lipoxygenase OS=Brachypodium distachyon OX=15368 GN=100833634 PE=3 SV=1	FALSE	32	27	157	7	863	4.48836e+09	5.67938e+09	4.2006e+09
High	I1II25	HATPase_c domain-containing protein OS=Brachypodium distachyon OX=15368 GN=100831062 PE=3 SV=1	FALSE	35	27	115	21	813	3.65238e+09	3500728759	3.31616e+09
High	I1I0L2	Glyceraldehyde-3-phosphate dehydrogenase OS=Brachypodium distachyon OX=15368 GN=100843479 PE=3 SV=1	FALSE	52	18	452	3	337	6.00168e+10	70981312525	6.28699e+10
High	I1IWH5	Amine oxidase OS=Brachypodium distachyon OX=15368 GN=100845872 PE=3 SV=1	FALSE	32	20	105	20	729	2.03313e+09	1.80455e+09	1.59385e+09
High	I1HAM0	AP-2 complex subunit alpha OS=Brachypodium distachyon OX=15368 GN=100829540 PE=3 SV=1	FALSE	28	27	109	27	1044	1748492453	1996676832	2009207922
High	A0A2K2DVN1	AP-2 complex subunit alpha OS=Brachypodium distachyon OX=15368 GN=100829540 PE=3 SV=1	FALSE	28	27	109	27	1017	1748492453	1996676832	2009207922
High	I1IIC1	Uncharacterized protein OS=Brachypodium distachyon OX=15368 GN=100834129 PE=3 SV=1	FALSE	27	29	102	13	1118	1414799810	1.53563e+09	1.42221e+09
High	A0A0Q3HEJ5	Uncharacterized protein OS=Brachypodium distachyon OX=15368 GN=100834129 PE=3 SV=1	FALSE	27	29	102	13	1118	1414799810	1.53563e+09	1.42221e+09
High	I1IIC2	Uncharacterized protein OS=Brachypodium distachyon OX=15368 GN=100834129 PE=3 SV=1	FALSE	27	29	102	13	1119	1414799810	1.53563e+09	1.42221e+09
High	A0A0Q3EJW1	Uncharacterized protein OS=Brachypodium distachyon OX=15368 GN=100834129 PE=3 SV=1	FALSE	27	29	102	13	1117	1414799810	1.53563e+09	1.42221e+09
High	I1I9G2	Ribosomal protein OS=Brachypodium distachyon OX=15368 GN=100824924 PE=3 SV=1	FALSE	50	14	197	5	216	1.01355e+10	10546994850	9964862591
High	A0A2K2DL14	Uncharacterized protein OS=Brachypodium distachyon OX=15368 GN=BRADI_1g25430v3 PE=4 SV=1	FALSE	23	8	225	8	280	11464206214	1.35841e+10	15588873160
High	A0A0Q3GAC3	Uncharacterized protein OS=Brachypodium distachyon OX=15368 GN=100826234 PE=4 SV=1	FALSE	43	19	148	3	429	3.33951e+09	4.18615e+09	4603841074
High	I1HKH5	NAD(P)-bd_dom domain-containing protein OS=Brachypodium distachyon OX=15368 GN=100821004 PE=4 SV=1	FALSE	45	22	141	22	491	4105385858	4396785803	5243135304
High	I1HET9	Uncharacterized protein OS=Brachypodium distachyon OX=15368 GN=100826841 PE=4 SV=1	FALSE	26	29	131	28	1203	2240734174	2.35923e+09	2341407806
High	I1GQJ1	Lysine--tRNA ligase OS=Brachypodium distachyon OX=15368 GN=100844748 PE=3 SV=1	FALSE	39	21	102	21	598	2331349076	2.35001e+09	2.40023e+09
High	I1HUN1	Uncharacterized protein OS=Brachypodium distachyon OX=15368 GN=100821795 PE=3 SV=1	FALSE	36	27	108	25	818	1.45333e+09	1.75628e+09	1866914418
High	I1HNH1	Uncharacterized protein OS=Brachypodium distachyon OX=15368 GN=100826546 PE=4 SV=1	FALSE	42	18	138	3	428	3.15681e+09	3.99819e+09	4406223810
High	I1GRD3	Nop domain-containing protein OS=Brachypodium distachyon OX=15368 GN=100841812 PE=4 SV=1	FALSE	37	23	84	19	560	9.87282e+08	1.13124e+09	1212837018
High	I1H7E4	V-type proton ATPase subunit a OS=Brachypodium distachyon OX=15368 GN=100835973 PE=3 SV=1	FALSE	29	21	197	18	821	7261160284	6.72788e+09	6609122285
High	I1I805	GF14c1 protein OS=Brachypodium distachyon OX=15368 GN=GF14c1 PE=2 SV=1	FALSE	53	14	462	8	262	33093964066	3.33826e+10	34504758935
High	A0A0Q3KU22	TIP120 domain-containing protein OS=Brachypodium distachyon OX=15368 GN=100829264 PE=4 SV=1	FALSE	24	28	148	28	1216	2239072786	2.79042e+09	2555966743
High	I1H051	AAA domain-containing protein OS=Brachypodium distachyon OX=15368 GN=100841713 PE=3 SV=1	FALSE	64	24	168	24	426	4.08345e+09	4484357372	4777444124
High	A0A0Q3FMC6	Ribosomal protein OS=Brachypodium distachyon OX=15368 GN=100824924 PE=3 SV=1	FALSE	50	12	181	5	204	8.99613e+09	9407548354	8843277999
High	I1HBG2	Uncharacterized protein OS=Brachypodium distachyon OX=15368 GN=100821705 PE=3 SV=1	FALSE	41	20	114	11	535	6.00673e+09	5.8449e+09	6.23422e+09
High	A0A0Q3IDF8	D-3-phosphoglycerate dehydrogenase OS=Brachypodium distachyon OX=15368 GN=100841053 PE=3 SV=1	FALSE	39	21	162	18	587	4767670409	7117679788	5862388397
High	I1I7I4	D-3-phosphoglycerate dehydrogenase OS=Brachypodium distachyon OX=15368 GN=100841053 PE=3 SV=1	FALSE	37	21	162	18	626	4767670409	7117679788	5862388397
High	I1IZQ0	Phenylalanine ammonia-lyase OS=Brachypodium distachyon OX=15368 GN=100845653 PE=3 SV=1	FALSE	25	17	175	5	715	13947716379	13154124411	15538270992
High	I1HQN0	Uncharacterized protein OS=Brachypodium distachyon OX=15368 GN=100841731 PE=4 SV=1	FALSE	22	26	81	25	1253	1669344615	1.61843e+09	2169032721
High	A0A2K2DGS5	Uncharacterized protein OS=Brachypodium distachyon OX=15368 GN=100821795 PE=3 SV=1	FALSE	34	26	107	24	823	1.45333e+09	1.7427e+09	1840968046
High	A0A2K2DAI1	Uncharacterized protein OS=Brachypodium distachyon OX=15368 GN=100840523 PE=4 SV=1	FALSE	31	23	121	23	841	3.28612e+09	3467245220	3214468249
High	I1HMC6	Glucose-6-phosphate isomerase OS=Brachypodium distachyon OX=15368 GN=100821500 PE=3 SV=1	FALSE	38	20	176	20	567	3339931425	4065181826	3741293064
High	I1GYJ5	PPDK_N domain-containing protein OS=Brachypodium distachyon OX=15368 GN=100827121 PE=4 SV=1	FALSE	24	32	106	32	1455	1.56954e+09	1465659960	1.43842e+09
High	I1IDH8	Aminotran_1_2 domain-containing protein OS=Brachypodium distachyon OX=15368 GN=100831644 PE=4 SV=1	FALSE	48	21	186	21	455	7125304310	8.07333e+09	6954803040
High	I1HFC8	Apocytochr_F_N domain-containing protein OS=Brachypodium distachyon OX=15368 GN=BRADI_2g13079v3 PE=3 SV=1	FALSE	33	14	194	14	320	1.85729e+10	16032436971	1.39489e+10
High	B3TN63	Cytochrome f OS=Brachypodium distachyon OX=15368 GN=petA PE=3 SV=1	FALSE	33	14	194	14	320	1.85729e+10	16032436971	1.39489e+10
High	I1INE9	UDP-glucose 6-dehydrogenase OS=Brachypodium distachyon OX=15368 GN=100840467 PE=3 SV=1	FALSE	44	18	191	9	481	14235762746	1.41314e+10	1.39168e+10
High	A0A0Q3K1D0	Uncharacterized protein OS=Brachypodium distachyon OX=15368 GN=100846792 PE=3 SV=1	FALSE	19	27	118	24	1509	1.34728e+09	1.38711e+09	1.41441e+09
High	I1H6P2	PEROXIDASE_4 domain-containing protein OS=Brachypodium distachyon OX=15368 GN=100838031 PE=3 SV=1	FALSE	53	10	359	9	241	2.69151e+10	2.89158e+10	2.40532e+10
High	I1I0M3	Glyceraldehyde-3-phosphate dehydrogenase OS=Brachypodium distachyon OX=15368 GN=100845915 PE=3 SV=1	FALSE	50	18	477	3	337	7.85394e+10	91525692173	8.13733e+10
High	A0A0Q3MQ00	Uncharacterized protein OS=Brachypodium distachyon OX=15368 GN=100840523 PE=4 SV=1	FALSE	35	22	113	22	730	3.02873e+09	3373522248	3167875623
High	I1GNA2	Uncharacterized protein OS=Brachypodium distachyon OX=15368 GN=100822901 PE=4 SV=1	FALSE	28	16	189	13	624	8740702658	8497207671	8081589938
High	I1GZB5	Uncharacterized protein OS=Brachypodium distachyon OX=15368 GN=100846078 PE=3 SV=1	FALSE	32	29	122	17	911	2.09431e+09	2338101739	2530539470
High	A0A2K2DPB9	Uncharacterized protein OS=Brachypodium distachyon OX=15368 GN=100846078 PE=3 SV=1	FALSE	34	29	122	17	849	2.09431e+09	2338101739	2530539470
High	I1HQ02	AMP-binding domain-containing protein OS=Brachypodium distachyon OX=15368 GN=100838694 PE=4 SV=1	FALSE	30	20	122	19	657	3563148618	3.73969e+09	3744668199
High	A0A0Q3J942	Carbonic anhydrase OS=Brachypodium distachyon OX=15368 GN=100834303 PE=3 SV=1	FALSE	37	12	318	12	251	22258310507	18860352436	22370820466
High	A0A0Q3GCH7	Carbonic anhydrase OS=Brachypodium distachyon OX=15368 GN=100834303 PE=3 SV=1	FALSE	34	12	318	12	276	22258310507	18860352436	22370820466
High	A0A2K2DDV3	Carbonic anhydrase OS=Brachypodium distachyon OX=15368 GN=100834303 PE=3 SV=1	FALSE	36	12	318	12	258	22258310507	18860352436	22370820466
High	I1HWX2	Proteasome subunit alpha type OS=Brachypodium distachyon OX=15368 GN=100843181 PE=3 SV=1	FALSE	54	14	162	14	283	4307028648	4659211564	4.11501e+09
High	I1ICV8	Phosphoribulokinase OS=Brachypodium distachyon OX=15368 GN=100837995 PE=3 SV=1	FALSE	28	14	274	14	404	19984976590	1.56488e+10	1.55612e+10
High	I1GUF6	Uncharacterized protein OS=Brachypodium distachyon OX=15368 GN=100824776 PE=4 SV=1	FALSE	29	25	105	21	1020	1807457768	1.8002e+09	1.78036e+09
High	I1GQ18	Eukaryotic translation initiation factor 3 subunit B OS=Brachypodium distachyon OX=15368 GN=100822093 PE=3 SV=1	FALSE	29	20	111	10	718	2.40926e+09	2.44584e+09	2216924740
High	I1HLR2	40S ribosomal protein S4 OS=Brachypodium distachyon OX=15368 GN=100846406 PE=3 SV=1	FALSE	56	19	270	19	265	25265469740	2.40841e+10	23823720751
High	I1HF32	Dihydrolipoyl dehydrogenase OS=Brachypodium distachyon OX=15368 GN=100823154 PE=3 SV=1	FALSE	48	21	170	14	503	3.40151e+09	4.86458e+09	5668565309
High	I1HTG2	FBPase domain-containing protein OS=Brachypodium distachyon OX=15368 GN=100828873 PE=3 SV=1	FALSE	39	14	239	14	391	14602304379	1.23085e+10	1.11274e+10
High	A0A2K2DLZ6	Sucrose synthase OS=Brachypodium distachyon OX=15368 GN=100836007 PE=3 SV=1	FALSE	32	27	178	17	772	5.90299e+09	5.66234e+09	5.98118e+09
High	A0A0Q3ISW1	Carbonic anhydrase OS=Brachypodium distachyon OX=15368 GN=100834303 PE=3 SV=1	FALSE	34	11	317	11	257	22181098267	18791487140	22304705130
High	I1GRE7	Xylose isomerase OS=Brachypodium distachyon OX=15368 GN=100844241 PE=3 SV=1	FALSE	43	20	140	20	479	6010744844	6.94592e+09	6271808226
High	I1IIK4	AA_TRNA_LIGASE_II domain-containing protein OS=Brachypodium distachyon OX=15368 GN=100845525 PE=3 SV=1	FALSE	41	19	118	19	509	1744241273	1.83494e+09	1716407886
High	I1HNG8	Uncharacterized protein OS=Brachypodium distachyon OX=15368 GN=100824690 PE=4 SV=1	FALSE	42	18	142	2	428	3.2769e+09	3.90863e+09	4337758382
High	I1GRW4	Uncharacterized protein OS=Brachypodium distachyon OX=15368 GN=100822199 PE=4 SV=1	FALSE	39	19	109	19	674	1.95269e+09	2.25187e+09	1993654223
High	I1HPZ3	WD_REPEATS_REGION domain-containing protein OS=Brachypodium distachyon OX=15368 GN=100836556 PE=4 SV=1	FALSE	25	26	93	26	1381	9.73182e+08	1068238298	1246222173
High	A0A2K2CWN6	GB1/RHD3-type G domain-containing protein OS=Brachypodium distachyon OX=15368 GN=100830531 PE=4 SV=1	FALSE	32	32	94	31	958	1.29122e+09	1.29551e+09	1413372781
High	I1GXY2	Uncharacterized protein OS=Brachypodium distachyon OX=15368 GN=100840600 PE=3 SV=1	FALSE	41	26	149	13	535	3014755593	3690628223	4.02012e+09
High	A0A0Q3FCD9	Malic enzyme OS=Brachypodium distachyon OX=15368 GN=100844092 PE=3 SV=1	FALSE	41	23	111	23	617	2.45192e+09	2212897286	2234066783
High	I1I9E4	Cytochrome c domain-containing protein OS=Brachypodium distachyon OX=15368 GN=100822260 PE=4 SV=1	FALSE	30	6	123	6	305	3317568914	3038679905	2915404972
High	A0A0Q3J335	Uncharacterized protein (Fragment) OS=Brachypodium distachyon OX=15368 GN=100826048 PE=3 SV=2	FALSE	55	20	162	20	379	6429287861	5.58139e+09	5.00829e+09
High	A0A0Q3H7X2	Uncharacterized protein OS=Brachypodium distachyon OX=15368 GN=100825066 PE=4 SV=1	FALSE	36	26	63	26	790	1349880252	891418491	1327902838
High	I1J168	Uncharacterized protein OS=Brachypodium distachyon OX=15368 GN=100825066 PE=4 SV=1	FALSE	36	26	63	26	791	1349880252	891418491	1327902838
High	I1GQE9	Uncharacterized protein OS=Brachypodium distachyon OX=15368 GN=100838265 PE=4 SV=1	FALSE	51	18	385	10	369	2.94493e+10	29891143377	2.75359e+10
High	I1HGE3	Uncharacterized protein OS=Brachypodium distachyon OX=15368 GN=100821102 PE=3 SV=1	FALSE	41	20	96	20	525	1.98081e+09	2662181076	2.8915e+09
High	A0A0Q3I8Q1	Aamy domain-containing protein OS=Brachypodium distachyon OX=15368 GN=100831694 PE=4 SV=1	FALSE	26	20	112	20	831	3333565184	3704050565	2894654036
High	I1IGR7	Tr-type G domain-containing protein OS=Brachypodium distachyon OX=15368 GN=100837926 PE=4 SV=1	FALSE	41	16	112	16	464	2608974760	2906405696	2764930060
High	A0A0Q3EFU0	HATPase_c domain-containing protein OS=Brachypodium distachyon OX=15368 GN=100831062 PE=3 SV=1	FALSE	38	25	107	19	695	3.45407e+09	3308577027	3.07881e+09
High	I1I1U7	Obg-like ATPase 1 OS=Brachypodium distachyon OX=15368 GN=100828812 PE=3 SV=1	FALSE	43	18	152	18	394	4900247494	4697824542	4499092396
High	A0A2K2DEH5	Uncharacterized protein OS=Brachypodium distachyon OX=15368 GN=100841731 PE=4 SV=1	FALSE	23	24	73	23	1170	1609630116	1566158841	2103726823
High	A0A2K2DEB3	Uncharacterized protein OS=Brachypodium distachyon OX=15368 GN=100841731 PE=4 SV=1	FALSE	23	24	73	23	1148	1609630116	1566158841	2103726823
High	I1HGG1	GB1/RHD3-type G domain-containing protein OS=Brachypodium distachyon OX=15368 GN=100834701 PE=4 SV=1	FALSE	28	30	83	27	1066	1652388757	1157068678	1217317872
High	A0A0Q3G2X6	GB1/RHD3-type G domain-containing protein OS=Brachypodium distachyon OX=15368 GN=100834701 PE=4 SV=1	FALSE	29	30	83	27	1034	1652388757	1157068678	1217317872
High	I1IT12	Ribosomal protein OS=Brachypodium distachyon OX=15368 GN=100828339 PE=3 SV=1	FALSE	54	14	180	6	216	1.08318e+10	11433758915	10469868596
High	A0A0Q3K616	FKS1_dom1 domain-containing protein OS=Brachypodium distachyon OX=15368 GN=100833455 PE=4 SV=1	FALSE	17	31	80	28	1924	995210424	9.15682e+08	9.33024e+08
High	A0A0Q3SFL8	Glyceraldehyde-3-phosphate dehydrogenase OS=Brachypodium distachyon OX=15368 GN=100829538 PE=3 SV=1	FALSE	52	18	241	14	317	18860414729	1.8908e+10	24174764918
High	I1I514	Alpha-galactosidase OS=Brachypodium distachyon OX=15368 GN=100831756 PE=3 SV=1	FALSE	43	17	147	14	411	4218811640	4040903093	4242622358
High	I1HUG4	Dolichyl-diphosphooligosaccharide--protein glycosyltransferase subunit 2 OS=Brachypodium distachyon OX=15368 GN=100840112 PE=3 SV=1	FALSE	35	22	146	22	692	4.19955e+09	4413571664	3.77263e+09
High	I1GMH2	Uncharacterized protein OS=Brachypodium distachyon OX=15368 GN=100822367 PE=3 SV=1	FALSE	34	15	109	10	420	2.35785e+09	2347805296	2.28097e+09
High	I1J014	Uncharacterized protein OS=Brachypodium distachyon OX=15368 GN=100841796 PE=4 SV=1	FALSE	64	14	197	13	207	10963911102	10586779853	12742782512
High	P13647	SWISS-PROT:P13647 Tax_Id=9606 Gene_Symbol=KRT5 Keratin, type II cytoskeletal 5	TRUE	38	26	147	16	590	5625787779	4.78143e+09	7708604076
High	A0A0Q3HIE6	Coatomer subunit gamma OS=Brachypodium distachyon OX=15368 GN=100836494 PE=3 SV=1	FALSE	31	24	167	15	797	3874084889	3.62798e+09	3824031626
High	I1J2G8	Uncharacterized protein OS=Brachypodium distachyon OX=15368 GN=100824871 PE=4 SV=1	FALSE	53	17	129	17	270	2564240515	3219723433	2904337484
High	I1IKY0	Uncharacterized protein OS=Brachypodium distachyon OX=15368 GN=100831891 PE=3 SV=1	FALSE	25	28	96	10	1118	1581084239	1554094321	1387697439
High	I1IKX9	Uncharacterized protein OS=Brachypodium distachyon OX=15368 GN=100831891 PE=3 SV=1	FALSE	25	28	96	10	1119	1581084239	1554094321	1387697439
High	I1I783	WPP domain-containing protein OS=Brachypodium distachyon OX=15368 GN=100822881 PE=4 SV=1	FALSE	38	19	114	19	551	2689023859	2607750165	2597945900
High	I1GPG2	Plasma membrane ATPase OS=Brachypodium distachyon OX=15368 GN=100844944 PE=3 SV=1	FALSE	23	20	147	3	956	4.94598e+09	5.08084e+09	6.31093e+09
High	I1I4M5	Uncharacterized protein OS=Brachypodium distachyon OX=15368 GN=100837496 PE=4 SV=1	FALSE	20	34	107	34	1608	1.59936e+09	1692580969	1.58752e+09
High	I1I3L2	Aminotran_1_2 domain-containing protein OS=Brachypodium distachyon OX=15368 GN=100825019 PE=4 SV=1	FALSE	39	17	144	13	481	3750496873	4205274060	3180149509
High	I1IFG3	Pyruvate dehydrogenase E1 component subunit alpha OS=Brachypodium distachyon OX=15368 GN=100841947 PE=4 SV=1	FALSE	46	21	118	17	390	3452136688	3372995582	3125123738
High	A0A0Q3MZV5	Uncharacterized protein OS=Brachypodium distachyon OX=15368 GN=100837994 PE=3 SV=1	FALSE	28	24	107	17	984	3213337882	2813170552	3254188118
High	A0A0Q3EGS5	Uncharacterized protein OS=Brachypodium distachyon OX=15368 GN=BRADI_4g08667v3 PE=3 SV=1	FALSE	47	11	153	3	201	9801342025	9.53205e+09	8.60002e+09
High	I1HDS0	Uncharacterized protein OS=Brachypodium distachyon OX=15368 GN=100822013 PE=3 SV=1	FALSE	26	25	108	25	1096	1.60881e+09	1991293374	1918890163
High	I1HLC2	Cellulose synthase OS=Brachypodium distachyon OX=15368 GN=100821105 PE=3 SV=1	FALSE	22	22	81	13	1078	3113055120	2.95996e+09	3196674721
High	I1HC84	Cysteine synthase OS=Brachypodium distachyon OX=15368 GN=100839817 PE=3 SV=1	FALSE	48	16	157	16	391	4825524806	4714049701	4171675993
High	I1H1Y1	WD_REPEATS_REGION domain-containing protein OS=Brachypodium distachyon OX=15368 GN=100842166 PE=4 SV=1	FALSE	20	28	80	28	1624	1.46935e+09	1.64273e+09	1.78708e+09
High	I1ITX3	PEROXIDASE_4 domain-containing protein OS=Brachypodium distachyon OX=15368 GN=100826086 PE=3 SV=1	FALSE	50	16	116	13	314	4.49377e+09	4174635421	3898884350
High	I1GKA8	Delta-aminolevulinic acid dehydratase OS=Brachypodium distachyon OX=15368 GN=100843029 PE=3 SV=1	FALSE	48	16	151	12	427	2932403050	3042032703	2.86575e+09
High	I1I3X4	Ribulose bisphosphate carboxylase small chain OS=Brachypodium distachyon OX=15368 GN=100845819 PE=3 SV=1	FALSE	57	13	780	1	175	4.11341e+11	3.96857e+11	3.53717e+11
High	I1IIT7	Ribulose bisphosphate carboxylase small chain OS=Brachypodium distachyon OX=15368 GN=100840557 PE=3 SV=1	FALSE	57	13	795	1	175	4.31074e+11	4.17217e+11	3.76391e+11
High	I1IIX6	Ribulose bisphosphate carboxylase small chain OS=Brachypodium distachyon OX=15368 GN=100829841 PE=3 SV=1	FALSE	57	13	795	1	174	4.31074e+11	4.17217e+11	3.76391e+11
High	I1HA44	Catalase OS=Brachypodium distachyon OX=15368 GN=100826491 PE=3 SV=1	FALSE	32	14	138	10	492	7992982856	7635459339	6445961156
High	A0A0Q3KBY5	Uncharacterized protein OS=Brachypodium distachyon OX=15368 GN=BRADI_2g41977v3 PE=3 SV=1	FALSE	21	29	90	22	1514	7.82725e+08	9.09383e+08	922743275
High	I1HNW8	Uncharacterized protein OS=Brachypodium distachyon OX=15368 GN=BRADI_2g41977v3 PE=3 SV=1	FALSE	20	29	90	22	1529	7.82725e+08	9.09383e+08	922743275
High	I1H2X7	Aldedh domain-containing protein OS=Brachypodium distachyon OX=15368 GN=100822363 PE=4 SV=1	FALSE	41	18	129	18	534	3450568189	3290557496	2810146160
High	I1H2X6	Aldedh domain-containing protein OS=Brachypodium distachyon OX=15368 GN=100822363 PE=4 SV=1	FALSE	41	18	129	18	537	3450568189	3290557496	2810146160
High	I1GXU5	Uncharacterized protein OS=Brachypodium distachyon OX=15368 GN=100832936 PE=4 SV=1	FALSE	38	16	234	12	413	1.3517e+10	14094069055	13935985839
High	A0A2K2DHK1	Importin N-terminal domain-containing protein OS=Brachypodium distachyon OX=15368 GN=100833436 PE=4 SV=1	FALSE	23	24	101	24	1053	1817115478	1.94755e+09	2057633566
High	I1GKL4	Importin N-terminal domain-containing protein OS=Brachypodium distachyon OX=15368 GN=100833436 PE=4 SV=1	FALSE	23	24	101	24	1074	1817115478	1.94755e+09	2057633566
High	I1J2V0	Ribosomal_L7Ae domain-containing protein OS=Brachypodium distachyon OX=15368 GN=100845456 PE=4 SV=1	FALSE	43	15	229	15	258	13980636566	13682810467	1.24859e+10
High	I1GVG9	Uncharacterized protein OS=Brachypodium distachyon OX=15368 GN=100833154 PE=3 SV=1	FALSE	26	28	87	28	1172	2952550246	3.44671e+09	3520046579
High	I1HRT4	Aspartate aminotransferase OS=Brachypodium distachyon OX=15368 GN=100824909 PE=4 SV=1	FALSE	40	16	150	16	464	4673096659	6.12242e+09	5877983964
High	A0A0Q3JFG1	Glutamine amidotransferase type-1 domain-containing protein OS=Brachypodium distachyon OX=15368 GN=100822243 PE=3 SV=1	FALSE	20	26	84	14	1421	1.83537e+09	2076939610	2068847230
High	I1GR78	PCI domain-containing protein OS=Brachypodium distachyon OX=15368 GN=100831617 PE=4 SV=1	FALSE	53	25	161	5	442	3.7704e+09	4.12873e+09	3.81641e+09
High	I1H8I6	40S ribosomal protein S3a OS=Brachypodium distachyon OX=15368 GN=100830248 PE=3 SV=1	FALSE	58	19	205	3	264	12843992548	12737463013	1.16924e+10
High	I1HJ07	Uncharacterized protein OS=Brachypodium distachyon OX=15368 GN=100834406 PE=3 SV=1	FALSE	49	14	146	8	376	11384120619	11891784755	15334035326
High	I1IPG4	Uncharacterized protein OS=Brachypodium distachyon OX=15368 GN=100826280 PE=3 SV=1	FALSE	28	20	130	19	723	3172737085	3220132295	2837464529
High	I1IYI7	GF14g protein OS=Brachypodium distachyon OX=15368 GN=GF14g PE=2 SV=1	FALSE	48	15	344	7	262	3.9908e+10	4.06912e+10	42073421591
High	I1ISE3	Phospholipase D OS=Brachypodium distachyon OX=15368 GN=100840776 PE=3 SV=1	FALSE	33	21	73	21	858	876686804	746922540	797383832
High	I1I0G2	PfkB domain-containing protein OS=Brachypodium distachyon OX=15368 GN=100836360 PE=4 SV=1	FALSE	50	15	200	14	338	13229377890	13063173103	12086333798
High	I1I1N5	Apocytochr_F_N domain-containing protein OS=Brachypodium distachyon OX=15368 GN=BRADI_3g17187v3 PE=3 SV=1	FALSE	27	11	142	11	320	13025562883	11180754947	9.72244e+09
High	I1GQU0	PEROXIDASE_4 domain-containing protein OS=Brachypodium distachyon OX=15368 GN=100838967 PE=3 SV=1	FALSE	56	12	248	12	256	1.98425e+10	2.01865e+10	19078393546
High	I1GW12	AAA domain-containing protein OS=Brachypodium distachyon OX=15368 GN=100832622 PE=3 SV=1	FALSE	33	19	138	19	673	5.54207e+09	5982300495	5551950599
High	I1IXX3	Uncharacterized protein OS=Brachypodium distachyon OX=15368 GN=100838746 PE=4 SV=1	FALSE	45	17	102	16	440	1.75581e+09	2.06313e+09	1.90398e+09
High	I1IXX2	Uncharacterized protein OS=Brachypodium distachyon OX=15368 GN=100838746 PE=4 SV=1	FALSE	45	17	102	16	449	1.75581e+09	2.06313e+09	1.90398e+09
High	A0A0Q3L768	Uncharacterized protein OS=Brachypodium distachyon OX=15368 GN=100823745 PE=4 SV=1	FALSE	24	18	77	18	880	3132351018	3119063983	2999581420
High	I1HCK4	Ubiquitin carboxyl-terminal hydrolase OS=Brachypodium distachyon OX=15368 GN=BRADI_2g04830v3 PE=3 SV=1	FALSE	29	20	60	20	795	1341441208	1467862247	1401461550
High	A0A2K2D715	Ubiquitin carboxyl-terminal hydrolase OS=Brachypodium distachyon OX=15368 GN=BRADI_2g04830v3 PE=3 SV=1	FALSE	28	20	60	20	833	1341441208	1467862247	1401461550
High	I1HYR8	Aminopeptidase OS=Brachypodium distachyon OX=15368 GN=100827486 PE=3 SV=1	FALSE	27	27	196	25	878	5.22215e+09	5.15885e+09	5116252578
High	A0A0Q3GNG3	Importin N-terminal domain-containing protein OS=Brachypodium distachyon OX=15368 GN=100833436 PE=4 SV=1	FALSE	22	23	96	23	1106	1688009742	1.80327e+09	1920265630
High	I1I6Q9	PKS_ER domain-containing protein OS=Brachypodium distachyon OX=15368 GN=100825430 PE=4 SV=1	FALSE	53	19	172	19	384	2.68681e+09	5213447492	5402635006
High	A0A2K2D1E8	Uncharacterized protein OS=Brachypodium distachyon OX=15368 GN=BRADI_3g35680v3 PE=4 SV=1	FALSE	36	20	93	20	750	1100762306	2497024968	1.38514e+09
High	I1H7V4	Uncharacterized protein OS=Brachypodium distachyon OX=15368 GN=100844110 PE=4 SV=1	FALSE	40	20	137	20	486	2387107226	4036770784	2.79337e+09
High	A0A0Q3I9Q2	Uncharacterized protein OS=Brachypodium distachyon OX=15368 GN=100837496 PE=4 SV=1	FALSE	20	33	105	33	1577	1.57201e+09	1663962295	1.56056e+09
High	Q5XQN5	SWISS-PROT:Q5XQN5 (Bos taurus) Keratin, type II cytoskeletal 5	TRUE	31	25	160	0	601	6722999205	5.47922e+09	9375693849
High	I1H0G5	Aminotran_1_2 domain-containing protein OS=Brachypodium distachyon OX=15368 GN=100831819 PE=3 SV=1	FALSE	44	17	116	6	452	4.10028e+09	4044379605	3.79172e+09
High	I1HXE7	T-complex protein 1 subunit eta OS=Brachypodium distachyon OX=15368 GN=100831054 PE=3 SV=1	FALSE	41	21	113	21	557	3242095093	3972272878	4174344529
High	I1H1R3	40S ribosomal protein S8 OS=Brachypodium distachyon OX=15368 GN=100832177 PE=3 SV=1	FALSE	47	11	147	4	226	12633905828	11979920987	1.07016e+10
High	I1HC04	Uncharacterized protein OS=Brachypodium distachyon OX=15368 GN=100842850 PE=3 SV=1	FALSE	50	12	244	11	253	24864863966	23323525057	20570325970
High	I1IHC0	Ribosomal_L2_C domain-containing protein OS=Brachypodium distachyon OX=15368 GN=100835896 PE=3 SV=1	FALSE	56	14	156	14	261	12765164071	1.26822e+10	1.22342e+10
High	I1I8W0	Uncharacterized protein OS=Brachypodium distachyon OX=15368 GN=100842261 PE=3 SV=1	FALSE	49	12	141	4	172	9149220089	9021274473	8.45457e+09
High	I1IUG0	Pyruvate kinase OS=Brachypodium distachyon OX=15368 GN=100824548 PE=3 SV=1	FALSE	44	21	218	21	527	4.41059e+09	6842587942	6.07016e+09
High	I1IBR8	Phenylalanine ammonia-lyase OS=Brachypodium distachyon OX=15368 GN=100841454 PE=3 SV=1	FALSE	25	15	184	2	712	1.73024e+10	1.59858e+10	1.92239e+10
High	I1IMB4	MBD domain-containing protein OS=Brachypodium distachyon OX=15368 GN=100825551 PE=4 SV=1	FALSE	43	14	74	14	353	1.2389e+09	1024043292	1.57427e+09
High	I1IPH3	Uncharacterized protein OS=Brachypodium distachyon OX=15368 GN=100828335 PE=4 SV=1	FALSE	36	19	67	19	624	1469459391	1416428368	1538958779
High	I1GT10	Uncharacterized protein OS=Brachypodium distachyon OX=15368 GN=100841918 PE=4 SV=1	FALSE	24	13	158	2	577	12871160250	19721615020	9859475216
High	A0A0Q3GRY0	14_3_3 domain-containing protein OS=Brachypodium distachyon OX=15368 GN=100839161 PE=3 SV=1	FALSE	49	15	346	8	263	4.36386e+10	45224119120	46005834235
High	I1HTL3	Ribosomal protein OS=Brachypodium distachyon OX=15368 GN=100840807 PE=3 SV=1	FALSE	49	13	117	6	216	6.78669e+09	6.84585e+09	6454717275
High	A0A0Q3G7M1	Uncharacterized protein OS=Brachypodium distachyon OX=15368 GN=100829801 PE=3 SV=1	FALSE	39	23	106	23	606	1.95521e+09	2007409676	2078516927
High	I1HLP4	Lipase_3 domain-containing protein OS=Brachypodium distachyon OX=15368 GN=100843264 PE=4 SV=1	FALSE	37	18	214	17	523	11133864489	15224872476	7014807856
High	I1GKU4	PCI domain-containing protein OS=Brachypodium distachyon OX=15368 GN=100827039 PE=4 SV=1	FALSE	50	23	152	3	440	3.90812e+09	4.16095e+09	3.62853e+09
High	I1HDY9	Importin subunit alpha OS=Brachypodium distachyon OX=15368 GN=100846088 PE=3 SV=1	FALSE	34	14	81	13	522	2033983539	2006021502	1902721178
High	I1IZ52	Uncharacterized protein OS=Brachypodium distachyon OX=15368 GN=100836828 PE=4 SV=1	FALSE	38	14	89	13	359	2928205680	2290474686	2233900678
High	I1J366	APH domain-containing protein OS=Brachypodium distachyon OX=15368 GN=100837535 PE=3 SV=1	FALSE	41	15	114	15	426	2358381728	2415902409	1889403485
High	A0A0Q3RLD8	Plasma membrane ATPase OS=Brachypodium distachyon OX=15368 GN=100844944 PE=3 SV=1	FALSE	23	19	114	3	875	3.84133e+09	4.27161e+09	5.35148e+09
High	I1IQ98	Eukaryotic translation initiation factor 3 subunit C OS=Brachypodium distachyon OX=15368 GN=100820956 PE=3 SV=1	FALSE	28	24	87	11	935	1.47078e+09	1.6976e+09	1.67262e+09
High	I1ID46	Uncharacterized protein OS=Brachypodium distachyon OX=15368 GN=100830517 PE=3 SV=1	FALSE	29	25	84	25	886	1534879468	1624995845	1492905959
High	I1GKJ9	Uncharacterized protein OS=Brachypodium distachyon OX=15368 GN=100822991 PE=3 SV=1	FALSE	41	25	208	15	587	1.0429e+10	10999360442	10465713517
High	I1IIX8	AMP-binding domain-containing protein OS=Brachypodium distachyon OX=15368 GN=100828025 PE=4 SV=1	FALSE	32	20	90	6	726	1983602436	2316948457	2097123418
High	I1GSD1	Aminotran_1_2 domain-containing protein OS=Brachypodium distachyon OX=15368 GN=100827448 PE=3 SV=1	FALSE	40	16	107	5	458	3.83251e+09	3690923188	3.41283e+09
High	I1IIB6	Uncharacterized protein OS=Brachypodium distachyon OX=15368 GN=100824220 PE=3 SV=1	FALSE	30	12	147	12	398	7744188984	12221320548	3.52498e+09
High	I1IBR7	Phenylalanine ammonia-lyase OS=Brachypodium distachyon OX=15368 GN=100841149 PE=3 SV=1	FALSE	22	14	169	0	711	1.40893e+10	1.29275e+10	15454733748
High	I1HXT6	Uncharacterized protein OS=Brachypodium distachyon OX=15368 GN=100837180 PE=3 SV=1	FALSE	22	15	163	15	621	15420988066	15948084716	1.46351e+10
High	I1IQK7	Uncharacterized protein OS=Brachypodium distachyon OX=15368 GN=100821958 PE=3 SV=1	FALSE	31	20	92	20	722	2239552182	2897199869	2854783069
High	I1H7Y6	Uncharacterized protein OS=Brachypodium distachyon OX=15368 GN=100825343 PE=4 SV=1	FALSE	47	11	78	10	233	1945116162	1933936734	1387987884
High	A0A0Q3SCX9	Uncharacterized protein OS=Brachypodium distachyon OX=15368 GN=100825343 PE=4 SV=1	FALSE	37	11	78	10	293	1945116162	1933936734	1387987884
High	I1J2Q7	NADPH--cytochrome P450 reductase OS=Brachypodium distachyon OX=15368 GN=100837832 PE=3 SV=1	FALSE	27	18	58	16	692	1340684710	1419298607	1207622674
High	I1H026	Uncharacterized protein OS=Brachypodium distachyon OX=15368 GN=100837856 PE=3 SV=1	FALSE	60	13	78	13	247	1.64243e+09	2.53843e+09	3701854104
High	I1H7X7	Uncharacterized protein OS=Brachypodium distachyon OX=15368 GN=100822271 PE=4 SV=1	FALSE	21	27	71	27	1462	901217815	854201002	942130191
High	I1HXN5	Uncharacterized protein OS=Brachypodium distachyon OX=15368 GN=100836032 PE=3 SV=1	FALSE	44	14	111	14	357	2474364991	2.3671e+09	2350458837
High	I1IXW3	PEROXIDASE_4 domain-containing protein OS=Brachypodium distachyon OX=15368 GN=100836915 PE=3 SV=1	FALSE	44	16	137	10	345	4535779721	4266497505	3959299808
High	A0A2K2CGG7	PEROXIDASE_4 domain-containing protein OS=Brachypodium distachyon OX=15368 GN=100836915 PE=3 SV=1	FALSE	44	16	137	10	344	4535779721	4266497505	3959299808
High	I1H1Z5	Ferredoxin--NADP reductase, chloroplastic OS=Brachypodium distachyon OX=15368 GN=100844703 PE=3 SV=1	FALSE	41	16	208	14	366	2.03494e+10	17017214234	15958027575
High	I1H4W3	Phospho-2-dehydro-3-deoxyheptonate aldolase OS=Brachypodium distachyon OX=15368 GN=100824118 PE=3 SV=1	FALSE	40	20	118	14	542	2.39494e+09	2859476565	3196169133
High	I1GLW2	S5 DRBM domain-containing protein OS=Brachypodium distachyon OX=15368 GN=100822310 PE=3 SV=1	FALSE	41	13	171	5	278	11876959294	12918093538	12714697151
High	A0A0Q3H1W7	HP domain-containing protein OS=Brachypodium distachyon OX=15368 GN=100828345 PE=4 SV=1	FALSE	25	22	98	21	979	1543798363	1.40559e+09	1.43519e+09
High	A0A0Q3H2V8	HP domain-containing protein OS=Brachypodium distachyon OX=15368 GN=100828345 PE=4 SV=1	FALSE	24	22	98	21	1000	1543798363	1.40559e+09	1.43519e+09
High	A0A0Q3H1W3	HP domain-containing protein OS=Brachypodium distachyon OX=15368 GN=100828345 PE=4 SV=1	FALSE	25	22	98	21	947	1543798363	1.40559e+09	1.43519e+09
High	A0A2K2DM81	HP domain-containing protein OS=Brachypodium distachyon OX=15368 GN=100828345 PE=4 SV=1	FALSE	25	22	98	21	964	1543798363	1.40559e+09	1.43519e+09
High	A0A2K2DM77	HP domain-containing protein OS=Brachypodium distachyon OX=15368 GN=100828345 PE=4 SV=1	FALSE	24	22	98	21	996	1543798363	1.40559e+09	1.43519e+09
High	I1GVR2	HP domain-containing protein OS=Brachypodium distachyon OX=15368 GN=100828345 PE=4 SV=1	FALSE	25	22	98	21	968	1543798363	1.40559e+09	1.43519e+09
High	I1IP77	Glucose-1-phosphate adenylyltransferase OS=Brachypodium distachyon OX=15368 GN=100837929 PE=3 SV=1	FALSE	44	18	126	12	508	2.56511e+09	3866148590	2913843512
High	I1IAM3	Uncharacterized protein OS=Brachypodium distachyon OX=15368 GN=100821332 PE=4 SV=1	FALSE	51	11	77	11	293	3.27966e+09	3295841511	3.22018e+09
High	I1H1C2	6-phosphogluconate dehydrogenase, decarboxylating OS=Brachypodium distachyon OX=15368 GN=100836182 PE=3 SV=1	FALSE	32	16	209	14	479	9246443076	10038108332	9.63321e+09
High	I1I935	ANK_REP_REGION domain-containing protein OS=Brachypodium distachyon OX=15368 GN=100827087 PE=4 SV=1	FALSE	43	13	60	11	337	1.10155e+09	1.36086e+09	1873386719
High	I1IBL7	Phenylalanine ammonia-lyase OS=Brachypodium distachyon OX=15368 GN=100829928 PE=3 SV=1	FALSE	23	14	183	1	712	17296403458	15982750251	19216806080
High	I1IEK4	Uncharacterized protein OS=Brachypodium distachyon OX=15368 GN=100837181 PE=3 SV=1	FALSE	30	18	105	17	785	2.67177e+09	2.93502e+09	2400047821
High	I1HH93	HABP4_PAI-RBP1 domain-containing protein OS=Brachypodium distachyon OX=15368 GN=100837480 PE=4 SV=1	FALSE	42	10	48	9	376	1177702845	1450077274	1832914805
High	I1J1I2	Uncharacterized protein OS=Brachypodium distachyon OX=15368 GN=100829357 PE=4 SV=1	FALSE	56	20	200	5	244	13030970433	13252532665	12363858200
High	I1IFB8	FAD_binding_3 domain-containing protein OS=Brachypodium distachyon OX=15368 GN=100836154 PE=4 SV=1	FALSE	50	22	157	22	464	9479055149	9.81474e+09	3.66356e+09
High	I1I276	HP domain-containing protein OS=Brachypodium distachyon OX=15368 GN=BRADI_3g18707v3 PE=4 SV=1	FALSE	26	26	110	25	960	2.0695e+09	1.89754e+09	2122996869
High	I1IJ13	ATPase_AAA_core domain-containing protein OS=Brachypodium distachyon OX=15368 GN=BRADI_4g09120v3 PE=4 SV=1	FALSE	23	11	308	11	440	2.89866e+10	2.8651e+10	26324755636
High	A0A0Q3K148	Uncharacterized protein OS=Brachypodium distachyon OX=15368 GN=100832936 PE=3 SV=1	FALSE	37	14	205	10	378	1.20361e+10	12248224239	12244062143
High	I1HMS9	Peroxidase OS=Brachypodium distachyon OX=15368 GN=100844881 PE=3 SV=1	FALSE	36	14	138	13	342	5724230455	5024636430	5011369007
High	I1HK76	NAD(P)-bd_dom domain-containing protein OS=Brachypodium distachyon OX=15368 GN=100834000 PE=4 SV=1	FALSE	33	16	175	4	445	5.95507e+09	5.86281e+09	7218679264
High	I1I6H2	Epimerase domain-containing protein OS=Brachypodium distachyon OX=15368 GN=100839228 PE=4 SV=1	FALSE	36	14	72	3	483	2.00292e+09	2094959468	1.51682e+09
High	I1GSB3	Phospho-2-dehydro-3-deoxyheptonate aldolase OS=Brachypodium distachyon OX=15368 GN=100823133 PE=3 SV=1	FALSE	39	18	183	10	537	5974623775	6381218086	6460456104
High	I1GXL2	AAA domain-containing protein OS=Brachypodium distachyon OX=15368 GN=100844854 PE=3 SV=1	FALSE	44	18	132	16	422	2.92641e+09	3300362105	3682257881
High	I1I6Z5	VWFA domain-containing protein OS=Brachypodium distachyon OX=15368 GN=100838814 PE=4 SV=1	FALSE	35	15	130	7	519	1.74251e+09	3113084236	1289724480
High	A0A0Q3JRC0	Uncharacterized protein OS=Brachypodium distachyon OX=15368 GN=BRADI_1g17460v3 PE=4 SV=2	FALSE	42	17	184	14	394	9870824357	11470015241	9254746841
High	I1GPZ3	Uncharacterized protein OS=Brachypodium distachyon OX=15368 GN=100844844 PE=3 SV=1	FALSE	34	14	84	8	420	1.58811e+09	1630787043	1.38939e+09
High	A0A2K2DKE2	Aminotran_1_2 domain-containing protein OS=Brachypodium distachyon OX=15368 GN=100827448 PE=4 SV=1	FALSE	49	15	97	5	349	3.49234e+09	3394507316	3.11326e+09
High	I1GZI2	Uncharacterized protein OS=Brachypodium distachyon OX=15368 GN=100831623 PE=4 SV=1	FALSE	34	8	24	8	384	3.31283e+08	428442392	744396893
High	A0A0Q3KEA8	Uncharacterized protein OS=Brachypodium distachyon OX=15368 GN=100841731 PE=4 SV=1	FALSE	21	19	61	18	901	1130992480	1.05889e+09	1266500479
High	I1IIW4	Uncharacterized protein OS=Brachypodium distachyon OX=15368 GN=100831472 PE=4 SV=1	FALSE	26	14	141	2	587	3372629989	3.70353e+09	4085302264
High	I1IB23	Uncharacterized protein OS=Brachypodium distachyon OX=15368 GN=BRADI_3g47340v3 PE=4 SV=1	FALSE	25	16	104	15	749	3070860460	2719300950	2839109257
High	I1H5P4	Uncharacterized protein OS=Brachypodium distachyon OX=15368 GN=100821540 PE=3 SV=1	FALSE	35	16	119	16	494	4617802410	3532779458	3.24727e+09
High	A0A2K2D5R9	Fn3_like domain-containing protein OS=Brachypodium distachyon OX=15368 GN=100826449 PE=4 SV=1	FALSE	34	18	103	18	608	2.0269e+09	1.85346e+09	1.84207e+09
High	I1I2S0	Polyadenylate-binding protein OS=Brachypodium distachyon OX=15368 GN=100828713 PE=3 SV=1	FALSE	30	22	132	18	663	3492582355	3559108652	3431296660
High	I1HJG5	Abhydrolase_3 domain-containing protein OS=Brachypodium distachyon OX=15368 GN=100837787 PE=4 SV=1	FALSE	52	16	111	16	353	1.448e+09	3258079576	2.4995e+09
High	I1GTU4	Thiamine thiazole synthase, chloroplastic OS=Brachypodium distachyon OX=15368 GN=100841709 PE=3 SV=1	FALSE	33	9	160	9	352	5181969375	5.44131e+09	4944405238
High	I1I5H1	Uncharacterized protein OS=Brachypodium distachyon OX=15368 GN=104583686 PE=4 SV=1	FALSE	21	22	76	22	1254	1.7404e+09	1636931006	1667127266
High	A0A0Q3JJ60	Aldedh domain-containing protein OS=Brachypodium distachyon OX=15368 GN=100845613 PE=3 SV=1	FALSE	29	13	123	12	500	3870210165	4130635282	3667332413
High	I1I751	Aldedh domain-containing protein OS=Brachypodium distachyon OX=15368 GN=100845613 PE=3 SV=1	FALSE	29	13	123	12	501	3870210165	4130635282	3667332413
High	I1IIX4	Uncharacterized protein OS=Brachypodium distachyon OX=15368 GN=100846752 PE=4 SV=1	FALSE	26	14	144	2	587	3432330645	3.76361e+09	4149764744
High	I1IQ78	Cellulose synthase OS=Brachypodium distachyon OX=15368 GN=100843814 PE=3 SV=1	FALSE	20	23	116	12	1051	3.51722e+09	3.45206e+09	3695387483
High	A0A0Q3LWL4	Peptidase_S9 domain-containing protein OS=Brachypodium distachyon OX=15368 GN=100824207 PE=4 SV=1	FALSE	26	19	93	19	839	1.41763e+09	1398591494	1342586042
High	A0A2K2CZD5	Peptidase_S9 domain-containing protein OS=Brachypodium distachyon OX=15368 GN=100824207 PE=4 SV=1	FALSE	28	19	93	19	790	1.41763e+09	1398591494	1342586042
High	I1I402	Peptidase_S9 domain-containing protein OS=Brachypodium distachyon OX=15368 GN=100824207 PE=4 SV=1	FALSE	29	19	93	19	775	1.41763e+09	1398591494	1342586042
High	I1GQU6	Phosphoinositide phospholipase C OS=Brachypodium distachyon OX=15368 GN=100839274 PE=4 SV=1	FALSE	41	23	109	22	600	2.31405e+09	2.03216e+09	2484694365
High	A0A2K2DPA0	Uncharacterized protein OS=Brachypodium distachyon OX=15368 GN=100843117 PE=4 SV=1	FALSE	24	25	77	25	1040	1119642544	1233588638	1.14126e+09
High	A0A0Q3H7S3	Uncharacterized protein OS=Brachypodium distachyon OX=15368 GN=100843117 PE=4 SV=1	FALSE	22	25	77	25	1159	1119642544	1233588638	1.14126e+09
High	A0A0Q3NMG7	Uncharacterized protein OS=Brachypodium distachyon OX=15368 GN=100843117 PE=4 SV=1	FALSE	23	25	77	25	1065	1119642544	1233588638	1.14126e+09
High	I1GZT9	Abhydrolase_3 domain-containing protein OS=Brachypodium distachyon OX=15368 GN=100824056 PE=4 SV=1	FALSE	38	9	92	9	328	2716685155	2562550853	2138307585
High	A0A0Q3GKP7	Uncharacterized protein OS=Brachypodium distachyon OX=15368 GN=100837158 PE=3 SV=1	FALSE	42	18	74	15	428	1.37893e+09	1414180222	1.14615e+09
High	I1HFE3	Uncharacterized protein OS=Brachypodium distachyon OX=15368 GN=100842743 PE=3 SV=1	FALSE	45	20	138	19	509	1456092179	2.04385e+09	2.1915e+09
High	I1IIT0	Polyadenylate-binding protein OS=Brachypodium distachyon OX=15368 GN=100827201 PE=3 SV=1	FALSE	28	21	128	17	653	3517586113	3600703808	3302563290
High	I1IAZ3	Phenylalanine ammonia-lyase OS=Brachypodium distachyon OX=15368 GN=100843583 PE=3 SV=1	FALSE	21	12	176	1	710	16920872600	15621803321	18841484044
High	A0A0Q3JNS6	Phenylalanine ammonia-lyase OS=Brachypodium distachyon OX=15368 GN=100844192 PE=3 SV=1	FALSE	21	12	176	1	716	16920872600	15621803321	18841484044
High	I1GUX0	Uncharacterized protein OS=Brachypodium distachyon OX=15368 GN=100824270 PE=4 SV=1	FALSE	59	8	174	8	145	1.66181e+10	1.47857e+10	1.48416e+10
High	I1HX58	AMP-binding domain-containing protein OS=Brachypodium distachyon OX=15368 GN=100842259 PE=4 SV=1	FALSE	29	18	81	4	726	1.6008e+09	1.9275e+09	1.73282e+09
High	I1IES1	Probable bifunctional methylthioribulose-1-phosphate dehydratase/enolase-phosphatase E1 OS=Brachypodium distachyon OX=15368 GN=100828599 PE=3 SV=1	FALSE	38	16	72	16	518	2223392187	1072544634	2027143008
High	I1IES3	Probable bifunctional methylthioribulose-1-phosphate dehydratase/enolase-phosphatase E1 OS=Brachypodium distachyon OX=15368 GN=100828599 PE=3 SV=1	FALSE	38	16	72	16	519	2223392187	1072544634	2027143008
High	I1HBE9	Fructose-bisphosphate aldolase OS=Brachypodium distachyon OX=15368 GN=100834905 PE=3 SV=1	FALSE	36	15	123	14	387	14990544947	13820636892	11712130564
High	I1I4K0	Cellulose synthase OS=Brachypodium distachyon OX=15368 GN=100830844 PE=3 SV=1	FALSE	23	23	131	15	1047	3.87414e+09	3.66027e+09	3987516051
High	I1IQA3	Eukaryotic translation initiation factor 3 subunit C OS=Brachypodium distachyon OX=15368 GN=100821756 PE=3 SV=1	FALSE	26	22	78	10	935	1.36894e+09	1.59127e+09	1.55228e+09
High	I1GR81	NAD(P)-bd_dom domain-containing protein OS=Brachypodium distachyon OX=15368 GN=100833041 PE=4 SV=1	FALSE	34	16	172	6	448	5.89858e+09	5.92152e+09	7.29807e+09
High	I1I526	BRO1 domain-containing protein OS=Brachypodium distachyon OX=15368 GN=100833603 PE=4 SV=1	FALSE	27	24	66	24	876	2.34916e+09	2.87182e+09	2387022128
High	I1IFH8	DHO_dh domain-containing protein OS=Brachypodium distachyon OX=15368 GN=100844077 PE=4 SV=1	FALSE	42	15	115	15	419	2.46491e+09	2841080196	3.05334e+09
High	I1HHV0	Uncharacterized protein OS=Brachypodium distachyon OX=15368 GN=BRADI_2g20460v3 PE=3 SV=1	FALSE	22	8	81	8	461	1247384189	1.35883e+09	9.5516e+08
High	I1GM06	Uncharacterized protein OS=Brachypodium distachyon OX=15368 GN=100845883 PE=4 SV=1	FALSE	55	20	202	5	244	13605069976	13959173261	13084673862
High	I1GV50	FKS1_dom1 domain-containing protein OS=Brachypodium distachyon OX=15368 GN=100836619 PE=4 SV=1	FALSE	14	26	56	12	1965	8.99758e+08	805361005	7.92711e+08
High	I1HQV4	WD_REPEATS_REGION domain-containing protein OS=Brachypodium distachyon OX=15368 GN=100843662 PE=4 SV=1	FALSE	33	11	109	11	456	2966786388	3225211610	2916047562
High	I1I4J3	Uncharacterized protein OS=Brachypodium distachyon OX=15368 GN=100829617 PE=4 SV=1	FALSE	38	18	70	14	527	2.03751e+09	1953408104	2.00308e+09
High	I1I2L4	Uncharacterized protein OS=Brachypodium distachyon OX=15368 GN=100843580 PE=4 SV=1	FALSE	57	15	93	15	289	2430949899	2851440736	2876979908
High	I1IMM6	Uncharacterized protein OS=Brachypodium distachyon OX=15368 GN=100840565 PE=3 SV=1	FALSE	41	15	112	13	379	4.06513e+10	41032490420	1.11298e+10
High	A0A2K2CWM5	T-complex protein 1 subunit delta OS=Brachypodium distachyon OX=15368 GN=100840540 PE=3 SV=1	FALSE	43	17	139	17	390	3949062094	4179720439	4111422931
High	I1IBC3	Uncharacterized protein OS=Brachypodium distachyon OX=15368 GN=100838320 PE=3 SV=1	FALSE	26	21	86	21	744	1.81141e+09	1.75078e+09	1647125068
High	I1J2L7	Uncharacterized protein OS=Brachypodium distachyon OX=15368 GN=BRADI_5g24027v3 PE=3 SV=1	FALSE	22	11	154	11	456	6883116173	6964849683	6655439421
High	I1H4Q2	Uncharacterized protein OS=Brachypodium distachyon OX=15368 GN=100837204 PE=4 SV=1	FALSE	23	13	153	2	577	12545333840	19082847984	9636448212
High	A0A0Q3HEU6	Uncharacterized protein OS=Brachypodium distachyon OX=15368 GN=100821453 PE=3 SV=1	FALSE	38	16	63	16	495	1249702728	1162283470	1057233857
High	A0A0Q3SDU6	PCI domain-containing protein OS=Brachypodium distachyon OX=15368 GN=100840664 PE=4 SV=1	FALSE	47	24	136	9	490	3790419441	4270516154	3967698159
High	I1HQT2	Ribosomal_L28e domain-containing protein OS=Brachypodium distachyon OX=15368 GN=100839094 PE=4 SV=1	FALSE	59	13	93	12	145	2479773415	3697780499	3740031258
High	I1IES2	Probable bifunctional methylthioribulose-1-phosphate dehydratase/enolase-phosphatase E1 OS=Brachypodium distachyon OX=15368 GN=100828599 PE=3 SV=1	FALSE	39	15	69	15	479	2141105939	989818034	1947577632
High	I1GT20	Succinate--CoA ligase [ADP-forming] subunit alpha, mitochondrial OS=Brachypodium distachyon OX=15368 GN=100843332 PE=3 SV=1	FALSE	35	10	102	10	327	2992425970	4563579950	4581422226
High	I1HFT4	CPSF_A domain-containing protein OS=Brachypodium distachyon OX=15368 GN=100841631 PE=4 SV=1	FALSE	25	28	92	28	1090	2730434206	2762217594	2608247622
High	I1HJY1	Epimerase domain-containing protein OS=Brachypodium distachyon OX=15368 GN=100840118 PE=4 SV=1	FALSE	29	12	70	1	483	1.91201e+09	2006454350	1.4722e+09
High	A0A0Q3FLU4	Uncharacterized protein OS=Brachypodium distachyon OX=15368 GN=100824721 PE=4 SV=1	FALSE	35	24	127	24	739	4.58456e+09	5225666812	5369010836
High	I1IAA5	Thioredoxin domain-containing protein OS=Brachypodium distachyon OX=15368 GN=100823900 PE=4 SV=1	FALSE	43	12	218	7	260	18466546582	16083422638	15926729254
High	I1I0W6	Uncharacterized protein OS=Brachypodium distachyon OX=15368 GN=100836665 PE=4 SV=1	FALSE	31	14	64	14	606	1090168503	1.64156e+09	1804428724
High	I1HYK7	AAA domain-containing protein OS=Brachypodium distachyon OX=15368 GN=100833280 PE=3 SV=1	FALSE	39	16	122	14	418	2.88711e+09	3265799649	3650118865
High	A0A2K2CXN1	Uncharacterized protein OS=Brachypodium distachyon OX=15368 GN=BRADI_3g16927v3 PE=4 SV=1	FALSE	36	13	69	13	429	1820319752	1967985944	1733163163
High	I1H221	Uncharacterized protein OS=Brachypodium distachyon OX=15368 GN=100822360 PE=4 SV=1	FALSE	32	14	121	14	406	3019594730	3.24535e+09	3095095120
High	I1HYB6	Uncharacterized protein OS=Brachypodium distachyon OX=15368 GN=100841742 PE=4 SV=1	FALSE	21	14	91	14	883	1929714066	1.84396e+09	1.8178e+09
High	I1HWE1	60S ribosomal protein L13 OS=Brachypodium distachyon OX=15368 GN=100825017 PE=3 SV=1	FALSE	47	9	135	1	208	10605416585	10644868228	9583536329
High	I1GLY9	Uncharacterized protein OS=Brachypodium distachyon OX=15368 GN=100829994 PE=4 SV=1	FALSE	28	17	126	14	637	2.47312e+09	2874425301	2867998078
High	I1I7H2	Uncharacterized protein OS=Brachypodium distachyon OX=15368 GN=100838923 PE=3 SV=1	FALSE	36	16	135	15	398	4.94913e+09	4.87696e+09	4.16668e+09
High	I1GZN4	Annexin OS=Brachypodium distachyon OX=15368 GN=100841794 PE=3 SV=1	FALSE	48	15	112	14	314	4421822048	4355945306	3349117634
High	I1I9A3	PEROXIDASE_4 domain-containing protein OS=Brachypodium distachyon OX=15368 GN=100839539 PE=3 SV=1	FALSE	42	15	116	15	289	4.71396e+09	4.62819e+09	3.342e+09
High	I1IZA9	MI domain-containing protein OS=Brachypodium distachyon OX=15368 GN=100822809 PE=4 SV=1	FALSE	31	25	119	25	792	2773761993	2817562736	2639781938
High	I1HF19	Peroxidase OS=Brachypodium distachyon OX=15368 GN=100844460 PE=3 SV=1	FALSE	42	14	147	12	356	6507764006	5606307733	5884065665
High	A0A2K2DUH6	Uncharacterized protein OS=Brachypodium distachyon OX=15368 GN=BRADI_1g70430v3 PE=4 SV=1	FALSE	46	21	65	21	369	1.03822e+09	1177760651	1514814686
High	I1J1X8	Uncharacterized protein OS=Brachypodium distachyon OX=15368 GN=100822186 PE=4 SV=1	FALSE	18	30	101	30	1629	1.67064e+09	1.68911e+09	1581087634
High	I1GXN4	Uncharacterized protein OS=Brachypodium distachyon OX=15368 GN=100823548 PE=3 SV=1	FALSE	36	15	112	15	425	2.83689e+09	2864840114	2.4673e+09
High	I1GLY6	Serine/threonine-protein phosphatase OS=Brachypodium distachyon OX=15368 GN=100827255 PE=3 SV=1	FALSE	46	12	73	3	307	1068996103	1.1432e+09	1038669402
High	A0A0Q3GEC6	Uncharacterized protein OS=Brachypodium distachyon OX=15368 GN=100825608 PE=4 SV=1	FALSE	33	14	93	14	485	1732342850	1.6022e+09	1772897046
High	A0A2K2DEG0	Uncharacterized protein OS=Brachypodium distachyon OX=15368 GN=100841731 PE=4 SV=1	FALSE	21	16	56	15	786	766110658	7.17912e+08	951055423
High	I1IT00	Pyr_redox_2 domain-containing protein OS=Brachypodium distachyon OX=15368 GN=100825974 PE=4 SV=1	FALSE	37	15	175	15	435	9591495944	9.90848e+09	8138062844
High	I1GLL2	Leuk-A4-hydro_C domain-containing protein OS=Brachypodium distachyon OX=15368 GN=100828470 PE=4 SV=1	FALSE	30	16	69	16	611	921574031	1000525335	1.11399e+09
High	I1GNK7	Endoglucanase OS=Brachypodium distachyon OX=15368 GN=100842910 PE=3 SV=1	FALSE	26	17	107	17	621	2.54808e+09	2.34638e+09	2593873508
High	A0A0Q3EAL0	Fn3_like domain-containing protein OS=Brachypodium distachyon OX=15368 GN=100820868 PE=4 SV=1	FALSE	29	22	122	20	774	3844730924	4243722208	4058781118
High	I1GNZ2	UDP-glucose 6-dehydrogenase OS=Brachypodium distachyon OX=15368 GN=100833535 PE=3 SV=1	FALSE	42	18	277	5	481	20026266963	19756550649	19190233986
High	I1H4H3	PCI domain-containing protein OS=Brachypodium distachyon OX=15368 GN=100826582 PE=4 SV=1	FALSE	49	20	132	20	428	3.2405e+09	3.7282e+09	3509994149
High	I1HEF7	Uncharacterized protein OS=Brachypodium distachyon OX=15368 GN=100845074 PE=4 SV=1	FALSE	28	22	62	22	924	980846179	1050639121	1091242753
High	A0A0Q3E7E5	Elongation factor G, chloroplastic OS=Brachypodium distachyon OX=15368 GN=100820968 PE=3 SV=1	FALSE	28	19	94	19	768	1821786753	1619269433	2049542023
High	A0A2K2D971	Aldedh domain-containing protein OS=Brachypodium distachyon OX=15368 GN=100831540 PE=4 SV=1	FALSE	33	18	131	18	562	2899089439	4613631401	2.6404e+09
High	I1HH58	Aldedh domain-containing protein OS=Brachypodium distachyon OX=15368 GN=100831540 PE=4 SV=1	FALSE	34	18	131	18	551	2899089439	4613631401	2.6404e+09
High	I1GNN5	Pept_C1 domain-containing protein OS=Brachypodium distachyon OX=15368 GN=100828947 PE=3 SV=1	FALSE	30	10	82	7	350	2.40728e+09	2277295402	2157376391
High	I1HY81	Peroxiredoxin OS=Brachypodium distachyon OX=15368 GN=100844889 PE=3 SV=1	FALSE	48	9	101	9	228	2214902548	2908333558	3088961440
High	A0A2K2DEE9	Uncharacterized protein OS=Brachypodium distachyon OX=15368 GN=100841731 PE=4 SV=1	FALSE	23	17	53	16	796	1071277981	1006618512	1201194581
High	A0A2K2DED9	Uncharacterized protein OS=Brachypodium distachyon OX=15368 GN=100841731 PE=4 SV=1	FALSE	22	17	53	16	818	1071277981	1006618512	1201194581
High	A0A2K2DFT3	Uncharacterized protein OS=Brachypodium distachyon OX=15368 GN=BRADI_2g53530v3 PE=4 SV=1	FALSE	23	13	89	13	613	2364185289	2140573537	2506500057
High	I1ISZ3	Uncharacterized protein OS=Brachypodium distachyon OX=15368 GN=100821041 PE=4 SV=1	FALSE	14	22	46	22	1962	548933443	5.50145e+08	550501110
High	I1IYU4	Uncharacterized protein OS=Brachypodium distachyon OX=15368 GN=100842510 PE=4 SV=1	FALSE	35	13	39	13	505	749806006	837699586	737028849
High	A0A2K2CYI5	Uncharacterized protein OS=Brachypodium distachyon OX=15368 GN=100828713 PE=4 SV=1	FALSE	34	20	123	17	507	3386167303	3421034866	3231364528
High	I1H5R7	EGF_CA domain-containing protein OS=Brachypodium distachyon OX=15368 GN=100825752 PE=4 SV=1	FALSE	32	19	94	16	627	1448241331	1396231660	1129532110
High	A0A0Q3KY89	Ribosomal_L7Ae domain-containing protein OS=Brachypodium distachyon OX=15368 GN=100845456 PE=4 SV=1	FALSE	42	12	198	12	219	11682188770	11505003428	1.04886e+10
High	I1GYS7	Uncharacterized protein OS=Brachypodium distachyon OX=15368 GN=100843542 PE=3 SV=1	FALSE	36	19	69	19	525	1179007641	1143454969	1159943630
High	I1GV79	Aamy domain-containing protein OS=Brachypodium distachyon OX=15368 GN=100841615 PE=4 SV=1	FALSE	27	20	71	20	829	1.02324e+09	1378741087	1.21505e+09
High	I1GMF8	Uncharacterized protein OS=Brachypodium distachyon OX=15368 GN=100836900 PE=4 SV=1	FALSE	19	21	80	19	1362	1135565922	1065381294	1254512280
High	I1ISC9	PCI domain-containing protein OS=Brachypodium distachyon OX=15368 GN=100838341 PE=4 SV=1	FALSE	43	23	134	8	497	3585620811	3571828751	3373706467
High	I1IUM8	AA_TRNA_LIGASE_II domain-containing protein OS=Brachypodium distachyon OX=15368 GN=100836819 PE=3 SV=1	FALSE	38	20	86	20	558	3041806432	2.96445e+09	3.13859e+09
High	I1HQS3	Uncharacterized protein OS=Brachypodium distachyon OX=15368 GN=100836643 PE=4 SV=1	FALSE	51	10	60	10	192	776713189	1220630197	1568637020
High	I1H951	Adenylosuccinate synthetase, chloroplastic OS=Brachypodium distachyon OX=15368 GN=100843709 PE=3 SV=1	FALSE	38	17	94	15	489	1.49928e+09	1.81851e+09	1.61368e+09
High	A0A0Q3LDI0	FMN hydroxy acid dehydrogenase domain-containing protein OS=Brachypodium distachyon OX=15368 GN=100835569 PE=3 SV=1	FALSE	38	15	235	7	403	10013988230	9.79967e+09	10518958906
High	I1H434	FMN hydroxy acid dehydrogenase domain-containing protein OS=Brachypodium distachyon OX=15368 GN=100835569 PE=3 SV=1	FALSE	42	15	235	7	371	10013988230	9.79967e+09	10518958906
High	I1HDI6	Eukaryotic translation initiation factor 3 subunit L OS=Brachypodium distachyon OX=15368 GN=100821595 PE=3 SV=1	FALSE	38	18	105	18	521	3.13766e+09	3170067049	3016199674
High	A0A0Q3FC12	HP domain-containing protein OS=Brachypodium distachyon OX=15368 GN=BRADI_3g18707v3 PE=4 SV=1	FALSE	25	24	100	23	916	1.7975e+09	1.65808e+09	1872651069
High	I1GV74	Catalase OS=Brachypodium distachyon OX=15368 GN=100839582 PE=3 SV=1	FALSE	30	12	150	8	492	6277728584	7009523168	6434222634
High	Q922U2	SWISS-PROT:Q922U2 Tax_Id=10090 Gene_Symbol=Krt5 Keratin, type II cytoskeletal 5	TRUE	22	20	140	0	580	6529723866	5.34347e+09	9073800823
High	A0A0Q3GRH6	Uncharacterized protein OS=Brachypodium distachyon OX=15368 GN=100826711 PE=4 SV=1	FALSE	11	26	73	26	2624	8.09777e+08	8.47874e+08	9.08208e+08
High	A0A0Q3JNA8	Uncharacterized protein OS=Brachypodium distachyon OX=15368 GN=100826711 PE=4 SV=1	FALSE	11	26	73	26	2619	8.09777e+08	8.47874e+08	9.08208e+08
High	A0A0Q3GSX0	Uncharacterized protein OS=Brachypodium distachyon OX=15368 GN=100826711 PE=4 SV=1	FALSE	11	26	73	26	2618	8.09777e+08	8.47874e+08	9.08208e+08
High	A0A0Q3N9U0	Uncharacterized protein OS=Brachypodium distachyon OX=15368 GN=100826711 PE=4 SV=1	FALSE	11	26	73	26	2623	8.09777e+08	8.47874e+08	9.08208e+08
High	I1HUJ6	AP-4 complex subunit epsilon OS=Brachypodium distachyon OX=15368 GN=100839284 PE=3 SV=1	FALSE	22	17	64	17	971	7.72658e+08	8.17096e+08	7.92322e+08
High	B3TN88	30S ribosomal protein S3, chloroplastic OS=Brachypodium distachyon OX=15368 GN=rps3 PE=3 SV=1	FALSE	44	15	58	15	239	2177504807	1997712581	2351202030
High	I1HH31	Uncharacterized protein OS=Brachypodium distachyon OX=15368 GN=100827771 PE=3 SV=1	FALSE	30	10	70	9	367	3343410100	3033558148	3049047730
High	I1GNK1	Uncharacterized protein OS=Brachypodium distachyon OX=15368 GN=100835895 PE=4 SV=1	FALSE	38	8	78	8	205	1066554240	3.88751e+09	4.55471e+09
High	I1HP99	Protein kinase domain-containing protein OS=Brachypodium distachyon OX=15368 GN=100836860 PE=4 SV=1	FALSE	28	15	86	13	675	1.37468e+09	1.50829e+09	1.88759e+09
High	I1I6Z1	VWFA domain-containing protein OS=Brachypodium distachyon OX=15368 GN=100846008 PE=4 SV=1	FALSE	29	14	120	6	524	1479538414	2577024130	1.26701e+09
High	I1GT38	Importin N-terminal domain-containing protein OS=Brachypodium distachyon OX=15368 GN=100821182 PE=4 SV=1	FALSE	18	18	93	16	1119	1.71161e+09	1.87817e+09	2057614175
High	I1I8H9	Uncharacterized protein OS=Brachypodium distachyon OX=15368 GN=100839108 PE=4 SV=1	FALSE	38	15	88	15	445	1363108835	1.31647e+09	1.36754e+09
High	I1H1V3	3-phosphoshikimate 1-carboxyvinyltransferase OS=Brachypodium distachyon OX=15368 GN=100837810 PE=3 SV=1	FALSE	29	13	125	13	510	3.877e+09	5421281777	5090035983
High	I1GVV9	PA domain-containing protein OS=Brachypodium distachyon OX=15368 GN=100841921 PE=4 SV=1	FALSE	31	17	59	17	625	708133900	701150163	689393013
High	I1GYA4	T-complex protein 1 subunit gamma OS=Brachypodium distachyon OX=15368 GN=100835308 PE=3 SV=1	FALSE	40	23	137	23	558	2444713624	4436150457	4806296710
High	I1HAP2	Uncharacterized protein OS=Brachypodium distachyon OX=15368 GN=100833000 PE=3 SV=1	FALSE	46	16	64	16	443	1406835156	1.27737e+09	1451548505
High	A0A0Q3GUT3	Structural maintenance of chromosomes protein OS=Brachypodium distachyon OX=15368 GN=100829877 PE=3 SV=1	FALSE	23	25	51	25	1204	8.95138e+08	1125999702	1170159719
High	A0A0Q3FEP9	Ribulose bisphosphate carboxylase small chain OS=Brachypodium distachyon OX=15368 GN=BRADI_3g26385v3 PE=3 SV=1	FALSE	44	9	512	0	170	3.16273e+11	3.09328e+11	2.65901e+11
High	I1GXF6	Tr-type G domain-containing protein OS=Brachypodium distachyon OX=15368 GN=100834476 PE=4 SV=1	FALSE	25	22	58	22	995	3177653636	2156937474	2317866902
High	I1GUT3	ATP synthase subunit d, mitochondrial OS=Brachypodium distachyon OX=15368 GN=100844960 PE=3 SV=1	FALSE	76	18	148	8	168	7270200886	6439457446	6558582351
High	I1I8N7	Uncharacterized protein OS=Brachypodium distachyon OX=15368 GN=100832879 PE=4 SV=1	FALSE	46	19	84	19	451	2228858272	2312934900	1995010026
High	I1IN47	Fructose-bisphosphate aldolase OS=Brachypodium distachyon OX=15368 GN=100836194 PE=3 SV=1	FALSE	35	13	282	12	388	67461476716	5.50596e+10	52119986306
High	I1HKT4	EMC1_C domain-containing protein OS=Brachypodium distachyon OX=15368 GN=100839696 PE=4 SV=1	FALSE	24	23	90	23	989	1718545322	1.80415e+09	1.84176e+09
High	I1GSE3	EF1_GNE domain-containing protein OS=Brachypodium distachyon OX=15368 GN=100829465 PE=3 SV=1	FALSE	44	10	144	9	227	8738251254	8102765070	7663854286
High	A0A2K2D4R7	Phosphoribulokinase OS=Brachypodium distachyon OX=15368 GN=100837995 PE=3 SV=1	FALSE	23	10	215	10	346	14168055486	1.10104e+10	1.06052e+10
High	I1HZN8	AAA domain-containing protein OS=Brachypodium distachyon OX=15368 GN=100839111 PE=3 SV=1	FALSE	42	15	88	13	419	2.23313e+09	2472147338	3135035640
High	I1IM14	UVR domain-containing protein OS=Brachypodium distachyon OX=15368 GN=100841761 PE=3 SV=1	FALSE	13	13	76	0	943	3153847971	3283987858	3.9427e+09
High	I1I4E5	Gln-synt_C domain-containing protein OS=Brachypodium distachyon OX=15368 GN=100821727 PE=3 SV=1	FALSE	24	21	62	21	842	1.13841e+09	1.09675e+09	1042624365
High	I1GV07	Clathrin light chain OS=Brachypodium distachyon OX=15368 GN=100829679 PE=3 SV=1	FALSE	42	10	98	10	301	2440930054	3111807362	2.67107e+09
High	A0A0Q3P394	Uncharacterized protein OS=Brachypodium distachyon OX=15368 GN=100824453 PE=4 SV=1	FALSE	32	17	51	16	664	6.26256e+08	785040064	782991304
High	I1IYZ0	Uncharacterized protein OS=Brachypodium distachyon OX=15368 GN=100824453 PE=4 SV=1	FALSE	32	17	51	16	665	6.26256e+08	785040064	782991304
High	A0A0Q3GP71	Uncharacterized protein OS=Brachypodium distachyon OX=15368 GN=100824160 PE=4 SV=1	FALSE	21	13	99	13	745	2190022609	2365500708	1.47461e+09
High	I1HWE6	UTP--glucose-1-phosphate uridylyltransferase OS=Brachypodium distachyon OX=15368 GN=100829721 PE=3 SV=1	FALSE	40	15	175	8	467	9915752341	10254455914	9343015442
High	I1IX27	Uncharacterized protein OS=Brachypodium distachyon OX=15368 GN=100833450 PE=4 SV=1	FALSE	50	13	130	12	321	5110985867	5115220890	4.77153e+09
High	I1I8X4	Uncharacterized protein OS=Brachypodium distachyon OX=15368 GN=100845106 PE=3 SV=1	FALSE	34	14	75	14	472	2055370877	2523988297	3.18246e+09
High	I1IB33	60S ribosomal protein L6 OS=Brachypodium distachyon OX=15368 GN=100823288 PE=3 SV=1	FALSE	45	14	175	14	219	8.96071e+09	9.76735e+09	10551037823
High	I1H7C5	Uncharacterized protein OS=Brachypodium distachyon OX=15368 GN=100832687 PE=4 SV=1	FALSE	21	24	85	15	1134	2.59758e+09	2.57144e+09	2614002871
High	A0A0Q3KZN1	Uncharacterized protein OS=Brachypodium distachyon OX=15368 GN=100840983 PE=4 SV=1	FALSE	30	21	53	21	768	979858769	1049080449	973165055
High	I1GY37	Uncharacterized protein OS=Brachypodium distachyon OX=15368 GN=100824781 PE=4 SV=1	FALSE	62	16	155	8	217	7.14603e+09	7050964169	7.23523e+09
High	I1I8N8	Uncharacterized protein OS=Brachypodium distachyon OX=15368 GN=100832879 PE=4 SV=1	FALSE	48	18	83	18	416	2188568144	2262553604	1958204854
High	I1I8P0	Uncharacterized protein OS=Brachypodium distachyon OX=15368 GN=100832879 PE=4 SV=1	FALSE	46	18	83	18	435	2188568144	2262553604	1958204854
High	I1I8P1	Uncharacterized protein OS=Brachypodium distachyon OX=15368 GN=100832879 PE=4 SV=1	FALSE	46	18	83	18	428	2188568144	2262553604	1958204854
High	A0A2K2CNR4	Photosystem II protein D1 OS=Brachypodium distachyon OX=15368 GN=BRADI_4g19720v3 PE=3 SV=1	FALSE	26	9	327	9	353	3.2084e+10	2.63384e+10	2.57136e+10
High	I1IHR7	NmrA domain-containing protein OS=Brachypodium distachyon OX=15368 GN=100844909 PE=4 SV=1	FALSE	43	14	171	14	314	6380842316	8.82788e+09	7509966236
High	I1GNA0	Uncharacterized protein OS=Brachypodium distachyon OX=15368 GN=100845030 PE=4 SV=1	FALSE	32	17	95	14	630	3262556652	3156860395	3.15299e+09
High	A0A0Q3RJ82	Uncharacterized protein OS=Brachypodium distachyon OX=15368 GN=100845030 PE=4 SV=1	FALSE	31	17	95	14	653	3262556652	3156860395	3.15299e+09
High	A0A0Q3GQG2	Uncharacterized protein OS=Brachypodium distachyon OX=15368 GN=100845030 PE=4 SV=1	FALSE	30	17	95	14	673	3262556652	3156860395	3.15299e+09
High	I1I1A9	KH type-2 domain-containing protein OS=Brachypodium distachyon OX=15368 GN=100829722 PE=3 SV=1	FALSE	59	13	262	7	227	14625720684	1.5065e+10	1.43913e+10
High	I1H9E5	Glutathione reductase OS=Brachypodium distachyon OX=15368 GN=100834653 PE=3 SV=1	FALSE	37	18	98	14	551	2580170025	2241962364	2156408800
High	I1GZH8	PfkB domain-containing protein OS=Brachypodium distachyon OX=15368 GN=100831015 PE=3 SV=1	FALSE	42	14	112	12	383	3385230262	3810892205	3737733480
High	A0A2K2D1C2	Uncharacterized protein OS=Brachypodium distachyon OX=15368 GN=BRADI_3g35670v3 PE=4 SV=1	FALSE	29	17	76	17	748	862126398	2087940288	1.22762e+09
High	I1ITH7	Dirigent protein OS=Brachypodium distachyon OX=15368 GN=100826914 PE=3 SV=1	FALSE	39	8	91	8	303	2372608581	5031696044	1964933883
High	I1H2M6	Epimerase domain-containing protein OS=Brachypodium distachyon OX=15368 GN=100829026 PE=4 SV=1	FALSE	45	14	67	14	394	1.54017e+09	1937776785	2584652051
High	A0A0Q3HCC4	Aldedh domain-containing protein OS=Brachypodium distachyon OX=15368 GN=100822363 PE=4 SV=1	FALSE	38	13	99	13	429	2634512663	2458138038	2238034168
High	A0A0Q3GPX9	Glyceraldehyde-3-phosphate dehydrogenase OS=Brachypodium distachyon OX=15368 GN=100846055 PE=3 SV=1	FALSE	29	13	238	9	411	21699790130	24592951804	3.13287e+10
High	I1IYG7	Glyceraldehyde-3-phosphate dehydrogenase OS=Brachypodium distachyon OX=15368 GN=100846055 PE=3 SV=1	FALSE	30	13	238	9	403	21699790130	24592951804	3.13287e+10
High	I1HBM6	Uncharacterized protein OS=Brachypodium distachyon OX=15368 GN=100843652 PE=4 SV=1	FALSE	31	18	115	18	587	2059190782	5.13082e+09	3.32373e+09
High	P02533	SWISS-PROT:P02533 Tax_Id=9606 Gene_Symbol=KRT14 Keratin, type I cytoskeletal 14	TRUE	47	21	109	5	472	5602539582	4.20476e+09	8142890975
High	A0A0Q3HWZ5	J domain-containing protein OS=Brachypodium distachyon OX=15368 GN=100825835 PE=4 SV=1	FALSE	10	23	47	23	2555	4.90572e+08	4.80975e+08	591208144
High	I1GX63	Importin N-terminal domain-containing protein OS=Brachypodium distachyon OX=15368 GN=100845669 PE=4 SV=1	FALSE	19	15	109	12	872	2418928578	2669590622	2842362468
High	I1HAS4	40S ribosomal protein S3a OS=Brachypodium distachyon OX=15368 GN=100838833 PE=3 SV=1	FALSE	53	18	176	4	265	11400926389	11704816934	1.137e+10
High	I1IE46	Uncharacterized protein OS=Brachypodium distachyon OX=15368 GN=100842554 PE=4 SV=1	FALSE	52	14	73	14	349	1691748602	1891121120	1948907520
High	I1HR25	HABP4_PAI-RBP1 domain-containing protein OS=Brachypodium distachyon OX=15368 GN=100831128 PE=4 SV=1	FALSE	36	11	64	10	377	844391476	1072511666	1236011682
High	I1IP71	UBIQUITIN_CONJUGAT_2 domain-containing protein OS=Brachypodium distachyon OX=15368 GN=100837317 PE=4 SV=1	FALSE	76	11	91	8	148	1970325881	2140013888	2061349733
High	I1HCS5	Uncharacterized protein OS=Brachypodium distachyon OX=15368 GN=100827357 PE=3 SV=1	FALSE	23	19	73	19	795	1.09729e+09	1268658114	1.07758e+09
High	I1GT43	40S ribosomal protein SA OS=Brachypodium distachyon OX=15368 GN=100821789 PE=3 SV=1	FALSE	34	10	154	5	304	9502785717	9303412712	8.64017e+09
High	I1GS61	40S ribosomal protein SA OS=Brachypodium distachyon OX=15368 GN=100841610 PE=3 SV=1	FALSE	34	10	154	5	304	9502785717	9303412712	8.64017e+09
High	I1HP11	Aldedh domain-containing protein OS=Brachypodium distachyon OX=15368 GN=100832146 PE=3 SV=1	FALSE	38	19	91	18	500	2616711126	2785520324	2408388080
High	I1IFR0	Uncharacterized protein OS=Brachypodium distachyon OX=15368 GN=100830518 PE=3 SV=1	FALSE	35	17	103	15	410	4974298914	5042343822	5.08582e+09
High	I1H029	3-oxoacyl-[acyl-carrier-protein] synthase OS=Brachypodium distachyon OX=15368 GN=100838454 PE=3 SV=1	FALSE	33	14	87	14	463	2.56161e+09	3200487113	3698253399
High	A0A0Q3EM76	Fn3_like domain-containing protein OS=Brachypodium distachyon OX=15368 GN=100839124 PE=4 SV=1	FALSE	28	20	107	14	779	3719499298	3502819680	3636757512
High	I1IGZ7	Calcium-transporting ATPase OS=Brachypodium distachyon OX=15368 GN=100843000 PE=3 SV=1	FALSE	19	19	62	13	1019	7.15982e+08	887750665	932724444
High	I1HQH5	WD_REPEATS_REGION domain-containing protein OS=Brachypodium distachyon OX=15368 GN=100844071 PE=4 SV=1	FALSE	39	10	188	5	331	10856536113	11298355926	11387747050
High	I1GSS7	Uncharacterized protein OS=Brachypodium distachyon OX=15368 GN=100824662 PE=3 SV=1	FALSE	32	9	320	9	358	5.1822e+10	7.32057e+10	49969018839
High	I1HLL5	Uncharacterized protein OS=Brachypodium distachyon OX=15368 GN=100838474 PE=3 SV=1	FALSE	33	15	134	13	369	5626356235	5240910514	5329868469
High	I1HWJ6	Peptidyl-prolyl cis-trans isomerase OS=Brachypodium distachyon OX=15368 GN=100844579 PE=3 SV=1	FALSE	64	10	235	8	172	14754290038	24757041247	30058863496
High	I1GLA6	WD_REPEATS_REGION domain-containing protein OS=Brachypodium distachyon OX=15368 GN=100827135 PE=3 SV=1	FALSE	49	14	75	13	316	1256963462	1802205361	2065167244
High	I1HEK5	Uncharacterized protein OS=Brachypodium distachyon OX=15368 GN=100839997 PE=3 SV=1	FALSE	44	9	51	0	149	1.02395e+09	3.94608e+08	933106573
High	I1GYK5	Terpene cyclase/mutase family member OS=Brachypodium distachyon OX=15368 GN=100827654 PE=3 SV=1	FALSE	27	18	88	18	753	1580728229	1824104094	1608452616
High	I1GUK1	Thioredoxin domain-containing protein OS=Brachypodium distachyon OX=15368 GN=100830706 PE=4 SV=1	FALSE	46	12	111	12	310	2576522964	2007016483	1776271651
High	I1HZT3	Uncharacterized protein OS=Brachypodium distachyon OX=15368 GN=100823586 PE=4 SV=1	FALSE	34	20	76	20	543	1.67691e+09	1602970107	1670920432
High	A0A2K2D639	Peptidase_M3 domain-containing protein OS=Brachypodium distachyon OX=15368 GN=100843578 PE=3 SV=1	FALSE	30	23	122	23	782	2.98033e+09	2.8643e+09	2728237762
High	A0A2K2D2S1	Pyr_redox_2 domain-containing protein OS=Brachypodium distachyon OX=15368 GN=BRADI_3g42760v3 PE=4 SV=1	FALSE	27	13	94	13	493	2713223968	3049421859	2601274571
High	I1HEB0	Uncharacterized protein OS=Brachypodium distachyon OX=15368 GN=100823371 PE=3 SV=1	FALSE	44	9	58	4	149	1.11935e+09	4.23598e+08	1016603022
High	I1HI68	Uncharacterized protein OS=Brachypodium distachyon OX=15368 GN=100837560 PE=3 SV=1	FALSE	44	9	58	4	149	1.11935e+09	4.23598e+08	1016603022
High	A0A0Q3EVR2	Aldedh domain-containing protein OS=Brachypodium distachyon OX=15368 GN=100831288 PE=3 SV=1	FALSE	29	16	125	16	509	4540512836	5089696238	4113047737
High	I1H7Z9	Tubulin alpha chain OS=Brachypodium distachyon OX=15368 GN=100827816 PE=3 SV=1	FALSE	24	8	157	1	449	15708577278	15877225770	19679199412
High	A0A0Q3H6A4	ABC transporter domain-containing protein OS=Brachypodium distachyon OX=15368 GN=100846792 PE=3 SV=1	FALSE	14	18	71	16	1272	8.95214e+08	9.04861e+08	8.69454e+08
High	I1IG86	Cysteine synthase OS=Brachypodium distachyon OX=15368 GN=100834135 PE=3 SV=1	FALSE	38	10	157	10	325	4145836762	5128735318	4.35591e+09
High	A0A0Q3HC79	Cysteine synthase OS=Brachypodium distachyon OX=15368 GN=100834135 PE=3 SV=1	FALSE	28	10	157	10	443	4145836762	5128735318	4.35591e+09
High	I1IET3	Uncharacterized protein OS=Brachypodium distachyon OX=15368 GN=100829807 PE=4 SV=1	FALSE	39	14	148	14	289	9.91044e+09	8.72027e+09	8265743429
High	I1J2Z9	DUF4005 domain-containing protein OS=Brachypodium distachyon OX=15368 GN=100828351 PE=4 SV=1	FALSE	22	13	56	13	850	1223363318	1117551161	1592330960
High	I1I1D2	CslF6 OS=Brachypodium distachyon OX=15368 GN=100834026 PE=2 SV=1	FALSE	23	20	71	19	939	882405341	816535355	918157212
High	I1H3R1	Uncharacterized protein OS=Brachypodium distachyon OX=15368 GN=100844705 PE=4 SV=1	FALSE	23	15	64	15	754	1428660546	1630710167	1438549078
High	I1HLV4	Uncharacterized protein OS=Brachypodium distachyon OX=15368 GN=100827886 PE=3 SV=1	FALSE	38	19	92	18	565	2495102744	2537721132	2804594706
High	I1IDH6	Plasma membrane ATPase OS=Brachypodium distachyon OX=15368 GN=100831040 PE=3 SV=1	FALSE	14	13	159	0	950	6.63373e+09	7.08428e+09	8.92916e+09
High	I1GV37	FAD-binding PCMH-type domain-containing protein OS=Brachypodium distachyon OX=15368 GN=100833467 PE=4 SV=1	FALSE	27	15	87	5	561	2.34915e+09	2.18571e+09	2.13244e+09
High	I1IXJ1	Uncharacterized protein OS=Brachypodium distachyon OX=15368 GN=100838855 PE=3 SV=1	FALSE	47	8	107	0	151	6881043090	6937135321	7255138981
High	I1HVL8	Cytochrome b5 heme-binding domain-containing protein OS=Brachypodium distachyon OX=15368 GN=100836128 PE=3 SV=1	FALSE	55	6	98	5	138	4165406032	3616301337	4421601493
High	A0A0Q3JDL9	Uncharacterized protein OS=Brachypodium distachyon OX=15368 GN=100838190 PE=3 SV=1	FALSE	33	17	101	17	598	2556034462	3.00929e+09	2.71705e+09
High	I1GW82	Uncharacterized protein OS=Brachypodium distachyon OX=15368 GN=100842625 PE=3 SV=1	FALSE	47	8	105	6	150	6510934482	6663066265	6890895525
High	I1HCM0	PUA domain-containing protein OS=Brachypodium distachyon OX=15368 GN=100838391 PE=4 SV=1	FALSE	29	18	81	6	591	9.59227e+08	1157656092	1347747852
High	I1I0K8	Uncharacterized protein OS=Brachypodium distachyon OX=15368 GN=100842871 PE=4 SV=1	FALSE	27	16	49	15	718	8.92718e+08	998612467	1.03299e+09
High	I1I014	Uncharacterized protein OS=Brachypodium distachyon OX=15368 GN=100837587 PE=4 SV=1	FALSE	32	14	123	14	440	4641428843	4746654896	4.2728e+09
High	I1I7P7	Aha1_N domain-containing protein OS=Brachypodium distachyon OX=15368 GN=100826260 PE=4 SV=1	FALSE	51	17	78	17	356	1091362424	1232438327	1278095396
High	A0A0Q3F4Y2	Uncharacterized protein OS=Brachypodium distachyon OX=15368 GN=100834023 PE=3 SV=1	FALSE	32	13	64	13	504	1.52683e+09	1878263295	1.70375e+09
High	I1I2I6	Transmembrane 9 superfamily member OS=Brachypodium distachyon OX=15368 GN=100839421 PE=3 SV=1	FALSE	19	12	110	8	641	2169996548	1.93378e+09	1.94453e+09
High	I1I2Q2	Uncharacterized protein OS=Brachypodium distachyon OX=15368 GN=100825323 PE=3 SV=1	FALSE	25	27	105	24	1064	2.04078e+09	2.43882e+09	1.73562e+09
High	I1H7Y1	Protein kinase domain-containing protein OS=Brachypodium distachyon OX=15368 GN=100824734 PE=4 SV=1	FALSE	32	19	82	17	676	2.21039e+09	2219862835	2860384199
High	A0A0Q3K3W7	Uncharacterized protein OS=Brachypodium distachyon OX=15368 GN=100837856 PE=3 SV=1	FALSE	54	11	70	11	243	1.50884e+09	2.28613e+09	3340857576
High	A0A0Q3L163	Glutamine amidotransferase type-1 domain-containing protein OS=Brachypodium distachyon OX=15368 GN=BRADI_1g32100v3 PE=3 SV=1	FALSE	15	17	55	7	1363	7.03647e+08	772062420	683700770
High	I1H5R2	Uncharacterized protein OS=Brachypodium distachyon OX=15368 GN=100824526 PE=3 SV=1	FALSE	23	21	72	21	1035	800160953	7.58285e+08	714554403
High	A0A2K2DT58	Uncharacterized protein OS=Brachypodium distachyon OX=15368 GN=100824526 PE=4 SV=1	FALSE	27	21	72	21	881	800160953	7.58285e+08	714554403
High	I1H8Z2	40S ribosomal protein SA OS=Brachypodium distachyon OX=15368 GN=100832279 PE=3 SV=1	FALSE	34	10	118	0	306	8586469083	8.32659e+09	7.71968e+09
High	A0A0Q3IB24	Phosphoglycolate phosphatase OS=Brachypodium distachyon OX=15368 GN=100836828 PE=3 SV=1	FALSE	41	12	75	11	290	2671152864	2060744494	2012185152
High	I1HZ11	Uncharacterized protein OS=Brachypodium distachyon OX=15368 GN=100829812 PE=4 SV=1	FALSE	38	24	104	22	667	1.82148e+09	1997180337	2242385666
High	A0A2K2DC37	PPR_long domain-containing protein OS=Brachypodium distachyon OX=15368 GN=BRADI_2g36217v3 PE=4 SV=1	FALSE	39	16	61	16	451	1089744653	1108972762	1.11023e+09
High	I1H2P9	Cellulose synthase OS=Brachypodium distachyon OX=15368 GN=100833611 PE=3 SV=1	FALSE	16	17	82	10	1083	2.60658e+09	2.69979e+09	2795972849
High	I1HHI6	Uncharacterized protein OS=Brachypodium distachyon OX=15368 GN=BRADI_2g19572v3 PE=4 SV=1	FALSE	30	18	81	18	739	1935142761	2250968779	2518839711
High	I1GL04	Uncharacterized protein OS=Brachypodium distachyon OX=15368 GN=100833662 PE=4 SV=1	FALSE	31	13	90	13	326	3.16646e+09	3.36248e+09	3004418807
High	I1IVN4	Uncharacterized protein OS=Brachypodium distachyon OX=15368 GN=100839661 PE=4 SV=1	FALSE	21	19	78	19	1026	1367732667	1165599050	1045191814
High	I1J0N3	Uncharacterized protein OS=Brachypodium distachyon OX=15368 GN=100826932 PE=3 SV=1	FALSE	24	23	59	23	1094	2.01214e+09	1.63344e+09	2.23709e+09
High	I1IAX4	14_3_3 domain-containing protein OS=Brachypodium distachyon OX=15368 GN=100840843 PE=3 SV=1	FALSE	36	12	203	6	262	30102146498	3.02762e+10	31629063422
High	A0A0Q3G0B2	Glutamine amidotransferase type-2 domain-containing protein OS=Brachypodium distachyon OX=15368 GN=BRADI_2g17192v3 PE=4 SV=1	FALSE	9	18	68	1	2159	1107165767	1134355602	1.31483e+09
High	I1HAM8	Uncharacterized protein OS=Brachypodium distachyon OX=15368 GN=100830975 PE=4 SV=1	FALSE	53	12	100	12	179	2817826397	2508930315	3409452731
High	I1HZH4	Uncharacterized protein OS=Brachypodium distachyon OX=15368 GN=100827794 PE=3 SV=1	FALSE	25	17	92	17	726	2363690003	2.60326e+09	2.16011e+09
High	C6ZDC2	V-type proton ATPase subunit C OS=Brachypodium distachyon OX=15368 GN=VatpC PE=3 SV=1	FALSE	41	19	151	19	382	6073938035	6487973360	5716971072
High	I1IVV7	Lipase_GDSL domain-containing protein OS=Brachypodium distachyon OX=15368 GN=100832921 PE=4 SV=1	FALSE	37	12	103	12	371	1738062246	2273359528	1395497050
High	A0A0Q3GLZ6	Uncharacterized protein OS=Brachypodium distachyon OX=15368 GN=100833215 PE=3 SV=1	FALSE	38	13	76	13	380	1344724468	1465145696	1600674123
High	A0A0Q3GM44	Uncharacterized protein OS=Brachypodium distachyon OX=15368 GN=100833215 PE=3 SV=1	FALSE	41	13	76	13	351	1344724468	1465145696	1600674123
High	A0A0Q3HB71	Protein kinase domain-containing protein OS=Brachypodium distachyon OX=15368 GN=100832106 PE=4 SV=1	FALSE	30	15	57	14	494	1435989274	1.48402e+09	1715960472
High	A0A0Q3H912	Uncharacterized protein OS=Brachypodium distachyon OX=15368 GN=100838766 PE=4 SV=1	FALSE	23	11	130	11	400	5092071944	4616389217	5117665453
High	I1IDW6	NAD(P)-bd_dom domain-containing protein OS=Brachypodium distachyon OX=15368 GN=100831041 PE=4 SV=1	FALSE	38	14	114	14	412	3880574988	3985132182	3698256492
High	I1IIU4	Protein kinase domain-containing protein OS=Brachypodium distachyon OX=15368 GN=100827515 PE=4 SV=1	FALSE	40	9	47	9	362	663052536	718315352	811464496
High	A0A0Q3H3I0	Uncharacterized protein OS=Brachypodium distachyon OX=15368 GN=100838746 PE=4 SV=1	FALSE	49	14	73	13	319	1.35965e+09	1.6249e+09	1.54184e+09
High	I1I0L5	Glyceraldehyde-3-phosphate dehydrogenase OS=Brachypodium distachyon OX=15368 GN=BRADI_3g14057v3 PE=3 SV=1	FALSE	35	14	391	1	337	5.14736e+10	61240177587	5.43502e+10
High	A0A0Q3IC17	Uncharacterized protein OS=Brachypodium distachyon OX=15368 GN=100843991 PE=4 SV=1	FALSE	11	26	51	26	2400	2766530051	2785503707	2.62011e+09
High	A0A0Q3FIA4	Uncharacterized protein OS=Brachypodium distachyon OX=15368 GN=100843991 PE=4 SV=1	FALSE	11	26	51	26	2399	2766530051	2785503707	2.62011e+09
High	A0A0Q3LZV1	Uncharacterized protein OS=Brachypodium distachyon OX=15368 GN=100843991 PE=4 SV=1	FALSE	11	26	51	26	2391	2766530051	2785503707	2.62011e+09
High	I1I636	Uncharacterized protein OS=Brachypodium distachyon OX=15368 GN=100843991 PE=4 SV=1	FALSE	11	26	51	26	2392	2766530051	2785503707	2.62011e+09
High	I1GM99	Glutamate dehydrogenase OS=Brachypodium distachyon OX=15368 GN=100831066 PE=3 SV=1	FALSE	33	10	67	7	411	3758641120	3361601246	3520680055
High	I1GL87	Uncharacterized protein OS=Brachypodium distachyon OX=15368 GN=100824538 PE=4 SV=1	FALSE	36	18	77	18	500	1.17953e+09	1356298762	1.27003e+09
High	I1I0P9	60S acidic ribosomal protein P0 OS=Brachypodium distachyon OX=15368 GN=104583534 PE=3 SV=1	FALSE	30	10	170	10	321	9178764373	9797644104	9632520670
High	A0A0Q3JEV6	Uncharacterized protein OS=Brachypodium distachyon OX=15368 GN=100837158 PE=3 SV=1	FALSE	45	16	66	13	370	1.26974e+09	1299688842	1.05537e+09
High	I1HZ46	Peroxidase OS=Brachypodium distachyon OX=15368 GN=100837890 PE=3 SV=1	FALSE	34	9	76	8	322	2735367550	2.44669e+09	2146956934
High	I1I0V5	EF-hand domain-containing protein OS=Brachypodium distachyon OX=15368 GN=100834628 PE=4 SV=1	FALSE	28	15	71	15	580	1797283026	1638699967	1413961199
High	I1HVG5	Uncharacterized protein OS=Brachypodium distachyon OX=15368 GN=100826328 PE=4 SV=1	FALSE	64	7	30	7	201	524924600	533798011	493687964
High	I1IL68	Uncharacterized protein OS=Brachypodium distachyon OX=15368 GN=100844617 PE=3 SV=1	FALSE	28	14	70	14	530	811574322	8.40201e+08	1.13004e+09
High	I1I7X4	ATP synthase subunit d, mitochondrial OS=Brachypodium distachyon OX=15368 GN=100840446 PE=3 SV=1	FALSE	74	16	152	6	168	7300780036	6464128205	6504748952
High	I1HS01	Uncharacterized protein OS=Brachypodium distachyon OX=15368 GN=100834403 PE=4 SV=1	FALSE	25	26	72	26	997	8.17535e+08	852054609	9.94875e+08
High	A0A0Q3NDI1	Phospho-2-dehydro-3-deoxyheptonate aldolase OS=Brachypodium distachyon OX=15368 GN=100823133 PE=3 SV=1	FALSE	33	14	157	8	457	5243096079	5568955968	5553904174
High	A0A0Q3MJ08	Uncharacterized protein OS=Brachypodium distachyon OX=15368 GN=100842743 PE=3 SV=1	FALSE	44	16	92	15	424	1145793883	1.65982e+09	1.78821e+09
High	I1IDD8	Nudix hydrolase domain-containing protein OS=Brachypodium distachyon OX=15368 GN=100825307 PE=4 SV=1	FALSE	30	22	74	22	775	1213797916	1186081292	1029858227
High	I1HE00	Uncharacterized protein OS=Brachypodium distachyon OX=15368 GN=100834596 PE=3 SV=1	FALSE	68	14	69	10	193	2.87747e+09	2809087411	3235123466
High	A0A0Q3IYA7	Proline iminopeptidase OS=Brachypodium distachyon OX=15368 GN=100832852 PE=3 SV=1	FALSE	41	14	64	14	424	1.35704e+09	1212184684	1055274029
High	A0A0Q3G4K2	Proline iminopeptidase OS=Brachypodium distachyon OX=15368 GN=100832852 PE=3 SV=1	FALSE	41	14	64	14	423	1.35704e+09	1212184684	1055274029
High	I1HHP1	Proline iminopeptidase OS=Brachypodium distachyon OX=15368 GN=100832852 PE=3 SV=1	FALSE	54	14	64	14	323	1.35704e+09	1212184684	1055274029
High	I1I4T0	Uncharacterized protein OS=Brachypodium distachyon OX=15368 GN=100846322 PE=3 SV=1	FALSE	50	12	124	12	145	6524286686	7206296375	7633466552
High	I1IMW7	Aldehyde dehydrogenase OS=Brachypodium distachyon OX=15368 GN=100827821 PE=3 SV=1	FALSE	30	13	69	12	481	2445387142	2400259604	2526842877
High	A0A2K2DQ15	Plasma membrane ATPase OS=Brachypodium distachyon OX=15368 GN=100829684 PE=3 SV=1	FALSE	13	11	125	0	857	4789979114	5.37929e+09	6622631478
High	I1HKP5	Uncharacterized protein OS=Brachypodium distachyon OX=15368 GN=100833073 PE=3 SV=1	FALSE	37	16	73	14	501	1431852707	1.58158e+09	1.51884e+09
High	I1HVK7	Epimerase domain-containing protein OS=Brachypodium distachyon OX=15368 GN=100832847 PE=4 SV=1	FALSE	34	13	62	13	393	1333432690	1506189993	1391434576
High	I1HD83	Uncharacterized protein OS=Brachypodium distachyon OX=15368 GN=100838274 PE=3 SV=1	FALSE	23	11	65	11	582	1.31952e+09	1.29028e+09	1420023760
High	A0A0Q3JL06	Uncharacterized protein OS=Brachypodium distachyon OX=15368 GN=100832879 PE=4 SV=1	FALSE	44	18	82	18	437	2173175778	2256784688	1924929324
High	I1I0X2	Uncharacterized protein OS=Brachypodium distachyon OX=15368 GN=100838011 PE=4 SV=1	FALSE	51	15	218	14	291	12727644756	14083967488	11262714514
High	I1I4C8	Uncharacterized protein OS=Brachypodium distachyon OX=15368 GN=100844485 PE=4 SV=1	FALSE	39	17	81	17	469	1613935916	1559557365	1455090612
High	I1HG69	Ketol-acid reductoisomerase OS=Brachypodium distachyon OX=15368 GN=100833488 PE=3 SV=1	FALSE	20	13	131	9	581	3424725440	3883770260	3557799832
High	I1H0T3	Uncharacterized protein OS=Brachypodium distachyon OX=15368 GN=BRADI_1g48620v3 PE=4 SV=1	FALSE	37	15	63	15	487	1.1255e+09	1077412877	1368055487
High	I1HR90	BURP domain-containing protein OS=Brachypodium distachyon OX=15368 GN=100840527 PE=4 SV=1	FALSE	35	8	35	8	524	6.77323e+08	905117358	945260745
High	A0A2K2DER2	BURP domain-containing protein OS=Brachypodium distachyon OX=15368 GN=100840527 PE=4 SV=1	FALSE	32	8	35	8	570	6.77323e+08	905117358	945260745
High	A0A2K2DEQ9	BURP domain-containing protein OS=Brachypodium distachyon OX=15368 GN=100840527 PE=4 SV=1	FALSE	32	8	35	8	564	6.77323e+08	905117358	945260745
High	A0A2K2DRD6	6-phosphogluconate dehydrogenase, decarboxylating OS=Brachypodium distachyon OX=15368 GN=BRADI_1g54350v3 PE=3 SV=1	FALSE	27	12	90	10	581	1944007798	2609588341	2343829488
High	A0A2K2DA75	Uncharacterized protein OS=Brachypodium distachyon OX=15368 GN=100823367 PE=3 SV=1	FALSE	22	10	26	10	779	2.51079e+08	291536606	224944562
High	I1IZH5	Isocitrate dehydrogenase [NADP] OS=Brachypodium distachyon OX=15368 GN=100837048 PE=3 SV=1	FALSE	37	18	125	10	481	5.57056e+09	5377760035	5042807806
High	I1HPY8	Ketol-acid reductoisomerase OS=Brachypodium distachyon OX=15368 GN=100834797 PE=3 SV=1	FALSE	20	12	109	8	579	2271739510	2221308286	2015188654
High	A0A0Q3P935	Peroxidase OS=Brachypodium distachyon OX=15368 GN=100839781 PE=3 SV=1	FALSE	33	9	75	9	342	2935597946	3304248138	3341793232
High	I1HLR9	AA_TRNA_LIGASE_II domain-containing protein OS=Brachypodium distachyon OX=15368 GN=100820903 PE=3 SV=1	FALSE	27	24	57	24	891	630730950	1015846991	1.05873e+09
High	I1HI75	Proteasome subunit alpha type OS=Brachypodium distachyon OX=15368 GN=100838471 PE=3 SV=1	FALSE	59	17	117	17	249	5445234946	5586306517	5.04223e+09
High	I1GVB7	60S ribosomal protein L27 OS=Brachypodium distachyon OX=15368 GN=100826008 PE=3 SV=1	FALSE	47	9	138	9	137	9870982911	9.59939e+09	8769746102
High	I1I019	Uncharacterized protein OS=Brachypodium distachyon OX=15368 GN=100828801 PE=4 SV=1	FALSE	28	11	78	11	450	2.66308e+09	2804438222	3349625951
High	I1HPB2	Uncharacterized protein OS=Brachypodium distachyon OX=15368 GN=100821501 PE=4 SV=1	FALSE	39	13	201	13	370	11449410054	9.25626e+09	9.33012e+09
High	A0A0Q3I7G0	Probable bifunctional methylthioribulose-1-phosphate dehydratase/enolase-phosphatase E1 OS=Brachypodium distachyon OX=15368 GN=100828599 PE=3 SV=1	FALSE	35	15	64	15	487	2153938939	1007263618	1967693578
High	I1HGU8	Methyltransf_11 domain-containing protein OS=Brachypodium distachyon OX=15368 GN=100841832 PE=4 SV=1	FALSE	39	19	92	19	472	2217072232	2276211283	1820197965
High	I1HGU5	Methyltransf_11 domain-containing protein OS=Brachypodium distachyon OX=15368 GN=100841832 PE=4 SV=1	FALSE	37	19	92	19	501	2217072232	2276211283	1820197965
High	I1IXL1	Thioredoxin domain-containing protein OS=Brachypodium distachyon OX=15368 GN=100842398 PE=4 SV=1	FALSE	38	11	173	6	260	19482955370	16081766499	15737552656
High	I1HDY2	AA_TRNA_LIGASE_II domain-containing protein OS=Brachypodium distachyon OX=15368 GN=100836441 PE=4 SV=1	FALSE	43	16	82	3	456	1267339424	1091618223	1.07638e+09
High	A0A0Q3GSS6	SHSP domain-containing protein OS=Brachypodium distachyon OX=15368 GN=BRADI_1g13261v3 PE=3 SV=1	FALSE	23	12	113	12	454	1.67021e+09	1227549220	1.71834e+09
High	A0A0Q3FXU8	Uncharacterized protein OS=Brachypodium distachyon OX=15368 GN=BRADI_2g05710v3 PE=4 SV=1	FALSE	32	17	137	17	555	6.51012e+09	6462112918	5.89435e+09
High	I1HEM9	Uncharacterized protein OS=Brachypodium distachyon OX=15368 GN=100827465 PE=4 SV=1	FALSE	47	10	100	10	260	2.4509e+09	2.44637e+09	2.32721e+09
High	I1IIW6	Uncharacterized protein OS=Brachypodium distachyon OX=15368 GN=100831472 PE=4 SV=1	FALSE	23	13	133	2	583	3110536151	3.45083e+09	3829018710
High	I1IWX2	Eukaryotic translation initiation factor 3 subunit H OS=Brachypodium distachyon OX=15368 GN=100826610 PE=3 SV=1	FALSE	39	11	50	11	342	1583124013	1488648060	1501973052
High	I1IWX1	Eukaryotic translation initiation factor 3 subunit H OS=Brachypodium distachyon OX=15368 GN=100826610 PE=3 SV=1	FALSE	38	11	50	11	343	1583124013	1488648060	1501973052
High	I1H4V9	40S ribosomal protein S6 OS=Brachypodium distachyon OX=15368 GN=100822365 PE=3 SV=1	FALSE	40	13	129	9	250	8953522331	9.85988e+09	10148704596
High	A0A0Q3K9B7	Uncharacterized protein OS=Brachypodium distachyon OX=15368 GN=100833652 PE=4 SV=1	FALSE	13	19	64	19	1659	431842819	512756131	594673484
High	I1J3C6	Pyruvate kinase OS=Brachypodium distachyon OX=15368 GN=100823647 PE=3 SV=1	FALSE	39	18	111	16	514	3.60933e+09	4.55308e+09	4596556907
High	I1IVQ0	Pyruvate dehydrogenase E1 component subunit alpha OS=Brachypodium distachyon OX=15368 GN=100843225 PE=4 SV=1	FALSE	37	14	82	14	424	2287378840	1.99971e+09	1569294292
High	I1H2Q1	S5 DRBM domain-containing protein OS=Brachypodium distachyon OX=15368 GN=100833918 PE=3 SV=1	FALSE	41	12	125	4	281	9660256772	10480119052	10224261249
High	A0A0Q3EJT3	Uncharacterized protein OS=Brachypodium distachyon OX=15368 GN=100844818 PE=4 SV=1	FALSE	37	15	129	14	487	3450954192	2.91626e+09	3416803187
High	I1HPE1	Uncharacterized protein OS=Brachypodium distachyon OX=15368 GN=100827162 PE=4 SV=1	FALSE	34	14	111	14	423	3.88033e+09	3988565974	3710343232
High	A0A2K2D4Y1	Plasma membrane ATPase OS=Brachypodium distachyon OX=15368 GN=100831040 PE=3 SV=1	FALSE	13	11	134	0	860	6.0457e+09	6.44549e+09	7.74975e+09
High	A0A0Q3K068	NAD(P)-bd_dom domain-containing protein OS=Brachypodium distachyon OX=15368 GN=BRADI_2g11960v3 PE=4 SV=1	FALSE	26	12	154	1	426	5.53173e+09	5.52438e+09	6917715818
High	I1IIX5	Uncharacterized protein OS=Brachypodium distachyon OX=15368 GN=100846752 PE=4 SV=1	FALSE	23	13	136	2	583	3170236807	3.51092e+09	3893481190
High	A0A0Q3M9V2	Uncharacterized protein OS=Brachypodium distachyon OX=15368 GN=100825307 PE=4 SV=1	FALSE	37	21	72	21	601	1193907442	1159854458	999987857
High	I1H3Y8	PsbP domain-containing protein OS=Brachypodium distachyon OX=15368 GN=100827919 PE=4 SV=1	FALSE	34	8	242	8	253	23046610954	19936482120	1.97229e+10
High	A0A2K2CG94	Ribosomal_L18_c domain-containing protein OS=Brachypodium distachyon OX=15368 GN=BRADI_5g09500v3 PE=3 SV=1	FALSE	31	13	97	6	392	4933655346	4615323544	4469751006
High	I1HF85	Uncharacterized protein OS=Brachypodium distachyon OX=15368 GN=100831839 PE=4 SV=1	FALSE	15	21	48	20	1526	668808126	754474921	673965987
High	I1IGI1	Uncharacterized protein OS=Brachypodium distachyon OX=15368 GN=100844015 PE=3 SV=1	FALSE	34	18	111	18	467	3400545104	4164494708	4258301286
High	A0A0Q3FE86	Uncharacterized protein OS=Brachypodium distachyon OX=15368 GN=BRADI_3g34077v3 PE=3 SV=1	FALSE	42	14	122	11	381	2720398717	2.54879e+09	2.64914e+09
High	I1I258	Xyloglucan endotransglucosylase/hydrolase OS=Brachypodium distachyon OX=15368 GN=100846735 PE=3 SV=1	FALSE	45	15	69	15	301	1592191405	1.24576e+09	1.54202e+09
High	I1I582	Uncharacterized protein OS=Brachypodium distachyon OX=15368 GN=100829714 PE=4 SV=1	FALSE	39	15	27	15	603	6.3834e+07	336253513	436222991
High	I1H5P2	Ribosomal protein L19 OS=Brachypodium distachyon OX=15368 GN=100821238 PE=3 SV=1	FALSE	34	7	86	1	208	4642255621	5055801586	4489500924
High	I1I6K9	Coatomer subunit delta OS=Brachypodium distachyon OX=15368 GN=100843791 PE=3 SV=1	FALSE	33	15	140	15	522	2643075987	2.79495e+09	3467726003
High	I1H4B2	Eukaryotic translation initiation factor 5A OS=Brachypodium distachyon OX=15368 GN=100842478 PE=3 SV=1	FALSE	42	8	156	7	161	5462185866	9.23033e+09	10696477495
High	I1HYD4	Chlorophyll a-b binding protein, chloroplastic OS=Brachypodium distachyon OX=15368 GN=100835853 PE=3 SV=1	FALSE	24	7	157	7	269	13244946616	1.19197e+10	11525399502
High	I1H3B2	Uncharacterized protein OS=Brachypodium distachyon OX=15368 GN=100821847 PE=4 SV=1	FALSE	45	15	97	15	334	1.78539e+09	1542765952	1763464640
High	I1IRF6	Uncharacterized protein OS=Brachypodium distachyon OX=15368 GN=100833941 PE=4 SV=1	FALSE	36	16	40	16	453	9.13453e+08	800555808	774683168
High	A0A0Q3LE18	Uncharacterized protein OS=Brachypodium distachyon OX=15368 GN=100833941 PE=4 SV=1	FALSE	39	16	40	16	415	9.13453e+08	800555808	774683168
High	I1IVY6	Eukaryotic translation initiation factor 3 subunit M OS=Brachypodium distachyon OX=15368 GN=100840385 PE=3 SV=1	FALSE	36	15	77	15	414	1956063357	1.90191e+09	1.92924e+09
High	I1GU02	Uncharacterized protein OS=Brachypodium distachyon OX=15368 GN=BRADI_1g26310v3 PE=4 SV=1	FALSE	28	11	77	10	532	4119060638	3871397392	4243111132
High	I1J3P7	Peroxidase OS=Brachypodium distachyon OX=15368 GN=100831194 PE=3 SV=1	FALSE	36	9	43	9	350	5.71299e+08	575846947	996806122
High	I1H7J9	Uncharacterized protein OS=Brachypodium distachyon OX=15368 GN=100823614 PE=4 SV=1	FALSE	21	19	46	19	1049	5.58564e+08	499393436	598379418
High	I1HLI1	Ubiquitin-like domain-containing protein OS=Brachypodium distachyon OX=15368 GN=100831343 PE=4 SV=1	FALSE	55	9	456	2	155	16057955398	19433211040	21455205538
High	I1IHT0	Uncharacterized protein OS=Brachypodium distachyon OX=15368 GN=100838621 PE=3 SV=1	FALSE	37	15	60	15	404	1189248208	1120111732	1016788702
High	I1GR71	Ribosomal protein L19 OS=Brachypodium distachyon OX=15368 GN=100831315 PE=3 SV=1	FALSE	34	7	84	1	208	4744832102	5146402552	4636926704
High	A0A0Q3GPD6	Uncharacterized protein OS=Brachypodium distachyon OX=15368 GN=100838746 PE=4 SV=1	FALSE	36	14	76	13	425	1.36436e+09	1.6785e+09	1549691973
High	I1GMK0	Ferredoxin--NADP reductase, chloroplastic OS=Brachypodium distachyon OX=15368 GN=100843597 PE=3 SV=1	FALSE	50	19	121	19	380	3269117409	3.44862e+09	3.01098e+09
High	I1J0D3	Uncharacterized protein OS=Brachypodium distachyon OX=15368 GN=100836301 PE=3 SV=1	FALSE	36	19	93	3	545	5.53612e+09	6444029323	7020892693
High	I1GTL2	Uncharacterized protein OS=Brachypodium distachyon OX=15368 GN=100844935 PE=3 SV=1	FALSE	24	18	73	17	873	1045222656	1189266223	1343503334
High	I1IKI5	Eukaryotic translation initiation factor 3 subunit I OS=Brachypodium distachyon OX=15368 GN=100841470 PE=3 SV=1	FALSE	43	12	57	12	326	9.35018e+08	9.09284e+08	1.39207e+09
High	I1HGQ8	WD_REPEATS_REGION domain-containing protein OS=Brachypodium distachyon OX=15368 GN=100836449 PE=4 SV=1	FALSE	44	11	143	6	333	6666020605	6865074201	7228854711
High	I1HYT2	Uncharacterized protein OS=Brachypodium distachyon OX=15368 GN=100841544 PE=4 SV=1	FALSE	33	14	140	10	417	5888869316	5436916215	5469193380
High	A0A0Q3LQ58	Malate dehydrogenase OS=Brachypodium distachyon OX=15368 GN=100837587 PE=3 SV=1	FALSE	38	13	113	13	333	4526081086	4631387636	4.17318e+09
High	A0A2K2DI81	FAD-binding PCMH-type domain-containing protein OS=Brachypodium distachyon OX=15368 GN=100836900 PE=4 SV=1	FALSE	18	19	73	17	1240	1033608620	958340724	1116340376
High	I1HXQ3	Glyceraldehyde-3-phosphate dehydrogenase OS=Brachypodium distachyon OX=15368 GN=100826763 PE=3 SV=1	FALSE	37	11	126	6	417	2852396292	3.11646e+09	2815930710
High	A0A0Q3JVN6	Uncharacterized protein OS=Brachypodium distachyon OX=15368 GN=100837784 PE=4 SV=1	FALSE	26	9	142	9	450	5836255688	7583591648	4751700607
High	I1I1Y3	PCI domain-containing protein OS=Brachypodium distachyon OX=15368 GN=100836881 PE=4 SV=1	FALSE	43	11	110	11	267	2.09943e+09	2.28744e+09	2.20584e+09
High	A0A0Q3SFU9	FKS1_dom1 domain-containing protein OS=Brachypodium distachyon OX=15368 GN=100844819 PE=4 SV=1	FALSE	12	21	47	16	1904	7.90236e+08	7.21148e+08	752654544
High	A0A0Q3K273	FKS1_dom1 domain-containing protein OS=Brachypodium distachyon OX=15368 GN=100844819 PE=4 SV=1	FALSE	13	21	47	16	1764	7.90236e+08	7.21148e+08	752654544
High	I1J2C7	Uncharacterized protein OS=Brachypodium distachyon OX=15368 GN=100844230 PE=3 SV=1	FALSE	29	12	54	12	611	724035510	6.65752e+08	650739663
High	I1J1N0	Uncharacterized protein OS=Brachypodium distachyon OX=15368 GN=100832294 PE=4 SV=1	FALSE	44	17	85	17	391	1.69132e+09	1.55424e+09	1496370704
High	I1HPI9	Uncharacterized protein OS=Brachypodium distachyon OX=15368 GN=100835847 PE=4 SV=1	FALSE	29	13	59	12	526	4.38943e+09	4033956767	4.23993e+09
High	I1HA14	Uncharacterized protein OS=Brachypodium distachyon OX=15368 GN=100821047 PE=3 SV=1	FALSE	50	15	109	13	308	4.81263e+09	4372744044	4699394026
High	I1H167	Uncharacterized protein OS=Brachypodium distachyon OX=15368 GN=100826061 PE=3 SV=1	FALSE	39	21	98	5	545	5770529841	6791422720	7418936165
High	I1IUQ2	Tr-type G domain-containing protein OS=Brachypodium distachyon OX=15368 GN=100838847 PE=4 SV=1	FALSE	16	16	35	16	1236	7.49856e+08	7.82386e+08	729970791
High	A0A0Q3IFC5	TPR_REGION domain-containing protein OS=Brachypodium distachyon OX=15368 GN=100823338 PE=4 SV=1	FALSE	22	10	83	10	418	1.72768e+09	1796866245	1.77042e+09
High	I1J2G4	TPR_REGION domain-containing protein OS=Brachypodium distachyon OX=15368 GN=100823338 PE=4 SV=1	FALSE	22	10	83	10	417	1.72768e+09	1796866245	1.77042e+09
High	A0A0Q3GV45	TPR_REGION domain-containing protein OS=Brachypodium distachyon OX=15368 GN=100823338 PE=4 SV=1	FALSE	22	10	83	10	409	1.72768e+09	1796866245	1.77042e+09
High	A0A0Q3JES5	ATP synthase subunit beta (Fragment) OS=Brachypodium distachyon OX=15368 GN=BRADI_3g27318v3 PE=4 SV=1	FALSE	28	10	339	1	350	31501817942	35869260140	37182192233
High	I1HYA2	Citrate synthase OS=Brachypodium distachyon OX=15368 GN=100821411 PE=3 SV=1	FALSE	28	13	122	13	472	5943860806	5127873984	5167608890
High	P02538	SWISS-PROT:P02538 Tax_Id=9606 Gene_Symbol=KRT6A Keratin, type II cytoskeletal 6A	TRUE	27	19	96	5	564	4558389951	3607316248	6405649776
High	I1IGE7	SAM_MPBQ_MSBQ_MT domain-containing protein OS=Brachypodium distachyon OX=15368 GN=100837610 PE=3 SV=1	FALSE	26	9	88	8	350	3.96785e+09	3605618659	3403675154
High	A0A2K2DF14	Uncharacterized protein OS=Brachypodium distachyon OX=15368 GN=BRADI_2g50380v3 PE=3 SV=1	FALSE	18	17	113	0	936	4009079611	4069747975	3467959793
High	I1HUJ9	RRM domain-containing protein OS=Brachypodium distachyon OX=15368 GN=100840808 PE=4 SV=1	FALSE	50	7	82	7	156	2580069877	2.73636e+09	2695638749
High	A0A0Q3EUN4	Endoglucanase OS=Brachypodium distachyon OX=15368 GN=100827527 PE=3 SV=1	FALSE	29	15	71	15	529	1654666076	1.45105e+09	1567140965
High	I1GN40	Alpha-1,4 glucan phosphorylase OS=Brachypodium distachyon OX=15368 GN=100828538 PE=3 SV=1	FALSE	20	17	76	16	978	1.16305e+09	1616230402	1571274063
High	A0A2K2DIK8	Alpha-1,4 glucan phosphorylase OS=Brachypodium distachyon OX=15368 GN=100828538 PE=3 SV=1	FALSE	26	17	76	16	742	1.16305e+09	1616230402	1571274063
High	I1IED1	Uncharacterized protein OS=Brachypodium distachyon OX=15368 GN=100830941 PE=4 SV=1	FALSE	18	22	57	14	1374	1.35045e+09	1398978625	1.18909e+09
High	I1I011	Uncharacterized protein OS=Brachypodium distachyon OX=15368 GN=100836784 PE=4 SV=1	FALSE	31	13	48	13	538	656972971	581233682	591265917
High	I1HEH6	Uncharacterized protein OS=Brachypodium distachyon OX=15368 GN=100826220 PE=4 SV=1	FALSE	30	14	38	14	606	824552628	757227315	664656358
High	I1HEH5	Uncharacterized protein OS=Brachypodium distachyon OX=15368 GN=100826220 PE=4 SV=1	FALSE	30	14	38	14	616	824552628	757227315	664656358
High	I1HEH7	Uncharacterized protein OS=Brachypodium distachyon OX=15368 GN=100826220 PE=4 SV=1	FALSE	30	14	38	14	611	824552628	757227315	664656358
High	I1IQ49	AAA domain-containing protein OS=Brachypodium distachyon OX=15368 GN=100837620 PE=3 SV=1	FALSE	38	14	80	12	419	2.13869e+09	2397722658	3061365200
High	I1HRF0	Phosphotransferase OS=Brachypodium distachyon OX=15368 GN=100824391 PE=3 SV=1	FALSE	29	12	75	9	505	1.78289e+09	1688331538	1478968109
High	I1HDV5	Isocitrate dehydrogenase [NADP] OS=Brachypodium distachyon OX=15368 GN=100837775 PE=3 SV=1	FALSE	42	17	111	8	414	1.08477e+10	1.06439e+10	1.00849e+10
High	I1HDV7	Isocitrate dehydrogenase [NADP] OS=Brachypodium distachyon OX=15368 GN=100837775 PE=3 SV=1	FALSE	45	17	111	8	384	1.08477e+10	1.06439e+10	1.00849e+10
High	I1H1A4	Starch synthase, chloroplastic/amyloplastic OS=Brachypodium distachyon OX=15368 GN=100832486 PE=3 SV=1	FALSE	27	15	69	14	603	1.06709e+09	1430014865	1007414496
High	I1IYL7	Bet_v_1 domain-containing protein OS=Brachypodium distachyon OX=15368 GN=100830068 PE=4 SV=1	FALSE	58	13	159	13	156	6944404420	6444023340	6.31719e+09
High	I1IRD0	Serine/threonine-protein phosphatase OS=Brachypodium distachyon OX=15368 GN=100829341 PE=3 SV=1	FALSE	41	9	60	2	307	794060403	845502790	718461156
High	A0A0Q3JYC8	SH3 domain-containing protein OS=Brachypodium distachyon OX=15368 GN=100843701 PE=4 SV=1	FALSE	18	20	76	20	1184	8.28504e+08	991873316	1.17886e+09
High	I1GXN7	Uncharacterized protein OS=Brachypodium distachyon OX=15368 GN=100824053 PE=4 SV=1	FALSE	27	9	144	9	374	6993922106	6169877078	5916747496
High	A0A0Q3S6A4	Photosystem II CP43 reaction center protein OS=Brachypodium distachyon OX=15368 GN=BRADI_1g70724v3 PE=3 SV=1	FALSE	22	12	263	12	462	41705165738	35269716056	34260982442
High	A0A0Q3P231	Uncharacterized protein OS=Brachypodium distachyon OX=15368 GN=BRADI_1g78082v3 PE=3 SV=1	FALSE	23	12	263	12	448	41705165738	35269716056	34260982442
High	B3TNB9	Photosystem II CP43 reaction center protein OS=Brachypodium distachyon OX=15368 GN=psbC PE=3 SV=1	FALSE	22	12	263	12	473	41705165738	35269716056	34260982442
High	A0A0Q3K657	Uncharacterized protein OS=Brachypodium distachyon OX=15368 GN=100839267 PE=3 SV=1	FALSE	38	12	32	12	495	781441272	602992689	759141788
High	A0A0Q3JQK5	Uncharacterized protein OS=Brachypodium distachyon OX=15368 GN=100839267 PE=3 SV=1	FALSE	38	12	32	12	496	781441272	602992689	759141788
High	A0A2K2CZN3	Uncharacterized protein OS=Brachypodium distachyon OX=15368 GN=100824103 PE=3 SV=1	FALSE	39	13	64	13	431	580948233	9.88312e+08	8.11575e+08
High	I1I4F7	Uncharacterized protein OS=Brachypodium distachyon OX=15368 GN=100824103 PE=3 SV=1	FALSE	37	13	64	13	453	580948233	9.88312e+08	8.11575e+08
High	I1HL52	Malic enzyme OS=Brachypodium distachyon OX=15368 GN=100833074 PE=3 SV=1	FALSE	31	19	112	12	570	1603690870	1787443043	1481589289
High	I1ITW0	Ribosomal_S7 domain-containing protein OS=Brachypodium distachyon OX=15368 GN=100821763 PE=3 SV=1	FALSE	36	10	171	1	199	9686364470	1.01079e+10	9.5962e+09
High	I1GRS0	Uncharacterized protein OS=Brachypodium distachyon OX=15368 GN=100839256 PE=3 SV=1	FALSE	6	22	50	22	3884	575498876	627607894	5.12881e+08
High	A0A0Q3JAN3	Uncharacterized protein OS=Brachypodium distachyon OX=15368 GN=100839256 PE=3 SV=1	FALSE	6	22	50	22	3853	575498876	627607894	5.12881e+08
High	I1HF07	Protein translocase subunit SecA OS=Brachypodium distachyon OX=15368 GN=100841935 PE=3 SV=1	FALSE	23	23	66	23	999	1136052615	1043674240	900239302
High	A0A2K2D841	Protein translocase subunit SecA OS=Brachypodium distachyon OX=15368 GN=100841935 PE=3 SV=1	FALSE	23	23	66	23	985	1136052615	1043674240	900239302
High	I1IQM4	Uncharacterized protein OS=Brachypodium distachyon OX=15368 GN=100838637 PE=3 SV=1	FALSE	37	13	104	13	440	1519228305	1.55532e+09	1.48086e+09
High	I1HG62	GTP-binding nuclear protein OS=Brachypodium distachyon OX=15368 GN=100832241 PE=3 SV=1	FALSE	38	10	106	10	221	6335361056	8284303076	10053581064
High	I1HBI2	ABC transporter domain-containing protein OS=Brachypodium distachyon OX=15368 GN=100834790 PE=4 SV=1	FALSE	28	14	70	14	664	711396028	687702537	630113076
High	I1HU67	PfkB domain-containing protein OS=Brachypodium distachyon OX=15368 GN=100837463 PE=3 SV=1	FALSE	50	17	134	15	323	4.54746e+09	4621681584	4229608732
High	A0A2K2D0R5	Uncharacterized protein OS=Brachypodium distachyon OX=15368 GN=100843991 PE=4 SV=1	FALSE	10	23	46	23	2356	2667079133	2674987411	2.54398e+09
High	A0A2K2D0R8	Uncharacterized protein OS=Brachypodium distachyon OX=15368 GN=100843991 PE=4 SV=1	FALSE	10	23	46	23	2349	2667079133	2674987411	2.54398e+09
High	A0A2K2D0Q8	Uncharacterized protein OS=Brachypodium distachyon OX=15368 GN=100843991 PE=4 SV=1	FALSE	10	23	46	23	2357	2667079133	2674987411	2.54398e+09
High	A0A2K2D0R4	Uncharacterized protein OS=Brachypodium distachyon OX=15368 GN=100843991 PE=4 SV=1	FALSE	10	23	46	23	2348	2667079133	2674987411	2.54398e+09
High	A0A0Q3K0H7	Dihydrolipoyl dehydrogenase OS=Brachypodium distachyon OX=15368 GN=100826755 PE=3 SV=1	FALSE	31	15	72	6	561	1.32268e+09	1.28356e+09	1.34535e+09
High	C8CK18	Phosphomannomutase OS=Brachypodium distachyon OX=15368 GN=PMM PE=3 SV=1	FALSE	39	10	61	10	249	1225511184	1.15512e+09	1.14039e+09
High	A0A0Q3L599	Terpene cyclase/mutase family member OS=Brachypodium distachyon OX=15368 GN=100827654 PE=3 SV=1	FALSE	26	17	83	17	715	1555161273	1795358224	1582222090
High	I1IPX7	Annexin OS=Brachypodium distachyon OX=15368 GN=100825553 PE=3 SV=1	FALSE	42	11	61	11	315	1850593280	1817124478	1747411058
High	I1GNY2	Uncharacterized protein OS=Brachypodium distachyon OX=15368 GN=100842608 PE=4 SV=1	FALSE	32	16	71	16	594	7.47612e+08	1172590903	9.54221e+08
High	A0A2K2DP19	Uncharacterized protein OS=Brachypodium distachyon OX=15368 GN=100821480 PE=4 SV=1	FALSE	14	16	51	8	1284	848317296	936742500	944315046
High	I1GYW5	Uncharacterized protein OS=Brachypodium distachyon OX=15368 GN=100821480 PE=4 SV=1	FALSE	14	16	51	8	1316	848317296	936742500	944315046
High	I1HLG1	CBM20 domain-containing protein OS=Brachypodium distachyon OX=15368 GN=100828289 PE=4 SV=1	FALSE	25	16	65	13	770	624399328	583600242	585130948
High	I1ILC0	Uncharacterized protein OS=Brachypodium distachyon OX=15368 GN=100825865 PE=3 SV=1	FALSE	25	14	52	14	648	1236563371	1180502790	1116843980
High	A0A2K2DNT5	Terpene cyclase/mutase family member OS=Brachypodium distachyon OX=15368 GN=100827654 PE=3 SV=1	FALSE	24	15	70	15	709	1381788701	1553710174	1429841080
High	I1H4W0	Uncharacterized protein OS=Brachypodium distachyon OX=15368 GN=100822365 PE=4 SV=1	FALSE	46	11	110	7	179	8178015707	8.81607e+09	8883230068
High	I1HMD5	Uncharacterized protein OS=Brachypodium distachyon OX=15368 GN=100823576 PE=4 SV=1	FALSE	41	14	132	14	358	7335604456	7210196772	6605101448
High	I1H5D9	Beta-adaptin-like protein OS=Brachypodium distachyon OX=15368 GN=100836681 PE=3 SV=1	FALSE	21	23	103	23	898	2744216759	3.15316e+09	2662390676
High	A0A0Q3I8X3	Apocytochr_F_N domain-containing protein OS=Brachypodium distachyon OX=15368 GN=BRADI_3g27333v3 PE=4 SV=1	FALSE	25	9	131	9	304	14489007091	12600927473	1.0944e+10
High	I1HCH3	Alba domain-containing protein OS=Brachypodium distachyon OX=15368 GN=100843564 PE=4 SV=1	FALSE	60	10	57	7	150	1285225542	1458391560	1379707320
High	I1ITE4	ADK_lid domain-containing protein OS=Brachypodium distachyon OX=15368 GN=100822074 PE=3 SV=1	FALSE	51	14	87	14	241	3542230140	3.66634e+09	3.79956e+09
High	I1I970	Uncharacterized protein OS=Brachypodium distachyon OX=15368 GN=100834124 PE=4 SV=1	FALSE	17	17	33	17	1366	3.38179e+08	327941008	3.474e+08
High	I1IKC1	Agglutinin domain-containing protein OS=Brachypodium distachyon OX=15368 GN=100832808 PE=4 SV=1	FALSE	36	14	38	14	487	914101051	1143271955	674437331
High	I1GMW1	D-3-phosphoglycerate dehydrogenase OS=Brachypodium distachyon OX=15368 GN=100835574 PE=3 SV=1	FALSE	31	18	123	3	618	3066937085	4890768744	4690509490
High	I1HZM8	Uncharacterized protein OS=Brachypodium distachyon OX=15368 GN=100822560 PE=3 SV=1	FALSE	24	13	34	13	796	5.2882e+08	473355421	490791067
High	A0A2K2CNW9	Fn3_like domain-containing protein OS=Brachypodium distachyon OX=15368 GN=100839124 PE=4 SV=1	FALSE	28	16	77	12	647	2929503050	2755110044	2794581080
High	A0A2K2CNV9	Fn3_like domain-containing protein OS=Brachypodium distachyon OX=15368 GN=100839124 PE=4 SV=1	FALSE	27	16	77	12	672	2929503050	2755110044	2794581080
High	I1GR98	Uncharacterized protein OS=Brachypodium distachyon OX=15368 GN=100838427 PE=4 SV=1	FALSE	52	12	83	12	260	1475380214	2184585447	2.39277e+09
High	I1IWB9	PEROXIDASE_4 domain-containing protein OS=Brachypodium distachyon OX=15368 GN=100825789 PE=3 SV=1	FALSE	43	14	100	13	294	3731180378	4059091681	3912598306
High	I1HMD7	Uncharacterized protein OS=Brachypodium distachyon OX=15368 GN=100823882 PE=3 SV=1	FALSE	54	9	142	8	213	1.12453e+10	13498211282	9733416505
High	I1HD01	S5 DRBM domain-containing protein OS=Brachypodium distachyon OX=15368 GN=100841719 PE=3 SV=1	FALSE	43	15	131	15	324	2661959509	2734179268	3084557006
High	I1HLK7	J domain-containing protein OS=Brachypodium distachyon OX=15368 GN=100836952 PE=4 SV=1	FALSE	36	14	48	14	350	802258492	952234044	984841956
High	I1IDU1	Uncharacterized protein OS=Brachypodium distachyon OX=15368 GN=100829924 PE=3 SV=1	FALSE	50	7	174	3	140	8719283066	8374571189	7904601235
High	I1H4V6	Uncharacterized protein OS=Brachypodium distachyon OX=15368 GN=100822057 PE=4 SV=1	FALSE	74	9	72	7	172	1867682092	1394931179	2455718310
High	I1INX4	UBA_e1_C domain-containing protein OS=Brachypodium distachyon OX=15368 GN=100840763 PE=3 SV=1	FALSE	18	20	116	6	1048	2377824495	2594346041	2514132346
High	I1GNI3	Lipoxygenase OS=Brachypodium distachyon OX=15368 GN=100831787 PE=3 SV=1	FALSE	20	19	106	1	864	3.12033e+09	3.78966e+09	2.88312e+09
High	I1H9J1	Uncharacterized protein OS=Brachypodium distachyon OX=15368 GN=100841980 PE=4 SV=1	FALSE	43	22	94	22	508	2.50057e+09	2335681158	2446334857
High	P48668	SWISS-PROT:P48668 Tax_Id=9606 Gene_Symbol=KRT6C Keratin, type II cytoskeletal 6C	TRUE	26	18	91	4	564	4535325485	3588763834	6371997496
High	P04259	SWISS-PROT:P04259 Tax_Id=9606 Gene_Symbol=KRT6B Keratin, type II cytoskeletal 6B	TRUE	26	18	91	4	564	4535325485	3588763834	6371997496
High	I1J2P2	D-3-phosphoglycerate dehydrogenase OS=Brachypodium distachyon OX=15368 GN=100837751 PE=3 SV=1	FALSE	30	17	129	2	616	3048720835	4851592444	4673619420
High	A0A0Q3JHY7	Uncharacterized protein OS=Brachypodium distachyon OX=15368 GN=BRADI_1g00480v3 PE=4 SV=1	FALSE	24	19	74	19	913	1.08994e+09	1.21806e+09	1146819996
High	I1HKJ7	Superoxide dismutase OS=Brachypodium distachyon OX=15368 GN=100825602 PE=3 SV=1	FALSE	35	7	118	7	230	4497996856	4548128989	4178773976
High	I1IAF3	Uncharacterized protein OS=Brachypodium distachyon OX=15368 GN=100833103 PE=4 SV=1	FALSE	23	13	62	10	559	1555567249	1.5343e+09	1.28949e+09
High	I1HLE4	Ribosomal_L16 domain-containing protein OS=Brachypodium distachyon OX=15368 GN=100834597 PE=4 SV=1	FALSE	48	11	157	11	219	10568683903	11197208112	10850278981
High	I1HXB2	Uncharacterized protein OS=Brachypodium distachyon OX=15368 GN=100833189 PE=3 SV=1	FALSE	31	17	83	17	535	2.11836e+09	2.76154e+09	3.14286e+09
High	I1HC79	Ribosomal_S7 domain-containing protein OS=Brachypodium distachyon OX=15368 GN=100833689 PE=3 SV=1	FALSE	35	10	139	1	201	8894535496	9287910436	8.68292e+09
High	A0A0Q3HIG6	Uncharacterized protein OS=Brachypodium distachyon OX=15368 GN=100837390 PE=4 SV=1	FALSE	22	16	65	16	775	1084251606	1109686958	1070380832
High	I1I6B5	Uncharacterized protein OS=Brachypodium distachyon OX=15368 GN=100830440 PE=3 SV=1	FALSE	32	20	97	7	535	1.93145e+09	2.51284e+09	2.56875e+09
High	I1GQN7	Uncharacterized protein OS=Brachypodium distachyon OX=15368 GN=100827961 PE=4 SV=1	FALSE	16	18	35	18	1373	754186347	813091809	755847067
High	A0A2K2DJP7	FAD-binding PCMH-type domain-containing protein OS=Brachypodium distachyon OX=15368 GN=100827961 PE=4 SV=1	FALSE	17	18	35	18	1301	754186347	813091809	755847067
High	I1H648	Adenylosuccinate lyase OS=Brachypodium distachyon OX=15368 GN=100825138 PE=3 SV=1	FALSE	31	16	89	16	535	2339966426	2148673658	1739905534
High	I1HXV5	Uncharacterized protein OS=Brachypodium distachyon OX=15368 GN=100842862 PE=4 SV=1	FALSE	32	17	75	14	553	2411264384	2951442516	4100201104
High	I1IDS6	Glutathione reductase OS=Brachypodium distachyon OX=15368 GN=100823986 PE=3 SV=1	FALSE	36	13	66	13	497	1945202576	1995049403	1824981073
High	I1H8J9	AA_TRNA_LIGASE_II domain-containing protein OS=Brachypodium distachyon OX=15368 GN=100833118 PE=4 SV=1	FALSE	40	15	83	2	456	1212634512	1033936363	1.02523e+09
High	I1GXV7	Transmembrane 9 superfamily member OS=Brachypodium distachyon OX=15368 GN=100836122 PE=3 SV=1	FALSE	19	12	58	10	637	2288660616	2121736172	1974633874
High	I1I1B1	60S ribosomal protein L13 OS=Brachypodium distachyon OX=15368 GN=100830340 PE=3 SV=1	FALSE	47	9	120	1	208	10145164615	10185837876	9138566598
High	I1H7C4	Chorismate synthase OS=Brachypodium distachyon OX=15368 GN=100832184 PE=3 SV=1	FALSE	31	15	82	15	440	2680485241	2.92265e+09	2969082986
High	I1I0I0	Uncharacterized protein OS=Brachypodium distachyon OX=15368 GN=100839013 PE=3 SV=1	FALSE	53	5	78	5	110	3062847948	2.73146e+09	3387772072
High	I1GU08	Uncharacterized protein OS=Brachypodium distachyon OX=15368 GN=100824663 PE=3 SV=1	FALSE	33	12	156	12	360	12783335428	11690079071	10792512102
High	I1J2Z8	Uncharacterized protein OS=Brachypodium distachyon OX=15368 GN=100828048 PE=4 SV=1	FALSE	27	12	45	12	547	521277065	413896731	512111168
High	I1IQS3	PKS_ER domain-containing protein OS=Brachypodium distachyon OX=15368 GN=100822589 PE=4 SV=1	FALSE	27	16	68	16	634	713191413	788549764	779487990
High	I1IIF6	Uncharacterized protein OS=Brachypodium distachyon OX=15368 GN=100837107 PE=4 SV=1	FALSE	30	14	58	14	515	1.47088e+09	1.38784e+09	1365251234
High	I1GP69	Uncharacterized protein OS=Brachypodium distachyon OX=15368 GN=100834445 PE=3 SV=1	FALSE	11	17	27	17	1927	3.55041e+08	3.68055e+08	339688190
High	I1IVV3	HATPase_c domain-containing protein OS=Brachypodium distachyon OX=15368 GN=100824256 PE=3 SV=1	FALSE	19	16	142	4	710	14626488860	14192801921	12671229043
High	I1IDD5	Rieske domain-containing protein OS=Brachypodium distachyon OX=15368 GN=100823679 PE=4 SV=1	FALSE	25	14	69	14	539	1642762856	1466910765	1522060064
High	A0A2K2CIZ3	ATP synthase subunit alpha OS=Brachypodium distachyon OX=15368 GN=BRADI_5g23837v3 PE=3 SV=1	FALSE	30	13	363	13	459	45040189128	4.30727e+10	42276657827
High	A0A0Q3FVN0	Importin N-terminal domain-containing protein OS=Brachypodium distachyon OX=15368 GN=100842736 PE=4 SV=1	FALSE	21	18	86	18	981	2.00235e+09	1953473958	1728970906
High	A0A2K2DU21	Uncharacterized protein OS=Brachypodium distachyon OX=15368 GN=100823614 PE=4 SV=1	FALSE	20	18	41	18	1024	550598447	491727048	5.89991e+08
High	A0A0Q3F8U6	Uncharacterized protein OS=Brachypodium distachyon OX=15368 GN=100837587 PE=4 SV=1	FALSE	27	11	107	11	440	3608674131	3730501606	3.28591e+09
High	I1IAR8	Abhydrolase_3 domain-containing protein OS=Brachypodium distachyon OX=15368 GN=100830753 PE=4 SV=1	FALSE	47	10	49	10	316	521930271	819138951	865441519
High	I1GN13	Uncharacterized protein OS=Brachypodium distachyon OX=15368 GN=100834549 PE=3 SV=1	FALSE	19	10	39	10	766	677561847	6.10606e+08	5.26104e+08
High	A0A2K2CEU1	Pyruvate dehydrogenase E1 component subunit alpha OS=Brachypodium distachyon OX=15368 GN=100843225 PE=4 SV=1	FALSE	42	13	78	13	341	2137345212	1.85871e+09	1419043206
High	I1IWH6	Ribulose bisphosphate carboxylase small chain OS=Brachypodium distachyon OX=15368 GN=100825888 PE=3 SV=1	FALSE	51	12	456	6	176	2.34572e+11	2.27291e+11	2.0919e+11
High	A0A0Q3GSY8	Uncharacterized protein OS=Brachypodium distachyon OX=15368 GN=100842608 PE=4 SV=1	FALSE	35	15	69	15	518	746470045	1072255855	8.56961e+08
High	I1HSS9	VHS domain-containing protein OS=Brachypodium distachyon OX=15368 GN=100833867 PE=4 SV=1	FALSE	14	25	56	25	1994	7.77365e+08	8.78731e+08	8.83225e+08
High	I1HSS8	VHS domain-containing protein OS=Brachypodium distachyon OX=15368 GN=100833867 PE=4 SV=1	FALSE	14	25	56	25	1993	7.77365e+08	8.78731e+08	8.83225e+08
High	A0A0Q3J1A8	Uncharacterized protein OS=Brachypodium distachyon OX=15368 GN=BRADI_2g26420v3 PE=4 SV=1	FALSE	41	17	118	17	417	1938039440	3598744645	3867893666
High	I1GU88	Helicase ATP-binding domain-containing protein OS=Brachypodium distachyon OX=15368 GN=100838876 PE=4 SV=1	FALSE	17	17	42	17	1267	758763286	617568639	744880432
High	I1H1V4	EPSP_synthase domain-containing protein OS=Brachypodium distachyon OX=15368 GN=100837810 PE=3 SV=1	FALSE	24	11	107	11	484	3.49841e+09	4852418077	4449067027
High	A0A2K2D2S4	Pyr_redox_2 domain-containing protein OS=Brachypodium distachyon OX=15368 GN=BRADI_3g42760v3 PE=4 SV=1	FALSE	22	11	65	11	458	2193303088	2483989846	2131502615
High	I1J335	PAP_fibrillin domain-containing protein OS=Brachypodium distachyon OX=15368 GN=100832297 PE=4 SV=1	FALSE	41	10	72	10	298	2452794304	2524098581	2797501858
High	A0A0Q3IYZ1	Uncharacterized protein OS=Brachypodium distachyon OX=15368 GN=100824785 PE=4 SV=1	FALSE	25	17	46	15	812	731178858	6.16444e+08	6.20861e+08
High	I1ITM0	Eukaryotic translation initiation factor 3 subunit B OS=Brachypodium distachyon OX=15368 GN=100834858 PE=3 SV=1	FALSE	23	15	76	5	719	1685710950	1607035560	1476943469
High	I1HHU0	Uncharacterized protein OS=Brachypodium distachyon OX=15368 GN=100845688 PE=4 SV=1	FALSE	32	9	70	9	282	1834759337	1747161845	1.61353e+09
High	I1I809	Phospho-2-dehydro-3-deoxyheptonate aldolase OS=Brachypodium distachyon OX=15368 GN=100821423 PE=3 SV=1	FALSE	31	15	100	8	503	3010898834	3101782388	3171102917
High	A0A0Q3FGU5	Aminotran_5 domain-containing protein OS=Brachypodium distachyon OX=15368 GN=BRADI_3g39750v3 PE=3 SV=1	FALSE	19	11	133	11	508	7513441660	6230505906	6224764427
High	I1ILZ1	Uncharacterized protein OS=Brachypodium distachyon OX=15368 GN=100833524 PE=3 SV=1	FALSE	29	10	77	10	365	1.8367e+09	3157830626	2.36136e+09
High	A0A0Q3GVZ0	Sucrose synthase OS=Brachypodium distachyon OX=15368 GN=100841916 PE=3 SV=1	FALSE	12	15	149	1	817	13826463853	1.5755e+10	14204925083
High	I1GYL4	Formate dehydrogenase, mitochondrial OS=Brachypodium distachyon OX=15368 GN=100830190 PE=3 SV=1	FALSE	37	14	90	14	377	2004079220	2727299532	2.69922e+09
High	I1HNY8	Uncharacterized protein OS=Brachypodium distachyon OX=15368 GN=100828494 PE=4 SV=1	FALSE	40	9	89	9	275	2610552904	2.4389e+09	2.34391e+09
High	A0A2K2D9J6	Uncharacterized protein OS=Brachypodium distachyon OX=15368 GN=BRADI_2g20550v3 PE=4 SV=1	FALSE	23	15	107	15	715	2788279504	2.31429e+09	2150353224
High	I1GX66	Peroxiredoxin OS=Brachypodium distachyon OX=15368 GN=100845975 PE=3 SV=1	FALSE	45	8	97	8	230	2.05762e+09	2.43565e+09	2.13739e+09
High	I1I7Q1	Glutamate decarboxylase OS=Brachypodium distachyon OX=15368 GN=100827187 PE=3 SV=1	FALSE	30	14	109	10	499	3.80024e+09	3.76922e+09	3407104909
High	I1IE90	Rhodanese domain-containing protein OS=Brachypodium distachyon OX=15368 GN=100822860 PE=4 SV=1	FALSE	42	13	72	13	390	1.25644e+09	1189213025	1368243652
High	I1IBI7	Lipocln_cytosolic_FA-bd_dom domain-containing protein OS=Brachypodium distachyon OX=15368 GN=100823901 PE=3 SV=1	FALSE	39	9	93	9	193	3117602764	3071816483	2720420646
High	A0A0Q3LDX5	Uncharacterized protein OS=Brachypodium distachyon OX=15368 GN=100827114 PE=3 SV=1	FALSE	25	15	113	11	680	5990475199	5851363903	5141699012
High	I1HX16	FAD-binding PCMH-type domain-containing protein OS=Brachypodium distachyon OX=15368 GN=100827186 PE=4 SV=1	FALSE	25	14	75	4	561	1822230238	1694672419	1653183081
High	I1GZT3	Peptidase_S9 domain-containing protein OS=Brachypodium distachyon OX=15368 GN=100823141 PE=4 SV=1	FALSE	24	13	52	12	716	794790434	728630694	635153628
High	I1IN83	Uncharacterized protein OS=Brachypodium distachyon OX=15368 GN=100844019 PE=4 SV=1	FALSE	50	4	127	4	139	5981012767	4.51236e+09	5356689463
High	I1IPT0	Uncharacterized protein OS=Brachypodium distachyon OX=15368 GN=100844118 PE=3 SV=1	FALSE	31	14	41	14	480	1400292340	1777513022	1231983636
High	I1HZ43	Aspartate aminotransferase OS=Brachypodium distachyon OX=15368 GN=100833284 PE=4 SV=1	FALSE	27	11	71	7	430	2306967251	2562081546	2331022751
High	I1GZD7	Glycosyltransferase OS=Brachypodium distachyon OX=15368 GN=100826193 PE=3 SV=1	FALSE	25	12	88	12	487	8.80079e+09	8011011210	7798578490
High	I1I750	Uncharacterized protein OS=Brachypodium distachyon OX=15368 GN=100826561 PE=4 SV=1	FALSE	30	17	52	17	581	5.38315e+08	742345244	685306183
High	A0A0Q3IHT0	Proline iminopeptidase OS=Brachypodium distachyon OX=15368 GN=100832852 PE=3 SV=1	FALSE	35	13	58	13	424	1.1885e+09	1050322524	922417509
High	I1HW51	Acetyltransferase component of pyruvate dehydrogenase complex OS=Brachypodium distachyon OX=15368 GN=100830020 PE=3 SV=1	FALSE	21	14	70	11	546	2.09421e+09	2177386620	2069731864
High	I1I9N9	Importin N-terminal domain-containing protein OS=Brachypodium distachyon OX=15368 GN=100838405 PE=4 SV=1	FALSE	18	18	65	10	1030	1296725772	1085291582	1011863322
High	I1GTQ8	Uncharacterized protein OS=Brachypodium distachyon OX=15368 GN=100833466 PE=3 SV=1	FALSE	32	11	44	11	548	6.28869e+08	462034099	612689536
High	I1GXA6	Uncharacterized protein OS=Brachypodium distachyon OX=15368 GN=100828974 PE=4 SV=1	FALSE	29	19	53	15	774	908582950	799388394	833319550
High	A0A2K2DRX4	Abhydrolase_3 domain-containing protein OS=Brachypodium distachyon OX=15368 GN=BRADI_1g56870v3 PE=4 SV=1	FALSE	38	11	44	11	392	719583996	6.79191e+08	1023755372
High	I1I037	Uncharacterized protein OS=Brachypodium distachyon OX=15368 GN=100840133 PE=4 SV=1	FALSE	24	12	57	12	591	730129016	808876826	8.70592e+08
High	A0A0Q3F4Z5	Uncharacterized protein OS=Brachypodium distachyon OX=15368 GN=100836784 PE=4 SV=1	FALSE	34	12	44	12	448	627406189	551694585	563219303
High	I1H4Q7	40S ribosomal protein SA OS=Brachypodium distachyon OX=15368 GN=100839630 PE=3 SV=1	FALSE	35	10	108	5	301	7826230396	7.5737e+09	6910433018
High	I1GSJ4	Uncharacterized protein OS=Brachypodium distachyon OX=15368 GN=100836426 PE=4 SV=1	FALSE	35	13	173	5	363	16930453142	16837968600	1.55569e+10
High	I1GMX1	Uncharacterized protein OS=Brachypodium distachyon OX=15368 GN=100839139 PE=3 SV=1	FALSE	35	18	80	18	511	1525128576	1676609576	1.55107e+09
High	I1GMT5	Uncharacterized protein OS=Brachypodium distachyon OX=15368 GN=100845125 PE=3 SV=1	FALSE	38	11	73	11	223	2179092781	2066829892	1851294038
High	A0A0Q3LK80	Uncharacterized protein OS=Brachypodium distachyon OX=15368 GN=100832691 PE=4 SV=1	FALSE	15	19	38	19	1292	460385953	472032180	4.74722e+08
High	A0A0Q3HLF6	Uncharacterized protein OS=Brachypodium distachyon OX=15368 GN=100832691 PE=4 SV=1	FALSE	15	19	38	19	1291	460385953	472032180	4.74722e+08
High	I1H6Y6	ENTH domain-containing protein OS=Brachypodium distachyon OX=15368 GN=100829426 PE=4 SV=1	FALSE	20	13	58	13	644	1.00024e+09	1.08502e+09	1191431867
High	I1HHL3	Uncharacterized protein OS=Brachypodium distachyon OX=15368 GN=100829797 PE=4 SV=1	FALSE	59	12	103	2	206	3930193667	3613156996	3648957125
High	I1I6Q4	PPIase cyclophilin-type domain-containing protein OS=Brachypodium distachyon OX=15368 GN=100824311 PE=4 SV=1	FALSE	30	11	68	11	423	2528575810	2197458947	2175650504
High	I1GL52	Cellulose synthase OS=Brachypodium distachyon OX=15368 GN=100833360 PE=3 SV=1	FALSE	20	22	91	8	1092	3315391628	3212318106	3339074123
High	A0A0Q3JJ52	Cellulose synthase OS=Brachypodium distachyon OX=15368 GN=100833360 PE=3 SV=1	FALSE	20	22	91	8	1091	3315391628	3212318106	3339074123
High	I1HSV5	Uncharacterized protein OS=Brachypodium distachyon OX=15368 GN=100839986 PE=3 SV=1	FALSE	35	18	121	16	505	3732122988	3.69098e+09	3393231518
High	I1H5H5	Nuclear pore protein OS=Brachypodium distachyon OX=15368 GN=100836281 PE=3 SV=1	FALSE	23	18	36	18	869	733240833	6.68103e+08	683970250
High	A0A0Q3HH24	Peptidase_S9 domain-containing protein OS=Brachypodium distachyon OX=15368 GN=100833428 PE=4 SV=1	FALSE	18	15	59	15	927	1.00929e+09	1.11022e+09	848829697
High	I1H682	Peptidase_S9 domain-containing protein OS=Brachypodium distachyon OX=15368 GN=100833428 PE=4 SV=1	FALSE	18	15	59	15	939	1.00929e+09	1.11022e+09	848829697
High	I1H683	Peptidase_S9 domain-containing protein OS=Brachypodium distachyon OX=15368 GN=100833428 PE=4 SV=1	FALSE	18	15	59	15	931	1.00929e+09	1.11022e+09	848829697
High	I1IDN4	Proliferating cell nuclear antigen OS=Brachypodium distachyon OX=15368 GN=100843467 PE=3 SV=1	FALSE	48	11	75	11	263	2478867131	2.23999e+09	2.37306e+09
High	I1HJW7	Uncharacterized protein OS=Brachypodium distachyon OX=15368 GN=104582678 PE=4 SV=1	FALSE	43	11	80	11	316	1.10037e+09	2934059758	1046748558
High	A0A0Q3K6N0	Uncharacterized protein OS=Brachypodium distachyon OX=15368 GN=104582678 PE=4 SV=1	FALSE	47	11	80	11	292	1.10037e+09	2934059758	1046748558
High	I1HZB5	Rhodanese domain-containing protein OS=Brachypodium distachyon OX=15368 GN=100831350 PE=4 SV=1	FALSE	22	10	104	10	471	4.7957e+09	4355673408	4096451157
High	I1HHZ2	Peroxidase OS=Brachypodium distachyon OX=15368 GN=100826852 PE=3 SV=1	FALSE	33	10	72	7	327	1418162919	1181685749	1235072560
High	I1GMK3	Uncharacterized protein OS=Brachypodium distachyon OX=15368 GN=100844505 PE=4 SV=1	FALSE	25	11	63	6	565	875950312	897906872	994360252
High	I1I7N2	Oxidored_FMN domain-containing protein OS=Brachypodium distachyon OX=15368 GN=100823392 PE=4 SV=1	FALSE	31	10	54	10	390	1.05579e+09	1286141489	1.2719e+09
High	I1HU78	Rhodanese domain-containing protein OS=Brachypodium distachyon OX=15368 GN=BRADI_2g57590v3 PE=4 SV=1	FALSE	25	11	68	11	609	1206890176	1088676541	1146390017
High	I1H9A9	Uncharacterized protein OS=Brachypodium distachyon OX=15368 GN=100844536 PE=4 SV=1	FALSE	36	14	72	14	394	945713115	1793208866	2035077838
High	A0A0Q3K0U1	Uncharacterized protein OS=Brachypodium distachyon OX=15368 GN=100844536 PE=4 SV=1	FALSE	37	14	72	14	383	945713115	1793208866	2035077838
High	I1IHE7	Uncharacterized protein OS=Brachypodium distachyon OX=15368 GN=100839155 PE=4 SV=1	FALSE	22	10	127	6	423	4936101234	5100796244	5054755274
High	I1ITK2	DAHP_synth_1 domain-containing protein OS=Brachypodium distachyon OX=15368 GN=100832198 PE=3 SV=1	FALSE	50	13	95	13	291	2921918133	2403875200	2559833324
High	I1H9V8	Uncharacterized protein OS=Brachypodium distachyon OX=15368 GN=BRADI_1g75570v3 PE=4 SV=1	FALSE	16	14	117	1	790	5352525594	5.74105e+09	5.48023e+09
High	I1IDV1	S-(hydroxymethyl)glutathione dehydrogenase OS=Brachypodium distachyon OX=15368 GN=100828897 PE=3 SV=1	FALSE	32	12	90	12	381	2.04958e+09	2360033785	2877212111
High	A0A0Q3RMQ7	Uncharacterized protein OS=Brachypodium distachyon OX=15368 GN=100833972 PE=3 SV=1	FALSE	19	11	69	11	773	1971633388	1735319187	1727605130
High	I1J2U2	Glucose-6-phosphate 1-epimerase OS=Brachypodium distachyon OX=15368 GN=100843931 PE=3 SV=1	FALSE	40	11	55	10	337	785995646	7.41309e+08	7.51779e+08
High	I1I3S1	Uncharacterized protein OS=Brachypodium distachyon OX=15368 GN=100834028 PE=3 SV=1	FALSE	27	11	129	11	326	3588209562	4605406636	5085831356
High	I1H9Y1	Uncharacterized protein OS=Brachypodium distachyon OX=15368 GN=100838831 PE=3 SV=1	FALSE	49	6	155	2	140	6.66318e+09	6.43332e+09	6237105738
High	I1I5T0	Uncharacterized protein OS=Brachypodium distachyon OX=15368 GN=100829018 PE=4 SV=1	FALSE	46	9	82	9	252	1482500120	2370703728	1018438114
High	I1ILU9	Protein transport protein SEC23 OS=Brachypodium distachyon OX=15368 GN=100828636 PE=3 SV=1	FALSE	17	10	65	10	787	1418849685	1485886075	1.45381e+09
High	I1H901	3-ketoacyl-CoA synthase OS=Brachypodium distachyon OX=15368 GN=100833827 PE=3 SV=1	FALSE	30	14	72	14	544	1.11731e+09	1092168790	1118920898
High	I1HM56	Uncharacterized protein OS=Brachypodium distachyon OX=15368 GN=100839510 PE=3 SV=1	FALSE	22	9	58	6	498	3280111402	3391818461	2632471899
High	I1HWA5	Carboxypeptidase OS=Brachypodium distachyon OX=15368 GN=100834205 PE=3 SV=1	FALSE	32	14	110	13	510	3.68972e+09	3685921805	2958656387
High	I1HZ20	60S ribosomal protein L6 OS=Brachypodium distachyon OX=15368 GN=100836469 PE=3 SV=1	FALSE	40	11	157	11	219	8228584482	8.90526e+09	9744985366
High	A0A0Q3GEI5	Malic enzyme OS=Brachypodium distachyon OX=15368 GN=100830323 PE=3 SV=1	FALSE	23	15	92	7	593	2116726889	2269042917	1851923559
High	A0A0Q3MZ67	Malic enzyme OS=Brachypodium distachyon OX=15368 GN=100830323 PE=3 SV=1	FALSE	21	15	92	7	659	2116726889	2269042917	1851923559
High	I1I6J0	PCI domain-containing protein OS=Brachypodium distachyon OX=15368 GN=100841254 PE=4 SV=1	FALSE	34	13	85	11	385	2103610762	2220368158	2.15623e+09
High	I1H4K1	SOR_SNZ domain-containing protein OS=Brachypodium distachyon OX=15368 GN=100842713 PE=3 SV=1	FALSE	37	12	73	7	313	5630732869	6390372986	7171562222
High	I1IZC5	Uncharacterized protein OS=Brachypodium distachyon OX=15368 GN=100825991 PE=4 SV=1	FALSE	16	16	48	16	1206	467425908	486063346	544078202
High	A0A0Q3KWM9	40S ribosomal protein SA OS=Brachypodium distachyon OX=15368 GN=100821789 PE=3 SV=1	FALSE	30	7	110	3	280	6946033605	6927540136	6.28868e+09
High	I1HJY9	Uncharacterized protein OS=Brachypodium distachyon OX=15368 GN=100842132 PE=4 SV=1	FALSE	27	10	97	10	384	4102223688	2.73085e+09	3805101592
High	P08779	SWISS-PROT:P08779 Tax_Id=9606 Gene_Symbol=KRT16 Keratin, type I cytoskeletal 16	TRUE	38	18	89	5	473	5245223070	3927136743	7635295312
High	I1HPC1	Uncharacterized protein OS=Brachypodium distachyon OX=15368 GN=100822958 PE=4 SV=1	FALSE	44	7	68	7	165	1302576596	1317232744	2129522968
High	A0A0Q3F3A9	WD_REPEATS_REGION domain-containing protein OS=Brachypodium distachyon OX=15368 GN=BRADI_3g07918v3 PE=4 SV=1	FALSE	32	11	69	6	326	2.36688e+09	2213440633	2.26475e+09
High	I1HKX7	Uncharacterized protein OS=Brachypodium distachyon OX=15368 GN=100821499 PE=3 SV=1	FALSE	35	10	165	5	302	1.00992e+10	9457563674	9654774500
High	I1IR02	HATPase_c domain-containing protein OS=Brachypodium distachyon OX=15368 GN=100836503 PE=3 SV=1	FALSE	18	14	88	9	794	2639297052	2.60841e+09	2502134353
High	A0A0Q3ESY6	HATPase_c domain-containing protein OS=Brachypodium distachyon OX=15368 GN=100836503 PE=3 SV=1	FALSE	18	14	88	9	779	2639297052	2.60841e+09	2502134353
High	I1IRI7	Uncharacterized protein OS=Brachypodium distachyon OX=15368 GN=100842066 PE=4 SV=1	FALSE	24	10	73	10	413	3830274927	2715796303	3.10001e+09
High	I1GPQ9	PH domain-containing protein OS=Brachypodium distachyon OX=15368 GN=100838255 PE=4 SV=1	FALSE	31	12	33	12	500	491173464	413185281	5.11733e+08
High	I1H9F9	SOR_SNZ domain-containing protein OS=Brachypodium distachyon OX=15368 GN=100837310 PE=3 SV=1	FALSE	42	13	59	8	316	1584879904	2218178666	2492425940
High	I1GL63	ACB domain-containing protein OS=Brachypodium distachyon OX=15368 GN=100824362 PE=4 SV=1	FALSE	30	16	43	15	662	4.84033e+08	5.53535e+08	620011058
High	I1I0I8	Uncharacterized protein OS=Brachypodium distachyon OX=15368 GN=100840235 PE=4 SV=1	FALSE	86	13	101	13	148	2.45908e+09	2917044444	4776809451
High	I1IUJ1	FAD-binding PCMH-type domain-containing protein OS=Brachypodium distachyon OX=15368 GN=100840661 PE=4 SV=1	FALSE	31	16	51	16	584	1471016021	1402343485	1223438768
High	I1H7N5	Transmembrane 9 superfamily member OS=Brachypodium distachyon OX=15368 GN=100831584 PE=3 SV=1	FALSE	23	14	90	12	593	3230493674	3121809120	2933731954
High	A0A0Q3H2T2	Acetyl-coenzyme A synthetase OS=Brachypodium distachyon OX=15368 GN=100827025 PE=3 SV=1	FALSE	26	17	58	11	738	682268446	821512132	964753043
High	I1J3P5	Peroxidase OS=Brachypodium distachyon OX=15368 GN=100839477 PE=3 SV=1	FALSE	38	12	64	12	342	1059487577	1199419828	892042569
High	I1GNV7	Adenylyl cyclase-associated protein OS=Brachypodium distachyon OX=15368 GN=100833638 PE=3 SV=1	FALSE	35	17	74	17	487	1.82284e+09	2.56696e+09	2.71017e+09
High	I1H2B8	PHB domain-containing protein OS=Brachypodium distachyon OX=15368 GN=100835660 PE=4 SV=1	FALSE	33	9	131	4	290	3877268440	3814640104	3420452498
High	I1GRT5	Uncharacterized protein OS=Brachypodium distachyon OX=15368 GN=100842418 PE=4 SV=1	FALSE	39	9	86	9	275	3680932752	3462844066	3139164723
High	I1H8F3	Calcium-transporting ATPase OS=Brachypodium distachyon OX=15368 GN=100825243 PE=3 SV=1	FALSE	14	12	38	7	1020	824880148	9.10631e+08	975423540
High	A0A2K2DL59	Uncharacterized protein OS=Brachypodium distachyon OX=15368 GN=100823741 PE=4 SV=1	FALSE	50	9	79	9	177	3882166256	3944015359	3.4655e+09
High	I1GTZ4	Uncharacterized protein OS=Brachypodium distachyon OX=15368 GN=100823741 PE=4 SV=1	FALSE	50	9	79	9	177	3882166256	3944015359	3.4655e+09
High	I1HRK7	Uncharacterized protein OS=Brachypodium distachyon OX=15368 GN=100836958 PE=4 SV=1	FALSE	54	14	119	7	222	5.53612e+09	5378412127	5713332100
High	I1HKE4	RanBD1 domain-containing protein OS=Brachypodium distachyon OX=15368 GN=100841939 PE=4 SV=1	FALSE	54	9	41	7	224	515595884	9.25374e+08	1507079582
High	I1IZ10	Glucose-6-phosphate 1-dehydrogenase OS=Brachypodium distachyon OX=15368 GN=100827539 PE=3 SV=1	FALSE	34	18	105	10	510	3419525208	3765750602	3.31946e+09
High	A0A0Q3GUT7	Ribosomal_L18e/L15P domain-containing protein OS=Brachypodium distachyon OX=15368 GN=100832221 PE=4 SV=1	FALSE	45	9	123	7	224	4654127971	4829351423	4592042534
High	A0A2K2DGC2	Uncharacterized protein OS=Brachypodium distachyon OX=15368 GN=100824785 PE=4 SV=1	FALSE	24	16	45	14	788	731178858	6.16444e+08	6.20861e+08
High	I1GM97	Uncharacterized protein OS=Brachypodium distachyon OX=15368 GN=100828019 PE=3 SV=1	FALSE	54	14	184	4	152	18478566672	18023874246	15558336060
High	I1IDL3	AAA domain-containing protein OS=Brachypodium distachyon OX=15368 GN=100840734 PE=3 SV=1	FALSE	33	13	76	6	434	1766293831	2147699075	2.50835e+09
High	P02768-1	SWISS-PROT:P02768-1 Tax_Id=9606 Gene_Symbol=ALB Isoform 1 of Serum albumin precursor	TRUE	28	16	33	16	609	849864249	4.013e+08	408431459
High	A0A2K2CJP5	Uncharacterized protein OS=Brachypodium distachyon OX=15368 GN=BRADI_4g00330v3 PE=3 SV=1	FALSE	25	12	53	12	564	1.12331e+09	1010578366	1095454856
High	A0A0Q3F6S4	Pyr_redox_2 domain-containing protein OS=Brachypodium distachyon OX=15368 GN=100836159 PE=4 SV=1	FALSE	31	14	79	14	506	1.91398e+09	2211353865	2007561507
High	I1I1M4	Pyr_redox_2 domain-containing protein OS=Brachypodium distachyon OX=15368 GN=100836159 PE=4 SV=1	FALSE	32	14	79	14	495	1.91398e+09	2211353865	2007561507
High	A0A0Q3HRH6	Uncharacterized protein OS=Brachypodium distachyon OX=15368 GN=100833941 PE=4 SV=1	FALSE	34	15	37	15	426	8.97966e+08	7.81636e+08	774683168
High	I1IRF5	Uncharacterized protein OS=Brachypodium distachyon OX=15368 GN=100833941 PE=4 SV=1	FALSE	38	15	37	15	388	8.97966e+08	7.81636e+08	774683168
High	I1ISQ8	Transmembrane 9 superfamily member OS=Brachypodium distachyon OX=15368 GN=100837937 PE=3 SV=1	FALSE	18	13	120	10	641	1696676643	1.60313e+09	1.70799e+09
High	A0A0Q3GDY7	Alliinase_C domain-containing protein OS=Brachypodium distachyon OX=15368 GN=100825608 PE=4 SV=1	FALSE	29	12	73	12	402	1463247014	1.37311e+09	1540723910
High	I1HXS5	Succinate-semialdehyde dehydrogenase OS=Brachypodium distachyon OX=15368 GN=100839823 PE=3 SV=1	FALSE	24	13	84	13	529	2129243067	2379938335	1.65438e+09
High	I1ICW5	Uncharacterized protein OS=Brachypodium distachyon OX=15368 GN=100839822 PE=3 SV=1	FALSE	52	9	118	2	166	6713536042	7467055478	7648206559
High	A0A0Q3KGL9	Uncharacterized protein OS=Brachypodium distachyon OX=15368 GN=100823858 PE=3 SV=1	FALSE	40	8	35	3	149	6.06646e+08	2.41826e+08	535783669
High	I1HSN7	Uncharacterized protein OS=Brachypodium distachyon OX=15368 GN=100823858 PE=4 SV=1	FALSE	33	8	35	3	183	6.06646e+08	2.41826e+08	535783669
High	I1IYP7	Uncharacterized protein OS=Brachypodium distachyon OX=15368 GN=100833955 PE=4 SV=1	FALSE	50	11	92	2	210	2.41817e+09	2515775185	2661047432
High	I1GP16	eRF1_1 domain-containing protein OS=Brachypodium distachyon OX=15368 GN=100821160 PE=4 SV=1	FALSE	29	12	63	6	437	1164458061	1236273497	1.25736e+09
High	A0A2K2D9L2	Flavodoxin-like domain-containing protein OS=Brachypodium distachyon OX=15368 GN=BRADI_2g20710v3 PE=4 SV=1	FALSE	36	9	156	7	241	6125468918	7.52987e+09	5.81166e+09
High	A0A0Q3K423	Flavodoxin-like domain-containing protein OS=Brachypodium distachyon OX=15368 GN=BRADI_2g20710v3 PE=4 SV=1	FALSE	35	9	156	7	252	6125468918	7.52987e+09	5.81166e+09
High	I1J382	Uncharacterized protein OS=Brachypodium distachyon OX=15368 GN=100841497 PE=4 SV=1	FALSE	27	8	46	8	388	1401697820	1488639086	1094974656
High	I1I4E4	Uncharacterized protein OS=Brachypodium distachyon OX=15368 GN=100821421 PE=4 SV=1	FALSE	25	13	44	13	632	1263900589	1.17733e+09	8.7077e+08
High	I1HLK3	Usp domain-containing protein OS=Brachypodium distachyon OX=15368 GN=100836025 PE=4 SV=1	FALSE	39	6	76	6	171	1.51758e+09	2101379765	2230358290
High	A0A0Q3GFQ0	Uncharacterized protein OS=Brachypodium distachyon OX=15368 GN=100834403 PE=4 SV=1	FALSE	23	23	60	23	960	7.5893e+08	797473163	9.3724e+08
High	I1HM65	p-coumaroyl-CoA monolignol transferase OS=Brachypodium distachyon OX=15368 GN=pmt PE=2 SV=1	FALSE	35	13	74	13	449	1.25854e+09	1.31346e+09	1.49912e+09
High	I1J3Q4	Peroxidase OS=Brachypodium distachyon OX=15368 GN=100840082 PE=3 SV=1	FALSE	34	11	84	11	343	2.62319e+09	3117036803	2.4038e+09
High	I1HWJ1	Uncharacterized protein OS=Brachypodium distachyon OX=15368 GN=100837495 PE=4 SV=1	FALSE	59	8	42	8	257	512627680	8.31028e+08	1245327780
High	I1H1Q7	Proteasome subunit beta OS=Brachypodium distachyon OX=15368 GN=100830544 PE=3 SV=1	FALSE	49	11	106	11	242	4681048493	4549755185	3826186491
High	I1HYC8	Fumarylacetoacetase OS=Brachypodium distachyon OX=15368 GN=100826040 PE=3 SV=1	FALSE	34	12	69	12	425	1823487891	1.92684e+09	1.55051e+09
High	I1GL13	PHB domain-containing protein OS=Brachypodium distachyon OX=15368 GN=100828666 PE=4 SV=1	FALSE	34	9	103	4	290	2974016222	3046904894	2724775078
High	I1IDX9	Uncharacterized protein OS=Brachypodium distachyon OX=15368 GN=100834503 PE=3 SV=1	FALSE	26	8	35	8	461	350573219	615878776	713342404
High	I1HNY4	V-type proton ATPase subunit OS=Brachypodium distachyon OX=15368 GN=100827887 PE=3 SV=1	FALSE	31	10	72	10	351	2.91893e+09	2935310984	2725532238
High	I1GP66	CASP_C domain-containing protein OS=Brachypodium distachyon OX=15368 GN=100843418 PE=4 SV=1	FALSE	26	16	36	16	697	4.36703e+08	3.99426e+08	540082914
High	I1I5T2	Uncharacterized protein OS=Brachypodium distachyon OX=15368 GN=100837579 PE=3 SV=1	FALSE	51	12	137	10	257	7584388444	6518711548	7379965500
High	A0A2K2CVB5	Uncharacterized protein OS=Brachypodium distachyon OX=15368 GN=100836032 PE=4 SV=1	FALSE	48	12	88	12	264	1917613432	1.86183e+09	1840189169
High	I1IBF4	Uncharacterized protein OS=Brachypodium distachyon OX=15368 GN=100844098 PE=4 SV=1	FALSE	22	16	40	16	766	886768656	958821811	7.37961e+08
High	I1H946	CN hydrolase domain-containing protein OS=Brachypodium distachyon OX=15368 GN=100833460 PE=4 SV=1	FALSE	33	10	78	10	347	1.67626e+09	1.71294e+09	1.2711e+09
High	I1GQB5	SERPIN domain-containing protein OS=Brachypodium distachyon OX=15368 GN=100830902 PE=3 SV=1	FALSE	32	13	87	13	401	1.66409e+09	1.74889e+09	1454857955
High	I1IB07	Uncharacterized protein OS=Brachypodium distachyon OX=15368 GN=100846022 PE=4 SV=1	FALSE	50	11	94	2	210	2.93862e+09	3031591513	3240798760
High	B3TN51	Photosystem I P700 chlorophyll a apoprotein A1 OS=Brachypodium distachyon OX=15368 GN=psaA PE=3 SV=1	FALSE	13	14	253	14	750	3.3988e+10	31272004945	30438837730
High	I1HR34	Malic enzyme OS=Brachypodium distachyon OX=15368 GN=100830323 PE=3 SV=1	FALSE	25	13	82	7	496	1835696809	1974874219	1596786545
High	I1H664	Uncharacterized protein OS=Brachypodium distachyon OX=15368 GN=100829838 PE=4 SV=1	FALSE	13	16	33	15	1181	3.45288e+08	3.26149e+08	2.37538e+08
High	A0A0Q3HXB2	Uncharacterized protein OS=Brachypodium distachyon OX=15368 GN=100829721 PE=4 SV=1	FALSE	34	11	126	7	404	5313491677	5558396626	5018539522
High	I1GLW6	Uncharacterized protein OS=Brachypodium distachyon OX=15368 GN=100826210 PE=4 SV=1	FALSE	45	10	203	10	204	33470598532	29249688502	28471045148
High	I1HEQ5	Protein kinase domain-containing protein OS=Brachypodium distachyon OX=15368 GN=100824185 PE=3 SV=1	FALSE	44	14	66	7	360	1258548290	1.38591e+09	1251496264
High	I1J1S0	Ribosomal_S17_N domain-containing protein OS=Brachypodium distachyon OX=15368 GN=100832014 PE=3 SV=1	FALSE	53	11	142	5	158	9761302822	9960325437	10015129105
High	I1GTA4	LRRNT_2 domain-containing protein OS=Brachypodium distachyon OX=15368 GN=100827530 PE=4 SV=1	FALSE	27	7	55	7	338	2081718678	1720107726	1882895497
High	I1IEK3	Uncharacterized protein OS=Brachypodium distachyon OX=15368 GN=100838394 PE=3 SV=1	FALSE	17	13	81	13	780	2.36498e+09	2726665162	1865933155
High	I1GQ82	Lipoyl-binding domain-containing protein OS=Brachypodium distachyon OX=15368 GN=100824660 PE=4 SV=1	FALSE	25	10	93	10	438	3.55506e+09	3.22222e+09	3130246165
High	I1HD51	Uncharacterized protein OS=Brachypodium distachyon OX=15368 GN=100826429 PE=3 SV=1	FALSE	38	11	148	6	304	6940707896	6294248432	6299001780
High	I1HLT6	CULLIN_2 domain-containing protein OS=Brachypodium distachyon OX=15368 GN=100824498 PE=3 SV=1	FALSE	26	21	52	9	744	646932837	8.56492e+08	890840898
High	I1HYV4	Uncharacterized protein OS=Brachypodium distachyon OX=15368 GN=100835547 PE=4 SV=1	FALSE	19	12	72	10	692	1.61946e+09	1748479360	2156524808
High	I1J084	Glutamate dehydrogenase OS=Brachypodium distachyon OX=15368 GN=100828452 PE=3 SV=1	FALSE	33	12	72	9	411	3231741180	2.72753e+09	2977036337
High	I1IG66	RRM domain-containing protein OS=Brachypodium distachyon OX=15368 GN=100825748 PE=4 SV=1	FALSE	41	5	54	5	165	1.98949e+09	2.70726e+09	3.0439e+09
High	I1HLP5	Lipase_3 domain-containing protein OS=Brachypodium distachyon OX=15368 GN=100843563 PE=4 SV=1	FALSE	30	17	115	16	528	3207913651	4783973730	2384161496
High	I1IME6	ATP-grasp domain-containing protein OS=Brachypodium distachyon OX=15368 GN=100830252 PE=3 SV=1	FALSE	26	10	42	10	523	318657824	402853489	396781745
High	I1GR86	Uncharacterized protein OS=Brachypodium distachyon OX=15368 GN=100834993 PE=4 SV=1	FALSE	45	12	61	6	288	1427392197	1.39444e+09	1.33961e+09
High	A0A0Q3GW77	Uncharacterized protein OS=Brachypodium distachyon OX=15368 GN=100834993 PE=4 SV=1	FALSE	52	12	61	6	251	1427392197	1.39444e+09	1.33961e+09
High	I1HGZ5	Uncharacterized protein OS=Brachypodium distachyon OX=15368 GN=BRADI_2g18050v3 PE=3 SV=1	FALSE	31	9	33	9	437	446627285	434770069	405862292
High	I1IGN9	UBIQUITIN_CONJUGAT_2 domain-containing protein OS=Brachypodium distachyon OX=15368 GN=100820845 PE=4 SV=1	FALSE	65	8	60	5	147	1580169184	1638256866	1553577522
High	A0A0Q3RRH2	Phytocyanin domain-containing protein OS=Brachypodium distachyon OX=15368 GN=100839890 PE=4 SV=1	FALSE	29	5	46	5	198	1.25955e+09	1474417462	2529747538
High	I1GXL3	WD_REPEATS_REGION domain-containing protein OS=Brachypodium distachyon OX=15368 GN=100845468 PE=4 SV=1	FALSE	39	9	43	9	340	408866489	634755965	712899754
High	A0A0Q3EEP3	Uncharacterized protein OS=Brachypodium distachyon OX=15368 GN=100844230 PE=3 SV=2	FALSE	29	11	45	11	543	606027796	5.48755e+08	571735431
High	I1IHR6	Uncharacterized protein OS=Brachypodium distachyon OX=15368 GN=100833507 PE=4 SV=1	FALSE	38	8	44	8	227	6.14356e+08	1500456005	574244199
High	I1IQH4	Uncharacterized protein OS=Brachypodium distachyon OX=15368 GN=100832500 PE=3 SV=1	FALSE	24	13	74	13	521	1.09305e+09	1420269012	810450411
High	I1IHN1	Uncharacterized protein OS=Brachypodium distachyon OX=15368 GN=100833417 PE=4 SV=1	FALSE	15	16	40	16	1245	486313962	539568309	556932782
High	I1HQF4	Uncharacterized protein OS=Brachypodium distachyon OX=15368 GN=100840924 PE=4 SV=1	FALSE	29	11	48	11	421	1.23004e+09	1.01102e+09	869049942
High	A0A0Q3ITY3	Uncharacterized protein OS=Brachypodium distachyon OX=15368 GN=100840924 PE=4 SV=1	FALSE	33	11	48	11	369	1.23004e+09	1.01102e+09	869049942
High	I1ID96	Uncharacterized protein OS=Brachypodium distachyon OX=15368 GN=104581321 PE=3 SV=1	FALSE	26	12	331	12	384	52266367059	49625149386	46890140752
High	A0A0Q3H0S0	PSII_BNR domain-containing protein OS=Brachypodium distachyon OX=15368 GN=100843413 PE=4 SV=1	FALSE	38	13	77	13	389	1696047026	1293058903	1582801582
High	I1HMN3	Uncharacterized protein OS=Brachypodium distachyon OX=15368 GN=100836767 PE=4 SV=1	FALSE	39	10	41	10	342	789167170	8.9785e+08	861742681
High	A0A0Q3KC66	Aldedh domain-containing protein OS=Brachypodium distachyon OX=15368 GN=100832146 PE=3 SV=1	FALSE	33	17	81	16	492	2432004556	2573634620	2218718238
High	I1HF57	Uncharacterized protein OS=Brachypodium distachyon OX=15368 GN=100826223 PE=3 SV=1	FALSE	48	9	60	3	193	2.26506e+09	2760454856	3765722310
High	A0A2K2DCU7	Uncharacterized protein OS=Brachypodium distachyon OX=15368 GN=BRADI_2g39320v3 PE=3 SV=1	FALSE	21	9	60	9	436	1990625746	1.83926e+09	1771955132
High	I1HEH4	Pyruvate kinase OS=Brachypodium distachyon OX=15368 GN=100821914 PE=3 SV=1	FALSE	29	14	62	12	514	2.59703e+09	3032470962	2881735510
High	I1I9M7	Isocitrate dehydrogenase [NAD] subunit, mitochondrial OS=Brachypodium distachyon OX=15368 GN=100836887 PE=3 SV=1	FALSE	30	12	68	12	362	1574964779	1887591722	2059163320
High	I1J3Q5	Peroxidase OS=Brachypodium distachyon OX=15368 GN=100840693 PE=3 SV=1	FALSE	32	12	181	12	338	1.2895e+10	14955791861	12206318654
High	A0A0Q3EGH3	Uncharacterized protein OS=Brachypodium distachyon OX=15368 GN=100824425 PE=4 SV=1	FALSE	17	18	64	12	1076	1354086373	1317280789	1.22912e+09
High	A0A0Q3N7G4	Rieske domain-containing protein OS=Brachypodium distachyon OX=15368 GN=BRADI_1g04810v3 PE=4 SV=1	FALSE	30	13	44	12	517	716429403	531254092	5.13562e+08
High	A0A0Q3H6H0	Uncharacterized protein OS=Brachypodium distachyon OX=15368 GN=100845882 PE=4 SV=1	FALSE	11	18	48	18	1818	1073558207	8.76336e+08	1179715272
High	A0A0Q3H6C4	Uncharacterized protein OS=Brachypodium distachyon OX=15368 GN=100845882 PE=4 SV=1	FALSE	11	18	48	18	1818	1073558207	8.76336e+08	1179715272
High	A0A0Q3L5N0	Uncharacterized protein OS=Brachypodium distachyon OX=15368 GN=100845882 PE=4 SV=1	FALSE	11	18	48	18	1811	1073558207	8.76336e+08	1179715272
High	I1HTN0	PX domain-containing protein OS=Brachypodium distachyon OX=15368 GN=100834489 PE=4 SV=1	FALSE	38	14	39	14	402	715483830	7.79931e+08	684333680
High	A0A0Q3GJX4	PX domain-containing protein OS=Brachypodium distachyon OX=15368 GN=100834489 PE=4 SV=1	FALSE	39	14	39	14	399	715483830	7.79931e+08	684333680
High	I1ISA6	DHQ_synthase domain-containing protein OS=Brachypodium distachyon OX=15368 GN=100834750 PE=3 SV=1	FALSE	30	17	92	17	440	2499010468	2759118594	2.32976e+09
High	A0A0Q3RCE5	Aminotran_1_2 domain-containing protein OS=Brachypodium distachyon OX=15368 GN=BRADI_2g56330v3 PE=4 SV=1	FALSE	32	11	49	11	416	640110298	8.86029e+08	941609367
High	A0A2K2DE65	FKS1_dom1 domain-containing protein OS=Brachypodium distachyon OX=15368 GN=BRADI_2g46250v3 PE=4 SV=1	FALSE	10	16	24	13	1705	433099655	4.0064e+08	4.66584e+08
High	I1GN62	Uncharacterized protein OS=Brachypodium distachyon OX=15368 GN=100845636 PE=3 SV=1	FALSE	48	10	123	6	206	9.23489e+09	9.04475e+09	8795971742
High	I1IPY8	PKS_ER domain-containing protein OS=Brachypodium distachyon OX=15368 GN=100828033 PE=4 SV=1	FALSE	33	13	53	12	421	1340695346	1197396148	1380287510
High	I1I573	Uncharacterized protein OS=Brachypodium distachyon OX=15368 GN=100844693 PE=3 SV=1	FALSE	33	17	44	10	523	7.45247e+08	870472735	9.37372e+08
High	I1HE49	Uncharacterized protein OS=Brachypodium distachyon OX=15368 GN=100825709 PE=4 SV=1	FALSE	54	14	79	14	310	1873818537	2084605255	1895610602
High	I1GLI4	NAD(P)-bd_dom domain-containing protein OS=Brachypodium distachyon OX=15368 GN=100832019 PE=4 SV=1	FALSE	47	12	58	10	257	2056449645	2006479700	2085853509
High	A0A0Q3GEX1	Uncharacterized protein OS=Brachypodium distachyon OX=15368 GN=100823266 PE=4 SV=1	FALSE	26	15	59	13	741	774850263	7.89955e+08	7.22388e+08
High	A0A0Q3EJC2	Uncharacterized protein OS=Brachypodium distachyon OX=15368 GN=100830448 PE=3 SV=2	FALSE	25	11	44	10	549	1.34482e+09	1599997794	1524853920
High	I1HFI1	Epimerase domain-containing protein OS=Brachypodium distachyon OX=15368 GN=100822430 PE=4 SV=1	FALSE	32	10	57	10	329	3280761492	4312048558	4235558499
High	A0A2K2DN85	Transmembrane 9 superfamily member OS=Brachypodium distachyon OX=15368 GN=100836122 PE=3 SV=1	FALSE	19	10	52	8	596	2099193784	1939560064	1783518614
High	I1H7Z7	Ribosomal_L18e/L15P domain-containing protein OS=Brachypodium distachyon OX=15368 GN=100827203 PE=3 SV=1	FALSE	49	15	111	15	263	2292234680	2176311356	2201686740
High	I1H4L4	Uncharacterized protein OS=Brachypodium distachyon OX=15368 GN=100830242 PE=4 SV=1	FALSE	17	18	56	18	1095	639041429	546044326	536573019
High	I1IWC0	PEROXIDASE_4 domain-containing protein OS=Brachypodium distachyon OX=15368 GN=100825789 PE=3 SV=1	FALSE	37	10	77	9	255	3204462724	3576820529	3365548786
High	I1GLD2	Uncharacterized protein OS=Brachypodium distachyon OX=15368 GN=100823441 PE=4 SV=1	FALSE	24	15	62	15	769	839262188	917942764	951213566
High	I1ID35	Uncharacterized protein OS=Brachypodium distachyon OX=15368 GN=100828292 PE=3 SV=1	FALSE	38	13	117	13	232	5202119256	5894965264	5731848664
High	A0A2K2DTH6	Uncharacterized protein OS=Brachypodium distachyon OX=15368 GN=BRADI_1g65440v3 PE=3 SV=1	FALSE	19	14	58	11	718	1017690851	1371993762	1142953775
High	I1HJW8	Annexin OS=Brachypodium distachyon OX=15368 GN=100837680 PE=3 SV=1	FALSE	37	12	70	12	369	1498074614	1842739311	1.23152e+09
High	I1H6W6	RRM domain-containing protein OS=Brachypodium distachyon OX=15368 GN=100828658 PE=4 SV=1	FALSE	46	12	45	12	272	3.19442e+09	3441409367	3342075026
High	I1GV64	HMG box domain-containing protein OS=Brachypodium distachyon OX=15368 GN=100838667 PE=4 SV=1	FALSE	25	5	54	5	160	2.32039e+09	1810322058	2009918046
High	A0A0Q3J8Z6	Uncharacterized protein OS=Brachypodium distachyon OX=15368 GN=100836784 PE=4 SV=1	FALSE	35	11	40	11	409	504357263	441172632	446803301
High	I1I0K6	Succinate dehydrogenase [ubiquinone] iron-sulfur subunit, mitochondrial OS=Brachypodium distachyon OX=15368 GN=100841750 PE=3 SV=1	FALSE	36	11	60	3	280	2231148219	2.6313e+09	2270500106
High	I1IHR8	NmrA domain-containing protein OS=Brachypodium distachyon OX=15368 GN=100820932 PE=4 SV=1	FALSE	24	7	72	7	312	3023257850	4.21076e+09	3342019963
High	I1I7E8	Aldedh domain-containing protein OS=Brachypodium distachyon OX=15368 GN=100834031 PE=3 SV=1	FALSE	40	17	93	17	496	3621430180	3.56893e+09	3.16549e+09
High	A0A0Q3IDB3	Aldedh domain-containing protein OS=Brachypodium distachyon OX=15368 GN=100834031 PE=3 SV=1	FALSE	39	17	93	17	502	3621430180	3.56893e+09	3.16549e+09
High	I1HGC4	Eukaryotic translation initiation factor 3 subunit D OS=Brachypodium distachyon OX=15368 GN=100829584 PE=3 SV=1	FALSE	25	12	49	12	583	1.4076e+09	1.49499e+09	1.44861e+09
High	A0A2K2D7U9	Uncharacterized protein OS=Brachypodium distachyon OX=15368 GN=100839997 PE=3 SV=1	FALSE	42	6	32	0	113	5.37152e+08	2.01583e+08	453911517
High	I1IXQ5	Uncharacterized protein OS=Brachypodium distachyon OX=15368 GN=BRADI_5g10040v3 PE=4 SV=1	FALSE	66	12	29	12	244	1.86843e+08	112382319	2.79121e+08
High	I1HWP9	Aconitase domain-containing protein OS=Brachypodium distachyon OX=15368 GN=100844388 PE=4 SV=1	FALSE	30	13	70	13	516	8.57023e+08	1111540954	1039306241
High	I1J2Y6	MPN domain-containing protein OS=Brachypodium distachyon OX=15368 GN=100825567 PE=4 SV=1	FALSE	35	9	62	9	310	1688625424	1917584796	1814077376
High	I1IXP1	Exocyst complex component SEC5 OS=Brachypodium distachyon OX=15368 GN=100821459 PE=3 SV=1	FALSE	17	17	41	17	1091	4.80105e+08	5.74293e+08	6.54442e+08
High	I1HLM5	Ribosomal_L18e/L15P domain-containing protein OS=Brachypodium distachyon OX=15368 GN=100840309 PE=4 SV=1	FALSE	41	9	172	7	188	10276140338	10046165280	9765265188
High	A0A0Q3IQF5	WD_REPEATS_REGION domain-containing protein OS=Brachypodium distachyon OX=15368 GN=100844672 PE=4 SV=1	FALSE	32	15	47	15	610	547771692	601350468	6.94968e+08
High	I1HQ35	Uncharacterized protein OS=Brachypodium distachyon OX=15368 GN=100846704 PE=3 SV=1	FALSE	35	8	92	8	176	6862367752	6193718303	6838915456
High	A0A0Q3MHC4	Peroxidase OS=Brachypodium distachyon OX=15368 GN=100822018 PE=3 SV=1	FALSE	28	10	74	9	428	1676292012	1522052072	1.45896e+09
High	I1ILU2	Uncharacterized protein OS=Brachypodium distachyon OX=15368 GN=100826905 PE=3 SV=1	FALSE	47	11	51	2	181	1.30811e+09	1161462583	1305502382
High	I1IB90	PCI domain-containing protein OS=Brachypodium distachyon OX=15368 GN=100834731 PE=4 SV=1	FALSE	32	14	79	7	393	1970170428	2246700286	2312867888
High	I1HI40	Transcription elongation factor spt6 OS=Brachypodium distachyon OX=15368 GN=100823557 PE=3 SV=1	FALSE	12	17	43	17	1613	4.43223e+08	4.09049e+08	399458981
High	A0A2K2D9R0	Transcription elongation factor spt6 OS=Brachypodium distachyon OX=15368 GN=100823557 PE=3 SV=1	FALSE	13	17	43	17	1531	4.43223e+08	4.09049e+08	399458981
High	I1HED3	Uncharacterized protein OS=Brachypodium distachyon OX=15368 GN=100827571 PE=3 SV=1	FALSE	27	20	69	5	720	9.78476e+08	1.07083e+09	1047978146
High	A0A2K2DJT6	Uncharacterized protein OS=Brachypodium distachyon OX=15368 GN=100823371 PE=3 SV=1	FALSE	42	6	39	2	113	6.32555e+08	2.30573e+08	537407966
High	I1IQF4	Uncharacterized protein OS=Brachypodium distachyon OX=15368 GN=100829435 PE=3 SV=1	FALSE	47	8	43	8	249	6.42485e+08	1168876168	1616572278
High	I1GRG7	Nop domain-containing protein OS=Brachypodium distachyon OX=15368 GN=100822510 PE=4 SV=1	FALSE	29	15	64	3	534	938051215	1204581337	1377944578
High	I1IYS2	Glutamine amidotransferase type-1 domain-containing protein OS=Brachypodium distachyon OX=15368 GN=100835695 PE=3 SV=1	FALSE	12	15	42	3	1415	443114146	5.15947e+08	509422855
High	I1HT67	RuvB-like helicase OS=Brachypodium distachyon OX=15368 GN=100835511 PE=3 SV=1	FALSE	30	10	44	10	455	416969100	628736148	671788258
High	I1GVY7	Glyceraldehyde-3-phosphate dehydrogenase OS=Brachypodium distachyon OX=15368 GN=100838646 PE=3 SV=1	FALSE	36	11	123	6	407	7.23381e+09	8407203647	7512982042
High	I1I5R4	MFS domain-containing protein OS=Brachypodium distachyon OX=15368 GN=100825841 PE=3 SV=1	FALSE	12	7	57	7	741	1640775878	1.73482e+09	2198022462
High	I1I780	H15 domain-containing protein OS=Brachypodium distachyon OX=15368 GN=100822567 PE=4 SV=1	FALSE	46	8	34	8	174	583923574	593540094	669323704
High	I1I0X8	Tyrosinase_Cu-bd domain-containing protein OS=Brachypodium distachyon OX=15368 GN=100846615 PE=4 SV=1	FALSE	24	12	51	12	596	1363792528	1062720366	975765654
High	I1I9Q8	40S ribosomal protein S8 OS=Brachypodium distachyon OX=15368 GN=100842054 PE=3 SV=1	FALSE	37	7	111	0	229	11748975866	11379806872	9944002078
High	I1HHX5	Usp domain-containing protein OS=Brachypodium distachyon OX=15368 GN=100823570 PE=4 SV=1	FALSE	46	9	43	9	254	742842486	1106803353	1224675445
High	A0A0Q3JKV0	Ribosomal_S3_C domain-containing protein OS=Brachypodium distachyon OX=15368 GN=BRADI_1g05796v3 PE=3 SV=1	FALSE	37	13	52	13	239	2001701421	1855628733	2228619334
High	I1HX27	Terpene cyclase/mutase family member OS=Brachypodium distachyon OX=15368 GN=100824616 PE=3 SV=1	FALSE	22	14	42	14	760	705882451	7.52877e+08	7.62277e+08
High	I1IG16	AAA domain-containing protein OS=Brachypodium distachyon OX=15368 GN=100841076 PE=3 SV=1	FALSE	25	13	65	9	529	1.0557e+09	1651102985	7.24888e+08
High	A0A2K2D0T1	Uncharacterized protein OS=Brachypodium distachyon OX=15368 GN=100843991 PE=4 SV=1	FALSE	10	19	34	19	1978	4.35413e+08	481282363	4.32606e+08
High	A0A2K2D0R6	Uncharacterized protein OS=Brachypodium distachyon OX=15368 GN=100843991 PE=4 SV=1	FALSE	10	19	34	19	1979	4.35413e+08	481282363	4.32606e+08
High	A0A2K2D0R3	Uncharacterized protein OS=Brachypodium distachyon OX=15368 GN=100843991 PE=4 SV=1	FALSE	10	19	34	19	1971	4.35413e+08	481282363	4.32606e+08
High	A0A2K2D0S0	Uncharacterized protein OS=Brachypodium distachyon OX=15368 GN=100843991 PE=4 SV=1	FALSE	10	19	34	19	1970	4.35413e+08	481282363	4.32606e+08
High	I1GXG2	AAA domain-containing protein OS=Brachypodium distachyon OX=15368 GN=100835701 PE=3 SV=1	FALSE	41	17	79	5	400	2924467066	3246120782	3399928506
High	I1IWV1	PKS_ER domain-containing protein OS=Brachypodium distachyon OX=15368 GN=100823424 PE=4 SV=1	FALSE	33	10	57	10	339	1.37537e+09	1370218306	1344110075
High	I1H2J4	40S ribosomal protein S12 OS=Brachypodium distachyon OX=15368 GN=100823604 PE=3 SV=1	FALSE	46	6	108	2	144	5758539225	5960384110	5738940632
High	I1IPY7	Cinnamyl alcohol dehydrogenase 3 OS=Brachypodium distachyon OX=15368 GN=CAD3 PE=3 SV=1	FALSE	33	11	51	10	357	6.00246e+08	876173671	1.1081e+09
High	I1IS75	Endoglucanase OS=Brachypodium distachyon OX=15368 GN=100827527 PE=3 SV=1	FALSE	29	11	51	11	418	1308909376	1130328579	1221843117
High	I1H5Z4	Uncharacterized protein OS=Brachypodium distachyon OX=15368 GN=100839741 PE=4 SV=1	FALSE	41	9	49	9	334	7.87203e+08	727252160	5.328e+08
High	A0A2K2D1N3	Uncharacterized protein OS=Brachypodium distachyon OX=15368 GN=100838612 PE=3 SV=1	FALSE	40	10	53	10	356	1025129034	945226219	450737014
High	I1HYD6	Signal recognition particle subunit SRP68 OS=Brachypodium distachyon OX=15368 GN=100830023 PE=3 SV=1	FALSE	30	17	35	17	603	638946955	5.98054e+08	571870036
High	A0A0Q3KAX7	Uncharacterized protein OS=Brachypodium distachyon OX=15368 GN=100842616 PE=3 SV=1	FALSE	26	11	40	11	515	546237429	724529782	6.93608e+08
High	A0A2K2CHS8	ELFV_dehydrog domain-containing protein OS=Brachypodium distachyon OX=15368 GN=100828452 PE=3 SV=1	FALSE	36	10	62	9	338	2488516412	2.0694e+09	2275526833
High	I1H4Q3	COQ9 domain-containing protein OS=Brachypodium distachyon OX=15368 GN=100837511 PE=4 SV=1	FALSE	37	8	60	8	308	1370403158	1276538082	1050450837
High	I1IEP8	PALP domain-containing protein OS=Brachypodium distachyon OX=15368 GN=100825308 PE=4 SV=1	FALSE	24	8	65	8	419	2.85909e+09	3.17089e+09	2588810568
High	I1H4L1	Uncharacterized protein OS=Brachypodium distachyon OX=15368 GN=100844232 PE=4 SV=1	FALSE	16	17	54	17	1082	623794949	531742000	507104299
High	I1HUG3	Uncharacterized protein OS=Brachypodium distachyon OX=15368 GN=100832027 PE=3 SV=1	FALSE	27	14	35	10	571	727293167	7.82249e+08	727716701
High	A0A0Q3HKJ0	Uncharacterized protein OS=Brachypodium distachyon OX=15368 GN=100841742 PE=4 SV=1	FALSE	21	11	67	11	674	1379483570	1.3503e+09	1.30786e+09
High	I1I284	Plasma membrane ATPase OS=Brachypodium distachyon OX=15368 GN=100823279 PE=3 SV=1	FALSE	11	9	68	1	953	3.60323e+09	3.69099e+09	4.28468e+09
High	I1HPG2	Aldo_ket_red domain-containing protein OS=Brachypodium distachyon OX=15368 GN=100830322 PE=4 SV=1	FALSE	51	19	93	19	342	2.4847e+09	2.43566e+09	2182644886
High	A0A0Q3FRZ4	Sucrose synthase OS=Brachypodium distachyon OX=15368 GN=100837093 PE=3 SV=1	FALSE	13	13	83	3	933	2.99918e+09	3.09071e+09	3.08051e+09
High	A0A0Q3FRQ8	Sucrose synthase OS=Brachypodium distachyon OX=15368 GN=100837093 PE=3 SV=1	FALSE	13	13	83	3	922	2.99918e+09	3.09071e+09	3.08051e+09
High	A0A0Q3N9J3	Pept_C1 domain-containing protein OS=Brachypodium distachyon OX=15368 GN=100830781 PE=3 SV=1	FALSE	22	9	49	6	380	1.29008e+09	1214388976	1116663985
High	I1GQS1	U-box domain-containing protein OS=Brachypodium distachyon OX=15368 GN=100835300 PE=4 SV=1	FALSE	17	16	40	16	1039	627904765	6.31323e+08	677253406
High	I1I8S8	Uncharacterized protein OS=Brachypodium distachyon OX=15368 GN=100838317 PE=4 SV=1	FALSE	47	6	104	0	133	5962900916	5966131190	5149122790
High	I1I8S3	Uncharacterized protein OS=Brachypodium distachyon OX=15368 GN=100837803 PE=4 SV=1	FALSE	47	6	104	0	133	5962900916	5966131190	5149122790
High	I1HTF3	Uncharacterized protein OS=Brachypodium distachyon OX=15368 GN=100827358 PE=4 SV=1	FALSE	34	7	44	7	225	684311225	869060580	985668207
High	I1HUM5	Uncharacterized protein OS=Brachypodium distachyon OX=15368 GN=100846692 PE=4 SV=1	FALSE	33	13	55	9	395	1381522251	1291393369	1244441698
High	A0A2K2DA24	Delta-1-pyrroline-5-carboxylate synthase OS=Brachypodium distachyon OX=15368 GN=100822226 PE=3 SV=1	FALSE	23	16	52	15	736	1010695088	1.28613e+09	1.24123e+09
High	I1HIU3	Delta-1-pyrroline-5-carboxylate synthase OS=Brachypodium distachyon OX=15368 GN=100822226 PE=3 SV=1	FALSE	23	16	52	15	709	1010695088	1.28613e+09	1.24123e+09
High	I1HIU4	Delta-1-pyrroline-5-carboxylate synthase OS=Brachypodium distachyon OX=15368 GN=100822226 PE=3 SV=1	FALSE	23	16	52	15	730	1010695088	1.28613e+09	1.24123e+09
High	I1J0I4	Uncharacterized protein OS=Brachypodium distachyon OX=15368 GN=100844431 PE=3 SV=1	FALSE	24	8	59	5	288	2254238732	1769217393	1849024892
High	I1H4Y2	Uncharacterized protein OS=Brachypodium distachyon OX=15368 GN=100828122 PE=4 SV=1	FALSE	11	13	36	13	1565	3.10768e+08	2.66961e+08	362053130
High	I1H7I2	VWFA domain-containing protein OS=Brachypodium distachyon OX=15368 GN=100841877 PE=4 SV=1	FALSE	28	8	49	8	406	1044154711	1421604315	1497185790
High	A0A0Q3N6I4	Uncharacterized protein OS=Brachypodium distachyon OX=15368 GN=100824538 PE=4 SV=1	FALSE	34	13	54	13	370	912399974	1.0448e+09	9.66288e+08
High	A0A2K2CRS6	PKS_ER domain-containing protein OS=Brachypodium distachyon OX=15368 GN=100822589 PE=4 SV=1	FALSE	24	14	56	14	599	545155529	611103076	593054254
High	I1GQ86	Sec3-PIP2_bind domain-containing protein OS=Brachypodium distachyon OX=15368 GN=100825791 PE=4 SV=1	FALSE	19	16	48	16	891	1116274471	1124370560	941349894
High	I1H396	Uncharacterized protein OS=Brachypodium distachyon OX=15368 GN=100844498 PE=3 SV=1	FALSE	54	13	158	3	152	15542290340	14941496078	12846177088
High	I1ID02	Uncharacterized protein OS=Brachypodium distachyon OX=15368 GN=100846818 PE=3 SV=1	FALSE	25	7	42	7	371	541505642	642816964	631998228
High	A0A0Q3FS19	Uncharacterized protein OS=Brachypodium distachyon OX=15368 GN=100846818 PE=3 SV=1	FALSE	28	7	42	7	326	541505642	642816964	631998228
High	I1I5S8	Protein kinase domain-containing protein OS=Brachypodium distachyon OX=15368 GN=100828308 PE=4 SV=1	FALSE	30	11	34	6	522	517908006	507020952	557458068
High	I1ITE3	Uncharacterized protein OS=Brachypodium distachyon OX=15368 GN=100820851 PE=3 SV=1	FALSE	30	14	81	13	475	704563122	8.32119e+08	863574587
High	I1IZB6	Ribosomal_L23eN domain-containing protein OS=Brachypodium distachyon OX=15368 GN=100823942 PE=3 SV=1	FALSE	40	9	104	9	152	10789296414	10670358690	9540842105
High	I1GMG0	Ribosomal_L23eN domain-containing protein OS=Brachypodium distachyon OX=15368 GN=100840552 PE=3 SV=1	FALSE	40	9	104	9	152	10789296414	10670358690	9540842105
High	I1IRI1	Uncharacterized protein OS=Brachypodium distachyon OX=15368 GN=100837622 PE=4 SV=1	FALSE	47	6	75	2	133	4879392923	4899194268	4149309250
High	A0A0Q3QGS5	PDZ domain-containing protein OS=Brachypodium distachyon OX=15368 GN=100842047 PE=4 SV=2	FALSE	16	14	33	14	1109	329054089	2.83537e+08	276248535
High	A0A0Q3I556	PDZ domain-containing protein OS=Brachypodium distachyon OX=15368 GN=100842047 PE=4 SV=1	FALSE	17	14	33	14	1091	329054089	2.83537e+08	276248535
High	A0A2K2DUA7	Uncharacterized protein (Fragment) OS=Brachypodium distachyon OX=15368 GN=BRADI_1g69780v3 PE=3 SV=1	FALSE	22	19	83	19	834	1.57969e+09	1.47585e+09	1371043887
High	I1HJK8	Cation-transporting ATPase OS=Brachypodium distachyon OX=15368 GN=100840822 PE=3 SV=1	FALSE	17	19	39	19	1174	5.12949e+08	635615355	602430600
High	I1GQW6	AAA domain-containing protein OS=Brachypodium distachyon OX=15368 GN=100842930 PE=3 SV=1	FALSE	32	16	112	3	450	2.39326e+09	2.77831e+09	2881430788
High	A0A0Q3HGJ6	Uncharacterized protein OS=Brachypodium distachyon OX=15368 GN=100829838 PE=4 SV=1	FALSE	14	14	30	13	1029	3.22014e+08	308570642	2.17471e+08
High	A0A0Q3HH05	Uncharacterized protein OS=Brachypodium distachyon OX=15368 GN=100829838 PE=4 SV=1	FALSE	14	14	30	13	1013	3.22014e+08	308570642	2.17471e+08
High	A0A0Q3PVR8	Glyceraldehyde-3-phosphate dehydrogenase OS=Brachypodium distachyon OX=15368 GN=100826763 PE=3 SV=1	FALSE	38	8	99	4	297	2624241092	2.87956e+09	2556710406
High	I1IJL0	TCTP domain-containing protein OS=Brachypodium distachyon OX=15368 GN=100832998 PE=3 SV=1	FALSE	44	9	125	9	168	7891554282	6644483239	6538104110
High	I1HYR4	Serine/threonine-protein phosphatase OS=Brachypodium distachyon OX=15368 GN=100821821 PE=3 SV=1	FALSE	35	10	57	8	306	844011795	904175808	869327473
High	I1HYG3	AAA domain-containing protein OS=Brachypodium distachyon OX=15368 GN=100843882 PE=3 SV=1	FALSE	40	16	79	4	400	2931275911	3269641581	3421307016
High	I1HCT5	Ephrin_rec_like domain-containing protein OS=Brachypodium distachyon OX=15368 GN=100832747 PE=4 SV=1	FALSE	12	14	41	10	1435	1334200926	1070519284	1094649796
High	I1HYS2	Uncharacterized protein OS=Brachypodium distachyon OX=15368 GN=100842451 PE=4 SV=1	FALSE	29	16	71	16	514	1106865819	1.30619e+09	8.70831e+08
High	I1I1W8	MGS domain-containing protein OS=Brachypodium distachyon OX=15368 GN=100832978 PE=3 SV=1	FALSE	23	13	80	13	599	2225879523	2379687146	1994620544
High	A0A2K2CXY7	MGS domain-containing protein OS=Brachypodium distachyon OX=15368 GN=100832978 PE=3 SV=1	FALSE	22	13	80	13	635	2225879523	2379687146	1994620544
High	A0A2K2CXW4	MGS domain-containing protein OS=Brachypodium distachyon OX=15368 GN=100832978 PE=3 SV=1	FALSE	22	13	80	13	633	2225879523	2379687146	1994620544
High	A0A0Q3I4M7	MGS domain-containing protein OS=Brachypodium distachyon OX=15368 GN=100832978 PE=3 SV=1	FALSE	23	13	80	13	597	2225879523	2379687146	1994620544
High	I1GZB9	Pyruvate dehydrogenase E1 component subunit alpha OS=Brachypodium distachyon OX=15368 GN=100821082 PE=4 SV=1	FALSE	32	14	63	10	394	1320046030	1586312762	1329980610
High	I1IKI2	Acyl-coenzyme A oxidase OS=Brachypodium distachyon OX=15368 GN=100841774 PE=3 SV=1	FALSE	24	13	41	13	692	408386026	415783439	3.97966e+08
High	A0A0Q3FNL6	diacylglycerol kinase OS=Brachypodium distachyon OX=15368 GN=100822250 PE=3 SV=1	FALSE	32	13	47	13	498	715898571	729120600	825525050
High	I1IRH7	Uncharacterized protein OS=Brachypodium distachyon OX=15368 GN=100837015 PE=4 SV=1	FALSE	47	6	93	2	133	4002541528	4148991538	3926630014
High	I1HYU9	Uncharacterized protein OS=Brachypodium distachyon OX=15368 GN=100831046 PE=4 SV=1	FALSE	29	8	24	7	403	2.68801e+08	4.78418e+08	6.26881e+08
High	I1IEU3	Uncharacterized protein OS=Brachypodium distachyon OX=15368 GN=100831348 PE=3 SV=1	FALSE	34	13	192	7	366	1.30207e+10	12727440147	12629130480
High	I1H9B2	Serine/threonine-protein phosphatase OS=Brachypodium distachyon OX=15368 GN=100829134 PE=3 SV=1	FALSE	34	8	45	3	315	610760717	590132602	570614704
High	I1IS89	PLCXc domain-containing protein OS=Brachypodium distachyon OX=15368 GN=100830569 PE=4 SV=1	FALSE	38	12	83	12	338	1351033822	1329204847	1.2126e+09
High	I1GSR5	Sacchrp_dh_NADP domain-containing protein OS=Brachypodium distachyon OX=15368 GN=100821895 PE=4 SV=1	FALSE	35	13	51	13	453	803425312	1266434758	998109513
High	I1H7X1	DUF1618 domain-containing protein OS=Brachypodium distachyon OX=15368 GN=100821645 PE=4 SV=1	FALSE	34	12	41	12	463	795481781	8.44039e+08	744887191
High	I1GKN3	Uncharacterized protein OS=Brachypodium distachyon OX=15368 GN=100834363 PE=4 SV=1	FALSE	56	11	63	11	236	1.66342e+09	1588681418	1.54011e+09
High	I1GPP8	WD_REPEATS_REGION domain-containing protein OS=Brachypodium distachyon OX=15368 GN=100823844 PE=4 SV=1	FALSE	38	12	34	12	380	364539975	3.53652e+08	350120572
High	I1IRD6	Glyco_hydro_19_cat domain-containing protein OS=Brachypodium distachyon OX=15368 GN=100831182 PE=4 SV=1	FALSE	33	8	42	8	326	5754290764	5252694438	5488804848
High	I1H4D4	Uncharacterized protein OS=Brachypodium distachyon OX=15368 GN=100846133 PE=3 SV=1	FALSE	44	9	112	5	206	7.5093e+09	7.2497e+09	7117338707
High	A0A0Q3GKH8	Uncharacterized protein OS=Brachypodium distachyon OX=15368 GN=100824785 PE=4 SV=1	FALSE	26	15	35	13	677	622514002	5.3096e+08	5.29022e+08
High	I1H338	Pyruvate kinase OS=Brachypodium distachyon OX=15368 GN=100834647 PE=3 SV=1	FALSE	28	14	43	13	577	847045153	852850486	872980556
High	A0A2K2DT53	Uncharacterized protein OS=Brachypodium distachyon OX=15368 GN=100824526 PE=3 SV=1	FALSE	23	15	61	15	733	546030425	5.07925e+08	491784495
High	I1I7F8	ATP-dependent 6-phosphofructokinase OS=Brachypodium distachyon OX=15368 GN=100836478 PE=3 SV=1	FALSE	29	14	50	6	530	1614951478	1706376190	1605019619
High	I1I5A4	Uncharacterized protein OS=Brachypodium distachyon OX=15368 GN=100824412 PE=3 SV=1	FALSE	36	15	61	15	512	7.15787e+08	773654980	9.53172e+08
High	I1GTM0	Usp domain-containing protein OS=Brachypodium distachyon OX=15368 GN=100824886 PE=4 SV=1	FALSE	37	6	26	6	257	417631669	544990951	701479388
High	I1GWW2	Peptidyl-prolyl cis-trans isomerase OS=Brachypodium distachyon OX=15368 GN=100828170 PE=3 SV=1	FALSE	46	11	124	9	215	7504699460	7718667524	11703873420
High	A0A0Q3H3Q1	Peptidyl-prolyl cis-trans isomerase OS=Brachypodium distachyon OX=15368 GN=100828170 PE=3 SV=1	FALSE	45	11	124	9	220	7504699460	7718667524	11703873420
High	I1HQK2	Serine/threonine-protein phosphatase OS=Brachypodium distachyon OX=15368 GN=100823467 PE=3 SV=1	FALSE	46	12	54	12	303	978485504	1.02372e+09	930507166
High	I1IRU0	Proteasome subunit beta OS=Brachypodium distachyon OX=15368 GN=100831784 PE=3 SV=1	FALSE	36	7	69	7	247	1661241647	1591946911	1508015059
High	I1GLK6	NEDD8-activating enzyme E1 regulatory subunit OS=Brachypodium distachyon OX=15368 GN=100827652 PE=3 SV=1	FALSE	30	13	43	13	522	525179048	621216430	578086671
High	I1GLK5	NEDD8-activating enzyme E1 regulatory subunit OS=Brachypodium distachyon OX=15368 GN=100827652 PE=3 SV=1	FALSE	30	13	43	13	530	525179048	621216430	578086671
High	I1IYJ8	Aldedh domain-containing protein OS=Brachypodium distachyon OX=15368 GN=100826926 PE=3 SV=1	FALSE	24	12	83	11	506	1437513515	1.66845e+09	1524509356
High	A0A0Q3L7K0	Protein transport protein SEC23 OS=Brachypodium distachyon OX=15368 GN=100828636 PE=3 SV=1	FALSE	17	9	58	9	714	1257011737	1319599437	1.25813e+09
High	A0A2K2D2L3	Peptidylprolyl isomerase (Fragment) OS=Brachypodium distachyon OX=15368 GN=BRADI_3g41800v3 PE=4 SV=1	FALSE	25	7	49	7	256	1275862414	1060860842	1110581568
High	I1GZC6	Alpha-mannosidase OS=Brachypodium distachyon OX=15368 GN=100822520 PE=3 SV=1	FALSE	16	17	35	17	1176	404713539	4.02534e+08	338186160
High	I1H638	Uncharacterized protein OS=Brachypodium distachyon OX=15368 GN=100823611 PE=4 SV=1	FALSE	30	12	59	12	401	1914111678	1710482245	2274427996
High	I1GPP5	RRM domain-containing protein OS=Brachypodium distachyon OX=15368 GN=100842305 PE=4 SV=1	FALSE	51	7	61	7	161	1493590747	1739302055	2049248516
High	I1HJD0	Guanosine nucleotide diphosphate dissociation inhibitor OS=Brachypodium distachyon OX=15368 GN=100830624 PE=3 SV=1	FALSE	21	9	65	3	444	2108415097	2118796496	2.29151e+09
High	I1IKD0	Patatin OS=Brachypodium distachyon OX=15368 GN=100834245 PE=3 SV=1	FALSE	23	8	50	8	413	1271294749	1678601252	8.54558e+08
High	A0A0Q3GQR5	Apocytochr_F_N domain-containing protein OS=Brachypodium distachyon OX=15368 GN=BRADI_1g05781v3 PE=4 SV=1	FALSE	18	8	102	8	290	9.65362e+09	8412483354	7362503419
High	I1IIB4	S4 RNA-binding domain-containing protein OS=Brachypodium distachyon OX=15368 GN=100832267 PE=3 SV=1	FALSE	48	11	121	5	195	1.08617e+10	10938897824	1.00677e+10
High	I1GKW4	Uncharacterized protein OS=Brachypodium distachyon OX=15368 GN=100828570 PE=4 SV=1	FALSE	21	13	32	13	759	350261201	4.76217e+08	466236192
High	I1IVZ1	Amidase domain-containing protein OS=Brachypodium distachyon OX=15368 GN=100846882 PE=4 SV=1	FALSE	30	14	37	14	616	398602522	619368138	4.1524e+08
High	I1IHD7	zf-Tim10_DDP domain-containing protein OS=Brachypodium distachyon OX=15368 GN=100844514 PE=4 SV=1	FALSE	75	8	47	8	95	649006364	670014919	665866305
High	A0A0Q3GY51	V-ATPase_H_C domain-containing protein OS=Brachypodium distachyon OX=15368 GN=BRADI_1g25215v3 PE=4 SV=1	FALSE	28	16	120	16	511	5000149353	4.65544e+09	4.25227e+09
High	A0A2K2DU15	Transmembrane 9 superfamily member OS=Brachypodium distachyon OX=15368 GN=100831584 PE=3 SV=1	FALSE	21	13	84	12	593	2758444462	2643161804	2459085526
High	I1GUT5	Uncharacterized protein OS=Brachypodium distachyon OX=15368 GN=100845876 PE=4 SV=1	FALSE	21	11	57	11	612	1017770580	972565318	859004527
High	I1GUT6	Uncharacterized protein OS=Brachypodium distachyon OX=15368 GN=100845876 PE=4 SV=1	FALSE	24	11	57	11	539	1017770580	972565318	859004527
High	I1HCH9	NADH-cytochrome b5 reductase OS=Brachypodium distachyon OX=15368 GN=100829805 PE=3 SV=1	FALSE	39	12	66	12	311	3.20181e+09	3221597953	2.94104e+09
High	I1I0K5	Succinate dehydrogenase [ubiquinone] iron-sulfur subunit, mitochondrial OS=Brachypodium distachyon OX=15368 GN=100841750 PE=3 SV=1	FALSE	28	9	48	1	349	1755155419	2.0406e+09	1744976090
High	I1H2L0	Uncharacterized protein OS=Brachypodium distachyon OX=15368 GN=100825133 PE=3 SV=1	FALSE	47	8	270	2	181	12894433628	12532453866	12493669551
High	A0A0Q3JRI4	Uncharacterized protein OS=Brachypodium distachyon OX=15368 GN=100825440 PE=3 SV=1	FALSE	47	8	270	2	181	12894433628	12532453866	12493669551
High	I1GLR0	Uncharacterized protein OS=Brachypodium distachyon OX=15368 GN=104581611 PE=3 SV=1	FALSE	47	8	270	2	181	12894433628	12532453866	12493669551
High	A0A0Q3HBQ3	Uncharacterized protein OS=Brachypodium distachyon OX=15368 GN=100825133 PE=3 SV=1	FALSE	45	8	270	2	189	12894433628	12532453866	12493669551
High	I1J2W9	Uncharacterized protein OS=Brachypodium distachyon OX=15368 GN=100822188 PE=4 SV=1	FALSE	36	13	74	12	348	2847268388	3226922270	3088292285
High	I1H0T2	Starch synthase, chloroplastic/amyloplastic OS=Brachypodium distachyon OX=15368 GN=100826095 PE=3 SV=1	FALSE	25	15	55	15	656	983503256	958097924	858243150
High	I1GQN5	Uncharacterized protein OS=Brachypodium distachyon OX=15368 GN=100827648 PE=4 SV=1	FALSE	18	11	45	11	712	772690726	931337551	857153162
High	I1HG14	Carboxypeptidase OS=Brachypodium distachyon OX=15368 GN=100826536 PE=3 SV=1	FALSE	27	11	50	11	469	1711954830	1460613738	1479941173
High	I1H6D0	Bet_v_1 domain-containing protein OS=Brachypodium distachyon OX=15368 GN=100842988 PE=3 SV=1	FALSE	57	11	46	11	160	1010332357	1387124614	860694348
High	A0A0Q3HC20	Zeta-carotene desaturase OS=Brachypodium distachyon OX=15368 GN=BRADI_1g54390v3 PE=3 SV=1	FALSE	27	18	41	18	651	875192092	1.16177e+09	1211810538
High	I1HJ25	FAD-binding FR-type domain-containing protein OS=Brachypodium distachyon OX=15368 GN=100838388 PE=4 SV=1	FALSE	35	9	94	9	289	2438465222	2350719206	2213037340
High	I1IYN5	Eukaryotic translation initiation factor 3 subunit C OS=Brachypodium distachyon OX=15368 GN=100832515 PE=3 SV=1	FALSE	14	14	58	1	940	1.21813e+09	1.42068e+09	1351821519
High	I1H5B4	Uncharacterized protein OS=Brachypodium distachyon OX=15368 GN=100836993 PE=4 SV=1	FALSE	18	15	73	14	809	1.14834e+09	1.1226e+09	998565438
High	I1GUH7	Peroxidase OS=Brachypodium distachyon OX=15368 GN=100828063 PE=3 SV=1	FALSE	28	10	92	10	341	4146961499	3.99202e+09	3456893979
High	A0A0Q3JUP6	MI domain-containing protein OS=Brachypodium distachyon OX=15368 GN=100842805 PE=4 SV=1	FALSE	8	12	45	12	1853	5.25719e+08	656992698	579782410
High	A0A2K2CV36	Uncharacterized protein OS=Brachypodium distachyon OX=15368 GN=BRADI_3g03874v3 PE=3 SV=1	FALSE	17	17	46	17	1175	3.44086e+08	3.5927e+08	2.99007e+08
High	I1GRM4	DUF3479 domain-containing protein OS=Brachypodium distachyon OX=15368 GN=100831513 PE=4 SV=1	FALSE	13	14	36	14	1386	335831879	3.54337e+08	265443313
High	I1J3H6	Exocyst subunit Exo70 family protein OS=Brachypodium distachyon OX=15368 GN=100830587 PE=3 SV=1	FALSE	29	15	39	15	634	460800180	470076546	541384134
High	A0A2K2CU11	Homoserine_dh domain-containing protein OS=Brachypodium distachyon OX=15368 GN=BRADI_4g43920v3 PE=4 SV=1	FALSE	34	8	32	8	320	6.88594e+08	666063640	590917732
High	A0A2K2CRW2	Peroxidase OS=Brachypodium distachyon OX=15368 GN=BRADI_4g32810v3 PE=3 SV=1	FALSE	28	12	40	12	466	1113841189	957803252	9.09517e+08
High	I1HN52	V-type proton ATPase proteolipid subunit OS=Brachypodium distachyon OX=15368 GN=100832644 PE=3 SV=1	FALSE	11	1	81	1	165	4467592684	4366439616	3.82346e+09
High	I1IAE0	V-type proton ATPase proteolipid subunit OS=Brachypodium distachyon OX=15368 GN=100830963 PE=3 SV=1	FALSE	11	1	81	1	166	4467592684	4366439616	3.82346e+09
High	I1IU15	V-type proton ATPase proteolipid subunit OS=Brachypodium distachyon OX=15368 GN=100828139 PE=3 SV=1	FALSE	11	1	81	1	165	4467592684	4366439616	3.82346e+09
High	I1HBL0	Uncharacterized protein OS=Brachypodium distachyon OX=15368 GN=100839694 PE=4 SV=1	FALSE	23	11	36	11	615	7.38417e+08	631422614	5.82028e+08
High	A0A0Q3GW63	Uncharacterized protein OS=Brachypodium distachyon OX=15368 GN=100836704 PE=4 SV=1	FALSE	18	13	35	13	839	5.53758e+08	5.94051e+08	609664797
High	A0A0Q3JRJ2	Uncharacterized protein OS=Brachypodium distachyon OX=15368 GN=100836704 PE=4 SV=1	FALSE	18	13	35	13	840	5.53758e+08	5.94051e+08	609664797
High	I1I9C8	NmrA domain-containing protein OS=Brachypodium distachyon OX=15368 GN=100845415 PE=4 SV=1	FALSE	37	14	64	14	389	1.61572e+09	1395078861	1.41136e+09
High	I1IIA6	Proteasome subunit alpha type OS=Brachypodium distachyon OX=15368 GN=100825853 PE=3 SV=1	FALSE	42	10	74	1	237	2643463478	2461890068	2294064930
High	I1IKE1	Proteasome subunit alpha type OS=Brachypodium distachyon OX=15368 GN=100836191 PE=3 SV=1	FALSE	42	10	72	1	237	2556120606	2382688588	2217821782
High	I1GR80	Uncharacterized protein OS=Brachypodium distachyon OX=15368 GN=100833661 PE=4 SV=1	FALSE	52	7	93	3	132	8085241162	8253862456	8496108235
High	I1HF23	Peroxidase OS=Brachypodium distachyon OX=15368 GN=100821101 PE=3 SV=1	FALSE	26	10	111	5	355	4.64319e+09	7358589681	4266561485
High	I1HI41	Transcription elongation factor spt6 OS=Brachypodium distachyon OX=15368 GN=100823557 PE=3 SV=1	FALSE	11	16	42	16	1612	435493766	404474625	399458981
High	A0A0Q3RCW9	Rhodanese domain-containing protein OS=Brachypodium distachyon OX=15368 GN=BRADI_2g57590v3 PE=4 SV=1	FALSE	27	10	66	10	480	1192270724	1078749731	1132015900
High	I1H7F1	Uncharacterized protein OS=Brachypodium distachyon OX=15368 GN=100837725 PE=4 SV=1	FALSE	27	11	45	10	387	736776482	907934888	677059708
High	A0A0Q3MHX3	Protein kinase domain-containing protein OS=Brachypodium distachyon OX=15368 GN=100824185 PE=3 SV=1	FALSE	47	12	56	7	289	930832074	9.51459e+08	1007938048
High	A0A2K2D7Y8	Protein kinase domain-containing protein OS=Brachypodium distachyon OX=15368 GN=100824185 PE=3 SV=1	FALSE	43	12	56	7	320	930832074	9.51459e+08	1007938048
High	A0A0Q3G082	Protein kinase domain-containing protein OS=Brachypodium distachyon OX=15368 GN=100824185 PE=3 SV=1	FALSE	46	12	56	7	296	930832074	9.51459e+08	1007938048
High	I1HT75	Uncharacterized protein OS=Brachypodium distachyon OX=15368 GN=100837858 PE=4 SV=1	FALSE	46	9	90	3	216	5986321885	5984647904	6412472658
High	I1IEN1	NADPH-protochlorophyllide oxidoreductase OS=Brachypodium distachyon OX=15368 GN=100821409 PE=3 SV=1	FALSE	30	12	71	8	394	4.2567e+09	4.75531e+09	3.45684e+09
High	I1I466	Flavodoxin-like domain-containing protein OS=Brachypodium distachyon OX=15368 GN=100832979 PE=4 SV=1	FALSE	50	10	47	10	253	792289508	840274854	7.81512e+08
High	I1IA43	Uncharacterized protein OS=Brachypodium distachyon OX=15368 GN=100839844 PE=3 SV=1	FALSE	24	15	53	9	705	1.65162e+09	1705949404	1765698952
High	I1IAH6	Uncharacterized protein OS=Brachypodium distachyon OX=15368 GN=100838406 PE=4 SV=1	FALSE	33	12	47	11	448	1297953399	1303763154	1168525936
High	A0A2K2D3H4	Uncharacterized protein OS=Brachypodium distachyon OX=15368 GN=100838406 PE=4 SV=1	FALSE	41	12	47	11	356	1297953399	1303763154	1168525936
High	I1H2D8	LEA_2 domain-containing protein OS=Brachypodium distachyon OX=15368 GN=100828454 PE=4 SV=1	FALSE	37	5	42	5	211	632278176	640139280	494416506
High	I1IVX7	Uncharacterized protein OS=Brachypodium distachyon OX=15368 GN=100822708 PE=4 SV=1	FALSE	35	12	58	12	248	1069718560	956318558	799450296
High	I1HF62	Uncharacterized protein OS=Brachypodium distachyon OX=15368 GN=100827673 PE=3 SV=1	FALSE	36	15	83	13	367	2.1751e+09	2333241496	1963437330
High	I1HDA7	Uncharacterized protein OS=Brachypodium distachyon OX=15368 GN=100825193 PE=4 SV=1	FALSE	21	7	44	7	423	748284469	805829536	800495310
High	A0A2K2DI93	Histone H4 (Fragment) OS=Brachypodium distachyon OX=15368 GN=BRADI_1g05980v3 PE=3 SV=1	FALSE	39	7	170	7	137	2.88929e+10	2.77535e+10	2.68954e+10
High	A0A0Q3G634	Histone H4 OS=Brachypodium distachyon OX=15368 GN=BRADI_2g22991v3 PE=3 SV=2	FALSE	28	7	170	7	190	2.88929e+10	2.77535e+10	2.68954e+10
High	I1GMD6	Histone H4 OS=Brachypodium distachyon OX=15368 GN=100831084 PE=3 SV=1	FALSE	52	7	170	7	103	2.88929e+10	2.77535e+10	2.68954e+10
High	A0A2K2CI65	Histone H4 (Fragment) OS=Brachypodium distachyon OX=15368 GN=BRADI_5g19358v3 PE=3 SV=1	FALSE	27	7	170	7	198	2.88929e+10	2.77535e+10	2.68954e+10
High	A0A0Q3H1A8	GH10 domain-containing protein OS=Brachypodium distachyon OX=15368 GN=100841920 PE=4 SV=1	FALSE	15	13	33	13	1052	2.93217e+08	334532949	281464691
High	A0A2K2DLQ7	GH10 domain-containing protein OS=Brachypodium distachyon OX=15368 GN=100841920 PE=4 SV=1	FALSE	14	13	33	13	1061	2.93217e+08	334532949	281464691
High	I1GUR3	GH10 domain-containing protein OS=Brachypodium distachyon OX=15368 GN=100841920 PE=4 SV=1	FALSE	14	13	33	13	1099	2.93217e+08	334532949	281464691
High	A0A2K2DLP4	GH10 domain-containing protein OS=Brachypodium distachyon OX=15368 GN=100841920 PE=4 SV=1	FALSE	14	13	33	13	1108	2.93217e+08	334532949	281464691
High	I1IXG5	Uncharacterized protein OS=Brachypodium distachyon OX=15368 GN=104581254 PE=3 SV=1	FALSE	62	6	71	6	113	3034496952	2854499184	3727537236
High	I1H910	Proteasome subunit alpha type OS=Brachypodium distachyon OX=15368 GN=100835050 PE=3 SV=1	FALSE	45	11	115	11	246	3569612494	3899155368	3.07246e+09
High	A0A0Q3GGC4	Phytocyanin domain-containing protein OS=Brachypodium distachyon OX=15368 GN=100829778 PE=4 SV=1	FALSE	45	8	85	8	207	2378175808	1892086752	1850991462
High	I1H4M6	Glucose-6-phosphate 1-dehydrogenase OS=Brachypodium distachyon OX=15368 GN=100832069 PE=3 SV=1	FALSE	29	16	62	11	570	1098534436	1178023215	1.01296e+09
High	A0A0Q3S8C0	Glucose-6-phosphate 1-dehydrogenase OS=Brachypodium distachyon OX=15368 GN=100832069 PE=3 SV=1	FALSE	37	16	62	11	446	1098534436	1178023215	1.01296e+09
High	A0A0Q3LLJ5	Plasma membrane ATPase OS=Brachypodium distachyon OX=15368 GN=BRADI_1g78577v3 PE=3 SV=2	FALSE	10	9	44	0	960	2.31896e+09	2.64563e+09	3.31077e+09
High	I1GQP1	Uncharacterized protein OS=Brachypodium distachyon OX=15368 GN=100829167 PE=4 SV=1	FALSE	39	9	110	9	243	3575262620	3521882706	3.99967e+09
High	A0A0Q3F526	Uncharacterized protein OS=Brachypodium distachyon OX=15368 GN=BRADI_3g12627v3 PE=4 SV=1	FALSE	13	17	31	13	1451	591630879	657020091	804774627
High	I1HF29	Ubiquitin-like domain-containing protein OS=Brachypodium distachyon OX=15368 GN=100824378 PE=4 SV=1	FALSE	55	9	450	2	155	15863266837	19245651419	21276148269
High	I1HMM3	Phosphoinositide phospholipase C OS=Brachypodium distachyon OX=15368 GN=100835224 PE=4 SV=1	FALSE	24	11	33	10	602	5.01991e+08	478452905	3.9092e+08
High	I1HLG5	Uncharacterized protein OS=Brachypodium distachyon OX=15368 GN=100828594 PE=3 SV=1	FALSE	27	10	61	5	437	1.50943e+09	1325152299	1322162390
High	I1IWI5	Glutaredoxin domain-containing protein OS=Brachypodium distachyon OX=15368 GN=100832419 PE=4 SV=1	FALSE	32	11	51	11	314	594359074	6.04792e+08	605403855
High	A0A0Q3H1E1	Uncharacterized protein OS=Brachypodium distachyon OX=15368 GN=100845876 PE=4 SV=1	FALSE	21	10	55	10	568	981033444	940768680	844842491
High	B3TNB8	Photosystem II D2 protein OS=Brachypodium distachyon OX=15368 GN=psbD PE=3 SV=1	FALSE	14	4	122	4	353	22326146080	19686955412	19108838914
High	I1IUA1	SAC domain-containing protein OS=Brachypodium distachyon OX=15368 GN=100842392 PE=4 SV=1	FALSE	26	15	58	14	597	1012834598	896368798	981360708
High	A0A0Q3HFH4	SAC domain-containing protein OS=Brachypodium distachyon OX=15368 GN=100842392 PE=4 SV=1	FALSE	24	15	58	14	663	1012834598	896368798	981360708
High	I1I4B4	Glycosyltransferase OS=Brachypodium distachyon OX=15368 GN=100841252 PE=3 SV=1	FALSE	28	10	40	10	488	755129020	954549004	803213884
High	I1I3S9	Glyco_hyd_65N_2 domain-containing protein OS=Brachypodium distachyon OX=15368 GN=100837095 PE=4 SV=1	FALSE	16	11	37	11	857	646038575	653294002	615229117
High	I1I3S8	Glyco_hyd_65N_2 domain-containing protein OS=Brachypodium distachyon OX=15368 GN=100837095 PE=4 SV=1	FALSE	16	11	37	11	824	646038575	653294002	615229117
High	I1J1S2	Uncharacterized protein OS=Brachypodium distachyon OX=15368 GN=100837749 PE=4 SV=1	FALSE	27	15	68	12	493	2156733236	2.2992e+09	2024204336
High	A0A2K2DIZ2	PIK helical domain-containing protein OS=Brachypodium distachyon OX=15368 GN=100834445 PE=4 SV=1	FALSE	9	11	19	11	1565	2.39943e+08	2.31673e+08	223704744
High	A0A0Q3PA55	Sulfurtransferase OS=Brachypodium distachyon OX=15368 GN=100832079 PE=4 SV=1	FALSE	27	9	49	9	402	551935708	683354426	660637422
High	A0A0Q3II57	Sulfurtransferase OS=Brachypodium distachyon OX=15368 GN=100832079 PE=4 SV=1	FALSE	29	9	49	9	381	551935708	683354426	660637422
High	I1IA83	CN hydrolase domain-containing protein OS=Brachypodium distachyon OX=15368 GN=100821425 PE=4 SV=1	FALSE	36	8	45	8	302	759836408	677998248	613915825
High	I1IA21	Cytochrome b-c1 complex subunit Rieske, mitochondrial OS=Brachypodium distachyon OX=15368 GN=100835132 PE=4 SV=1	FALSE	31	10	91	4	269	5487736865	5831886847	6820933321
High	I1J3T6	Importin N-terminal domain-containing protein OS=Brachypodium distachyon OX=15368 GN=100838433 PE=4 SV=1	FALSE	17	13	48	13	894	766779517	8.05422e+08	832053553
High	I1J3N1	Uncharacterized protein OS=Brachypodium distachyon OX=15368 GN=100837956 PE=3 SV=1	FALSE	40	9	62	3	214	2.68928e+09	2785954743	2.6353e+09
High	I1H1K3	Uncharacterized protein OS=Brachypodium distachyon OX=15368 GN=100821844 PE=3 SV=1	FALSE	22	7	40	6	385	1.66623e+09	1522819237	1530679867
High	I1H1K4	Uncharacterized protein OS=Brachypodium distachyon OX=15368 GN=100821844 PE=3 SV=1	FALSE	22	7	40	6	384	1.66623e+09	1522819237	1530679867
High	I1HNG4	Uncharacterized protein OS=Brachypodium distachyon OX=15368 GN=100822322 PE=4 SV=1	FALSE	19	14	53	10	828	784795172	846532870	827662426
High	A0A2K2CRW7	Peroxidase OS=Brachypodium distachyon OX=15368 GN=BRADI_4g32810v3 PE=3 SV=1	FALSE	28	11	37	11	439	1095094747	941779142	8.95587e+08
High	A0A0Q3KKK7	S10_plectin domain-containing protein OS=Brachypodium distachyon OX=15368 GN=BRADI_2g61560v3 PE=4 SV=1	FALSE	38	8	137	8	225	7214228876	8095714716	8895445036
High	I1I9J3	S10_plectin domain-containing protein OS=Brachypodium distachyon OX=15368 GN=100830752 PE=4 SV=1	FALSE	46	8	137	8	183	7214228876	8095714716	8895445036
High	B3TN75	Photosystem II CP47 reaction center protein OS=Brachypodium distachyon OX=15368 GN=psbB PE=3 SV=1	FALSE	17	9	191	9	508	2.61498e+10	22831856390	2.16833e+10
High	I1IS15	RHOMBOID-like protein OS=Brachypodium distachyon OX=15368 GN=100842800 PE=3 SV=1	FALSE	31	9	62	7	330	1938797242	1826410318	2025125184
High	I1HX53	TOG domain-containing protein OS=Brachypodium distachyon OX=15368 GN=100839729 PE=4 SV=1	FALSE	12	13	32	13	1279	4.79998e+08	475579293	486693903
High	A0A0Q3FPF3	Diacylglycerol kinase OS=Brachypodium distachyon OX=15368 GN=100822250 PE=3 SV=1	FALSE	32	12	40	12	466	648303483	669184648	761045254
High	A0A2K2D7U0	Pyruvate kinase OS=Brachypodium distachyon OX=15368 GN=100821914 PE=3 SV=1	FALSE	25	11	46	10	487	8.10626e+08	1226642770	1245510862
High	I1IMU9	Uncharacterized protein OS=Brachypodium distachyon OX=15368 GN=100826386 PE=4 SV=1	FALSE	24	7	45	7	337	686126020	8.69112e+08	781593717
High	I1I5B9	Uncharacterized protein OS=Brachypodium distachyon OX=15368 GN=100834018 PE=4 SV=1	FALSE	26	11	63	11	503	1026393965	995256848	1002200766
High	I1IN49	Uncharacterized protein OS=Brachypodium distachyon OX=15368 GN=100835577 PE=4 SV=1	FALSE	24	9	30	6	518	3.78497e+08	435750155	4.19116e+08
High	I1GM15	Uncharacterized protein OS=Brachypodium distachyon OX=15368 GN=100837971 PE=3 SV=1	FALSE	36	10	52	5	220	2296461302	2419657496	2964993038
High	I1GN92	Str_synth domain-containing protein OS=Brachypodium distachyon OX=15368 GN=100831386 PE=4 SV=1	FALSE	27	12	88	12	397	1019355918	1163705893	961416544
High	I1HFI3	Epimerase domain-containing protein OS=Brachypodium distachyon OX=15368 GN=100822742 PE=4 SV=1	FALSE	33	10	64	10	329	1429466134	1837317264	1126236352
High	A0A0Q3HWK4	PMSR domain-containing protein OS=Brachypodium distachyon OX=15368 GN=100824310 PE=3 SV=1	FALSE	38	9	68	9	258	2105628958	1884915472	1631653868
High	I1HX80	PPM-type phosphatase domain-containing protein OS=Brachypodium distachyon OX=15368 GN=100829318 PE=3 SV=1	FALSE	29	9	45	6	346	898027484	972482251	1176276244
High	I1HLR0	Uncharacterized protein OS=Brachypodium distachyon OX=15368 GN=100846712 PE=4 SV=1	FALSE	54	16	51	16	254	2.71061e+09	2.91452e+09	3610557645
High	A0A2K2DP15	Uncharacterized protein OS=Brachypodium distachyon OX=15368 GN=100821480 PE=4 SV=1	FALSE	13	11	40	4	913	690165440	720170066	726283710
High	A0A2K2DP27	Uncharacterized protein OS=Brachypodium distachyon OX=15368 GN=100821480 PE=4 SV=1	FALSE	13	11	40	4	912	690165440	720170066	726283710
High	A0A2K2DP14	Uncharacterized protein OS=Brachypodium distachyon OX=15368 GN=100821480 PE=4 SV=1	FALSE	13	11	40	4	945	690165440	720170066	726283710
High	A0A2K2DP25	Uncharacterized protein OS=Brachypodium distachyon OX=15368 GN=100821480 PE=4 SV=1	FALSE	14	11	40	4	880	690165440	720170066	726283710
High	I1GZY8	Uncharacterized protein OS=Brachypodium distachyon OX=15368 GN=100831519 PE=3 SV=1	FALSE	20	13	40	12	799	3620609790	3645862244	3566148594
High	I1H6U0	NAD(P)-bd_dom domain-containing protein OS=Brachypodium distachyon OX=15368 GN=BRADI_1g66227v3 PE=4 SV=1	FALSE	15	7	114	2	415	3.82158e+09	3.75455e+09	5.34508e+09
High	I1I2L8	DUF1995 domain-containing protein OS=Brachypodium distachyon OX=15368 GN=100845101 PE=3 SV=1	FALSE	23	14	38	12	596	453804502	4.59337e+08	6.18301e+08
High	A0A2K2DN86	Transmembrane 9 superfamily member OS=Brachypodium distachyon OX=15368 GN=100836122 PE=3 SV=1	FALSE	17	8	43	6	538	1734978048	1594845328	1445579958
High	I1HLS7	Uncharacterized protein OS=Brachypodium distachyon OX=15368 GN=100822641 PE=4 SV=1	FALSE	18	20	48	8	1101	5.79961e+08	589877324	549770187
High	A0A2K2DC14	Uncharacterized protein OS=Brachypodium distachyon OX=15368 GN=100822641 PE=4 SV=1	FALSE	18	20	48	8	1066	5.79961e+08	589877324	549770187
High	I1HG22	WHy domain-containing protein OS=Brachypodium distachyon OX=15368 GN=100827152 PE=4 SV=1	FALSE	51	5	49	5	169	380832817	428324728	3.97475e+08
High	I1GW28	Uncharacterized protein OS=Brachypodium distachyon OX=15368 GN=100834473 PE=4 SV=1	FALSE	21	9	24	9	548	424279778	417241264	390864178
High	I1H1G0	CBM20 domain-containing protein OS=Brachypodium distachyon OX=15368 GN=100837951 PE=4 SV=1	FALSE	15	16	28	16	1182	3.2405e+08	3.69193e+08	373030454
High	I1HZW7	Uncharacterized protein OS=Brachypodium distachyon OX=15368 GN=100825423 PE=4 SV=1	FALSE	21	9	40	4	565	524147650	496415866	490518552
High	A0A2K2DF10	Uncharacterized protein OS=Brachypodium distachyon OX=15368 GN=BRADI_2g50380v3 PE=4 SV=1	FALSE	20	15	102	0	726	3618578361	3683802288	3113408649
High	A0A0Q3MGQ1	Rx_N domain-containing protein OS=Brachypodium distachyon OX=15368 GN=104583052 PE=4 SV=2	FALSE	20	18	43	18	901	6.58065e+08	671038874	739096521
High	I1I5B1	SH3 domain-containing protein OS=Brachypodium distachyon OX=15368 GN=100825631 PE=4 SV=1	FALSE	38	12	32	7	370	5.91871e+08	466469445	539839642
High	I1HHK8	Uncharacterized protein OS=Brachypodium distachyon OX=15368 GN=100830932 PE=4 SV=1	FALSE	59	11	101	1	206	3904780480	3604216475	3.62204e+09
High	A0A2K2CGK7	Uncharacterized protein OS=Brachypodium distachyon OX=15368 GN=BRADI_5g10967v3 PE=4 SV=1	FALSE	21	6	189	6	263	2.32487e+10	1.95358e+10	1.94658e+10
High	I1GLN7	40S ribosomal protein S26 OS=Brachypodium distachyon OX=15368 GN=100834999 PE=3 SV=1	FALSE	43	5	64	5	140	4589496296	4853640848	4639310432
High	I1HK22	Uncharacterized protein OS=Brachypodium distachyon OX=15368 GN=100845478 PE=4 SV=1	FALSE	13	18	31	18	1622	3.85469e+08	497117476	3.92055e+08
High	I1IFT6	FKS1_dom1 domain-containing protein OS=Brachypodium distachyon OX=15368 GN=100823277 PE=4 SV=1	FALSE	8	18	41	2	1955	939722634	865483312	829908309
High	I1HLL0	Dihydrolipoyl dehydrogenase OS=Brachypodium distachyon OX=15368 GN=100837564 PE=3 SV=1	FALSE	21	11	60	2	570	1083048023	1147898039	1095411674
High	I1HEL1	PPR_long domain-containing protein OS=Brachypodium distachyon OX=15368 GN=100825102 PE=4 SV=1	FALSE	25	16	54	16	612	2106202818	2002751080	2102430302
High	A0A0Q3EGA0	Uncharacterized protein OS=Brachypodium distachyon OX=15368 GN=100837107 PE=4 SV=1	FALSE	25	10	41	10	456	1.01414e+09	9.69006e+08	955451410
High	A0A2K2CRT1	PKS_ER domain-containing protein OS=Brachypodium distachyon OX=15368 GN=100822589 PE=4 SV=1	FALSE	25	12	54	12	494	622093792	701252900	694143268
High	I1H168	Mg-protoporphyrin IX chelatase OS=Brachypodium distachyon OX=15368 GN=100826370 PE=3 SV=1	FALSE	34	13	42	13	417	2234618810	2175080112	2311667936
High	I1J2P4	Uncharacterized protein OS=Brachypodium distachyon OX=15368 GN=100838354 PE=3 SV=1	FALSE	24	11	31	11	619	537493311	595286253	646577075
High	C3SA89	SAP domain containing protein OS=Brachypodium distachyon OX=15368 GN=100830765 PE=4 SV=1	FALSE	27	11	21	11	713	4.00669e+09	4149538207	4391709342
High	I1I679	Nucleoside diphosphate kinase OS=Brachypodium distachyon OX=15368 GN=100825022 PE=2 SV=1	FALSE	36	6	126	6	151	14520178568	15211634268	13591095912
High	I1J204	Uncharacterized protein OS=Brachypodium distachyon OX=15368 GN=100825259 PE=3 SV=1	FALSE	12	13	33	13	1285	3.44149e+08	314318729	293985041
High	I1H4P8	EF1_GNE domain-containing protein OS=Brachypodium distachyon OX=15368 GN=100836375 PE=3 SV=1	FALSE	62	11	53	10	234	2.1033e+09	2.18412e+09	2060121104
High	I1H4P9	EF1_GNE domain-containing protein OS=Brachypodium distachyon OX=15368 GN=100836375 PE=3 SV=1	FALSE	64	11	53	10	227	2.1033e+09	2.18412e+09	2060121104
High	I1H7W7	DUF1618 domain-containing protein OS=Brachypodium distachyon OX=15368 GN=100837753 PE=4 SV=1	FALSE	30	11	40	11	464	768891377	8.19151e+08	713181491
High	I1H7W9	DUF1618 domain-containing protein OS=Brachypodium distachyon OX=15368 GN=100839271 PE=4 SV=1	FALSE	30	11	40	11	464	768891377	8.19151e+08	713181491
High	I1H2Q5	Methyltransferase OS=Brachypodium distachyon OX=15368 GN=100834229 PE=3 SV=1	FALSE	31	11	41	11	344	611183717	615181942	6.4186e+08
High	I1HEK1	Rubrerythrin domain-containing protein OS=Brachypodium distachyon OX=15368 GN=100828682 PE=3 SV=1	FALSE	30	13	45	13	411	882397934	944883345	921564566
High	I1IZ04	PCI domain-containing protein OS=Brachypodium distachyon OX=15368 GN=100826927 PE=4 SV=1	FALSE	31	12	75	5	388	2069978778	2228379134	2208157492
High	I1GUI6	Carboxypeptidase OS=Brachypodium distachyon OX=15368 GN=100837523 PE=3 SV=1	FALSE	25	11	73	10	519	1480172565	1839269725	1.11484e+09
High	A0A0Q3FXQ6	Uncharacterized protein OS=Brachypodium distachyon OX=15368 GN=100827673 PE=3 SV=1	FALSE	38	13	79	11	312	1.99163e+09	2049902352	1688642650
High	A0A2K2CVW9	Uncharacterized protein OS=Brachypodium distachyon OX=15368 GN=100842451 PE=4 SV=1	FALSE	29	13	59	13	463	952826639	1.13275e+09	7.58444e+08
High	A0A0Q3HAS0	Abhydrolase_3 domain-containing protein OS=Brachypodium distachyon OX=15368 GN=BRADI_4g32330v3 PE=4 SV=1	FALSE	29	8	42	6	369	5.23556e+08	623454601	558661637
High	A0A2K2D9F9	Folate gamma-glutamyl hydrolase OS=Brachypodium distachyon OX=15368 GN=100828890 PE=4 SV=1	FALSE	32	8	48	8	352	1323805300	1357690268	1089668706
High	A0A0Q3PX02	Meth_synt_1 domain-containing protein (Fragment) OS=Brachypodium distachyon OX=15368 GN=BRADI_3g07760v3 PE=4 SV=1	FALSE	17	7	178	3	374	2.27197e+10	23979240407	2.26399e+10
High	A0A2K2D1G4	Uncharacterized protein OS=Brachypodium distachyon OX=15368 GN=100826561 PE=4 SV=1	FALSE	31	14	37	14	435	4.06192e+08	543961432	538093523
High	A0A0Q3FJF1	Uncharacterized protein OS=Brachypodium distachyon OX=15368 GN=100829216 PE=3 SV=1	FALSE	25	12	69	12	596	995747627	990121161	9.70578e+08
High	I1IEE0	Transmembrane 9 superfamily member OS=Brachypodium distachyon OX=15368 GN=104583857 PE=3 SV=1	FALSE	16	9	24	7	656	646948764	693211645	6.83317e+08
High	A0A0Q3LH69	Uncharacterized protein OS=Brachypodium distachyon OX=15368 GN=100821241 PE=4 SV=1	FALSE	25	13	25	13	604	2.51117e+08	3.87047e+08	3.25875e+08
High	I1I140	Pep3_Vps18 domain-containing protein OS=Brachypodium distachyon OX=15368 GN=100830636 PE=4 SV=1	FALSE	18	16	38	16	991	3.33239e+08	3.36519e+08	3.37479e+08
High	I1HMP3	Glutamate--cysteine ligase OS=Brachypodium distachyon OX=15368 GN=100837682 PE=3 SV=1	FALSE	24	12	85	12	497	1992317456	1910784551	1.66379e+09
High	I1H5M2	Uncharacterized protein OS=Brachypodium distachyon OX=15368 GN=100844501 PE=4 SV=1	FALSE	47	6	67	2	131	5715261826	5902107896	6162766051
High	I1HA07	Methyltransferase OS=Brachypodium distachyon OX=15368 GN=100845021 PE=3 SV=1	FALSE	29	8	31	5	368	757285326	654742852	6.60962e+08
High	A0A0Q3FVY2	Iso_dh domain-containing protein OS=Brachypodium distachyon OX=15368 GN=100837775 PE=4 SV=1	FALSE	46	14	86	7	299	3.65484e+09	4.07742e+09	3.48478e+09
High	I1GX33	Uncharacterized protein OS=Brachypodium distachyon OX=15368 GN=100841407 PE=4 SV=1	FALSE	31	7	45	7	283	1204114201	935297302	880027198
High	A0A2K2DMU1	Uncharacterized protein OS=Brachypodium distachyon OX=15368 GN=100841407 PE=4 SV=1	FALSE	41	7	45	7	213	1204114201	935297302	880027198
High	I1IT43	PUA domain-containing protein OS=Brachypodium distachyon OX=15368 GN=100832816 PE=4 SV=1	FALSE	26	15	77	3	584	9.13373e+08	1054483310	1291125785
High	I1H1D1	Uncharacterized protein OS=Brachypodium distachyon OX=15368 GN=100837719 PE=4 SV=1	FALSE	9	5	51	5	593	1587013077	1.41402e+09	1.80724e+09
High	I1H969	Uncharacterized protein OS=Brachypodium distachyon OX=15368 GN=100846647 PE=3 SV=1	FALSE	26	12	37	12	474	650298716	5.57054e+08	6.06727e+08
High	I1HLK9	Dihydrolipoyl dehydrogenase OS=Brachypodium distachyon OX=15368 GN=100837564 PE=3 SV=1	FALSE	18	10	58	1	586	1068506068	1133150348	1068453722
High	A0A0Q3JYN6	Uncharacterized protein OS=Brachypodium distachyon OX=15368 GN=100837725 PE=4 SV=1	FALSE	29	9	39	8	318	686981690	850989062	623734490
High	I1GM16	Uncharacterized protein OS=Brachypodium distachyon OX=15368 GN=100837971 PE=3 SV=1	FALSE	39	9	50	5	184	2261370862	2379103588	2920246406
High	I1HPD5	Uncharacterized protein OS=Brachypodium distachyon OX=15368 GN=100825606 PE=4 SV=1	FALSE	27	10	69	7	448	1127068000	1262806131	995403591
High	I1HVX3	Protein disulfide-isomerase OS=Brachypodium distachyon OX=15368 GN=100842556 PE=3 SV=1	FALSE	25	13	67	13	559	1.27111e+09	1.21119e+09	1.24886e+09
High	I1GT06	RuvB-like helicase OS=Brachypodium distachyon OX=15368 GN=100840397 PE=3 SV=1	FALSE	35	14	46	14	476	954347918	1090906316	1.08344e+09
High	A0A0Q3GCL1	Uncharacterized protein OS=Brachypodium distachyon OX=15368 GN=100822322 PE=3 SV=1	FALSE	24	13	50	9	611	675132996	802689530	755648842
High	A0A2K2D3W9	Uncharacterized protein OS=Brachypodium distachyon OX=15368 GN=BRADI_3g47840v3 PE=3 SV=1	FALSE	25	8	71	8	391	1.85795e+09	1720382445	1673196528
High	I1HJV1	Uncharacterized protein OS=Brachypodium distachyon OX=15368 GN=100834910 PE=4 SV=1	FALSE	21	14	37	14	783	737416236	590339883	675080479
High	A0A0Q3GN31	NEDD8-activating enzyme E1 regulatory subunit OS=Brachypodium distachyon OX=15368 GN=100827652 PE=3 SV=1	FALSE	27	12	40	12	526	478609476	585423606	578086671
High	A0A0Q3N6Z9	NEDD8-activating enzyme E1 regulatory subunit OS=Brachypodium distachyon OX=15368 GN=100827652 PE=3 SV=1	FALSE	27	12	40	12	534	478609476	585423606	578086671
High	I1GSF2	Ribosomal_L18e/L15P domain-containing protein OS=Brachypodium distachyon OX=15368 GN=100830392 PE=3 SV=1	FALSE	41	6	142	4	145	7900013716	7591311783	7020319888
High	I1ITT1	Uncharacterized protein OS=Brachypodium distachyon OX=15368 GN=100843409 PE=4 SV=1	FALSE	40	6	127	6	142	1.44047e+10	14372181701	1.48675e+10
High	I1J2L8	Polysacc_synt_4 domain-containing protein OS=Brachypodium distachyon OX=15368 GN=100833033 PE=4 SV=1	FALSE	38	10	44	10	316	646787702	6.13994e+08	668370785
High	I1HKT1	Uncharacterized protein OS=Brachypodium distachyon OX=15368 GN=100839089 PE=4 SV=1	FALSE	34	12	104	10	348	4011835358	3754695727	3116375314
High	I1HJL3	TPM_phosphatase domain-containing protein OS=Brachypodium distachyon OX=15368 GN=100844172 PE=4 SV=1	FALSE	25	7	94	7	292	4654042320	3852379944	3820668808
High	I1H6E7	AAA domain-containing protein OS=Brachypodium distachyon OX=15368 GN=100846138 PE=3 SV=1	FALSE	32	16	97	3	450	2284684989	2798143154	2850856602
High	I1ICL3	RmlD_sub_bind domain-containing protein OS=Brachypodium distachyon OX=15368 GN=100845999 PE=4 SV=1	FALSE	36	11	61	9	300	1330994314	1649714444	1841764858
High	I1HK03	Uncharacterized protein OS=Brachypodium distachyon OX=15368 GN=100843354 PE=4 SV=1	FALSE	18	13	35	13	816	4.16431e+08	388121097	416531216
High	I1H6G3	S1 motif domain-containing protein OS=Brachypodium distachyon OX=15368 GN=100823707 PE=4 SV=1	FALSE	37	15	69	10	338	1.19496e+09	1.0317e+09	1.16921e+09
High	I1HMR2	AMP-binding domain-containing protein OS=Brachypodium distachyon OX=15368 GN=100841530 PE=4 SV=1	FALSE	27	16	38	16	670	500415776	449211020	445997924
High	A0A2K2DCL3	AMP-binding domain-containing protein OS=Brachypodium distachyon OX=15368 GN=100841530 PE=4 SV=1	FALSE	27	16	38	16	662	500415776	449211020	445997924
High	I1I416	Epimerase domain-containing protein OS=Brachypodium distachyon OX=15368 GN=100826361 PE=4 SV=1	FALSE	31	12	68	4	378	2401720010	3552750449	3424813218
High	A0A0Q3FBT3	Epimerase domain-containing protein OS=Brachypodium distachyon OX=15368 GN=100826361 PE=4 SV=1	FALSE	31	12	68	4	379	2401720010	3552750449	3424813218
High	I1I412	Epimerase domain-containing protein OS=Brachypodium distachyon OX=15368 GN=100826361 PE=4 SV=1	FALSE	29	12	68	4	414	2401720010	3552750449	3424813218
High	I1I411	Epimerase domain-containing protein OS=Brachypodium distachyon OX=15368 GN=100826361 PE=4 SV=1	FALSE	28	12	68	4	416	2401720010	3552750449	3424813218
High	I1J1B5	Uncharacterized protein OS=Brachypodium distachyon OX=15368 GN=100839364 PE=3 SV=1	FALSE	55	9	124	2	166	6558919686	7334012625	7464656199
High	I1H0M8	Ribonucleoside-diphosphate reductase OS=Brachypodium distachyon OX=15368 GN=100844446 PE=3 SV=1	FALSE	21	18	33	18	814	3.81597e+08	439787919	471919369
High	I1I633	Uncharacterized protein OS=Brachypodium distachyon OX=15368 GN=100826873 PE=3 SV=1	FALSE	32	8	91	5	284	3853403016	3280206106	2671855778
High	I1GKY3	Lipase_GDSL domain-containing protein OS=Brachypodium distachyon OX=15368 GN=100831008 PE=4 SV=1	FALSE	18	6	36	6	404	1273561300	1257022027	1.20391e+09
High	I1HC77	Uncharacterized protein OS=Brachypodium distachyon OX=15368 GN=100827159 PE=3 SV=1	FALSE	23	9	35	9	542	2.51804e+08	3.10113e+08	3.32957e+08
High	A0A0Q3HLY7	NAC-A/B domain-containing protein OS=Brachypodium distachyon OX=15368 GN=100842994 PE=4 SV=1	FALSE	44	6	21	6	226	393800806	346190364	376816284
High	I1J3T5	Uncharacterized protein OS=Brachypodium distachyon OX=15368 GN=100844843 PE=4 SV=1	FALSE	24	9	29	9	440	337022972	508903634	399151750
High	I1IB67	Iso_dh domain-containing protein OS=Brachypodium distachyon OX=15368 GN=BRADI_3g47680v3 PE=4 SV=1	FALSE	27	7	46	4	371	442189270	621989906	722097776
High	I1INQ8	Alpha-L-AF_C domain-containing protein OS=Brachypodium distachyon OX=15368 GN=100837928 PE=4 SV=1	FALSE	18	14	72	10	658	2068600658	2.13942e+09	2035227434
High	A0A0Q3H3C3	Uncharacterized protein OS=Brachypodium distachyon OX=15368 GN=100832310 PE=4 SV=1	FALSE	18	13	30	13	824	1094853337	1471057454	1880436808
High	I1GPL5	Uncharacterized protein OS=Brachypodium distachyon OX=15368 GN=100843013 PE=3 SV=1	FALSE	28	13	34	13	643	3.91554e+08	517374273	5.00893e+08
High	I1GVX9	Uncharacterized protein OS=Brachypodium distachyon OX=15368 GN=100846789 PE=3 SV=1	FALSE	38	12	50	12	302	1130487789	1366648650	1684165249
High	I1IE34	Uncharacterized protein OS=Brachypodium distachyon OX=15368 GN=100840221 PE=3 SV=1	FALSE	38	12	50	12	302	1130487789	1366648650	1684165249
High	I1INL8	Uncharacterized protein OS=Brachypodium distachyon OX=15368 GN=100832594 PE=3 SV=1	FALSE	31	14	59	14	490	637203967	5.60259e+08	572486014
High	I1I8M7	Uncharacterized protein OS=Brachypodium distachyon OX=15368 GN=100831358 PE=4 SV=1	FALSE	22	9	26	8	452	5.2685e+08	5.70853e+08	5.10782e+08
High	I1GNN3	Uncharacterized protein OS=Brachypodium distachyon OX=15368 GN=100825558 PE=3 SV=1	FALSE	34	14	38	14	465	994888691	958908321	9.29787e+08
High	I1IUJ8	Pyruvate carboxyltransferase domain-containing protein OS=Brachypodium distachyon OX=15368 GN=100832390 PE=3 SV=1	FALSE	25	14	49	14	633	663485900	926602258	929337980
High	I1H2Z2	Thioredoxin OS=Brachypodium distachyon OX=15368 GN=100825640 PE=3 SV=1	FALSE	53	9	155	6	118	12090759736	11520553684	9.86225e+09
High	I1HAB3	Uncharacterized protein OS=Brachypodium distachyon OX=15368 GN=100837519 PE=3 SV=1	FALSE	40	10	106	10	278	1785238844	1669224728	1606542452
High	I1IDS7	Pyr_redox_2 domain-containing protein OS=Brachypodium distachyon OX=15368 GN=100823986 PE=4 SV=1	FALSE	33	11	48	11	448	1368611696	1436439671	1278354605
High	I1IV06	Chalcone-flavonone isomerase family protein OS=Brachypodium distachyon OX=15368 GN=100840048 PE=3 SV=1	FALSE	31	6	44	6	219	1190397622	1355942050	1153504450
High	A0A2K2D8A3	Uncharacterized protein OS=Brachypodium distachyon OX=15368 GN=100842743 PE=3 SV=1	FALSE	38	12	66	11	336	528806847	9.57776e+08	1.0965e+09
High	G1FTS0	Expansin 1 OS=Brachypodium distachyon OX=15368 GN=100843684 PE=2 SV=1	FALSE	49	11	48	9	264	751062592	577822611	657885987
High	I1HVY8	Uncharacterized protein OS=Brachypodium distachyon OX=15368 GN=100843377 PE=3 SV=1	FALSE	50	10	51	1	168	1.38204e+09	1229936068	1389488302
High	I1HJN3	DLH domain-containing protein OS=Brachypodium distachyon OX=15368 GN=100844464 PE=4 SV=1	FALSE	41	9	84	9	240	4243939312	4252409272	3441975348
High	A0A0Q3K0V5	Peroxidase OS=Brachypodium distachyon OX=15368 GN=100843651 PE=3 SV=1	FALSE	32	11	77	11	344	1944440810	1.85192e+09	1632587830
High	I1H5L6	Uncharacterized protein OS=Brachypodium distachyon OX=15368 GN=100842985 PE=4 SV=1	FALSE	44	11	62	4	285	1465502768	1415493964	1402785170
High	I1H5L5	Uncharacterized protein OS=Brachypodium distachyon OX=15368 GN=100842985 PE=4 SV=1	FALSE	43	11	62	4	289	1465502768	1415493964	1402785170
High	A0A0Q3NW43	Uncharacterized protein OS=Brachypodium distachyon OX=15368 GN=100842985 PE=4 SV=1	FALSE	43	11	62	4	288	1465502768	1415493964	1402785170
High	I1I6V9	PHB domain-containing protein OS=Brachypodium distachyon OX=15368 GN=100832789 PE=4 SV=1	FALSE	40	11	103	8	284	3824475588	3476450300	3480381738
High	I1ISP3	Uncharacterized protein OS=Brachypodium distachyon OX=15368 GN=100836088 PE=4 SV=1	FALSE	20	11	33	11	693	270711624	280733901	364466910
High	I1IKL5	Uncharacterized protein OS=Brachypodium distachyon OX=15368 GN=100844508 PE=4 SV=1	FALSE	22	12	46	10	609	899436248	1179716924	1.15326e+09
High	I1H0Z3	Proteasome subunit beta OS=Brachypodium distachyon OX=15368 GN=100836232 PE=3 SV=1	FALSE	37	9	88	9	277	2090371788	1876668656	1870465704
High	A0A0Q3ETE6	NAD(P)-bd_dom domain-containing protein OS=Brachypodium distachyon OX=15368 GN=100834133 PE=4 SV=1	FALSE	26	7	52	7	492	816439054	8.04714e+08	751921390
High	I1HI84	Ribosomal_L7Ae domain-containing protein OS=Brachypodium distachyon OX=15368 GN=100840616 PE=4 SV=1	FALSE	44	5	79	2	112	3697653680	3488525062	3559494946
High	I1GVR6	Ribosomal_L7Ae domain-containing protein OS=Brachypodium distachyon OX=15368 GN=100824364 PE=3 SV=1	FALSE	43	5	79	2	113	3697653680	3488525062	3559494946
High	I1J1F2	PEROXIDASE_4 domain-containing protein OS=Brachypodium distachyon OX=15368 GN=100831503 PE=3 SV=1	FALSE	31	12	92	12	366	4322525237	3677650855	3782005784
High	I1J1F4	PEROXIDASE_4 domain-containing protein OS=Brachypodium distachyon OX=15368 GN=100831503 PE=3 SV=1	FALSE	31	12	92	12	364	4322525237	3677650855	3782005784
High	I1J1F3	PEROXIDASE_4 domain-containing protein OS=Brachypodium distachyon OX=15368 GN=100831503 PE=3 SV=1	FALSE	34	12	92	12	333	4322525237	3677650855	3782005784
High	A0A0Q3HNB4	Ribosomal_S13_N domain-containing protein (Fragment) OS=Brachypodium distachyon OX=15368 GN=BRADI_3g13810v3 PE=3 SV=1	FALSE	33	8	118	2	197	8187854551	8388671872	7984100472
High	A0A0Q3IGE6	Clathrin light chain OS=Brachypodium distachyon OX=15368 GN=BRADI_5g26280v3 PE=3 SV=1	FALSE	32	11	70	11	365	1318867348	1323758454	1158313424
High	I1J044	Uncharacterized protein OS=Brachypodium distachyon OX=15368 GN=100846471 PE=4 SV=1	FALSE	17	12	48	12	588	1748715094	1672441030	1628774054
High	I1H316	Uncharacterized protein OS=Brachypodium distachyon OX=15368 GN=100829936 PE=4 SV=1	FALSE	36	16	63	15	422	1.44506e+09	2025489939	2073413686
High	B3TN47	ATP synthase subunit b, chloroplastic OS=Brachypodium distachyon OX=15368 GN=atpF PE=3 SV=1	FALSE	45	10	115	10	183	6742997866	5804565285	5.23854e+09
High	I1HEA8	SUN domain-containing protein OS=Brachypodium distachyon OX=15368 GN=100843043 PE=4 SV=1	FALSE	36	13	44	13	440	759453989	708352948	777284725
High	A0A0Q3HMG4	FKS1_dom1 domain-containing protein OS=Brachypodium distachyon OX=15368 GN=BRADI_1g76617v3 PE=4 SV=2	FALSE	8	18	41	11	1964	656248757	5.83601e+08	6.2645e+08
High	A0A0Q3ERL3	Uncharacterized protein OS=Brachypodium distachyon OX=15368 GN=100846458 PE=4 SV=1	FALSE	18	12	47	12	740	1.09246e+09	1225040404	1054567808
High	I1H093	Carboxypeptidase OS=Brachypodium distachyon OX=15368 GN=100822724 PE=3 SV=1	FALSE	18	9	42	9	474	1023634281	943462872	868259852
High	A0A0Q3KFP9	Uncharacterized protein OS=Brachypodium distachyon OX=15368 GN=100830101 PE=4 SV=2	FALSE	21	7	31	7	447	464029933	4.66832e+08	487707233
High	A0A0Q3R9W8	Uncharacterized protein OS=Brachypodium distachyon OX=15368 GN=100830101 PE=4 SV=1	FALSE	15	7	31	7	623	464029933	4.66832e+08	487707233
High	A0A0Q3JC91	Uncharacterized protein OS=Brachypodium distachyon OX=15368 GN=100830101 PE=4 SV=1	FALSE	17	7	31	7	555	464029933	4.66832e+08	487707233
High	I1GTJ6	Cytochrome b6-f complex iron-sulfur subunit OS=Brachypodium distachyon OX=15368 GN=100821378 PE=3 SV=1	FALSE	30	6	115	6	221	10258557672	8.81996e+09	7.97223e+09
High	I1HA18	Uncharacterized protein OS=Brachypodium distachyon OX=15368 GN=100821967 PE=3 SV=1	FALSE	29	10	32	10	411	822611032	1146230668	1126374476
High	A0A0Q3PKH8	Uncharacterized protein OS=Brachypodium distachyon OX=15368 GN=100839127 PE=3 SV=1	FALSE	9	6	105	5	666	6927423096	8419949552	7572342768
High	I1IAV6	Uncharacterized protein OS=Brachypodium distachyon OX=15368 GN=100836889 PE=3 SV=1	FALSE	26	7	34	7	252	1057196132	971825403	879370125
High	I1IL98	Uncharacterized protein OS=Brachypodium distachyon OX=15368 GN=100822584 PE=4 SV=1	FALSE	21	12	42	12	604	7.28529e+08	8.16752e+08	834436023
High	I1H5J0	MIF4G domain-containing protein OS=Brachypodium distachyon OX=15368 GN=100839026 PE=4 SV=1	FALSE	16	13	49	13	865	756975878	6.86985e+08	754137923
High	I1IY84	Glutamate decarboxylase OS=Brachypodium distachyon OX=15368 GN=100832399 PE=3 SV=1	FALSE	26	13	61	10	501	2.03809e+09	1804149467	1.84572e+09
High	I1GXT1	Serine/threonine-protein phosphatase OS=Brachypodium distachyon OX=15368 GN=100830600 PE=3 SV=1	FALSE	25	6	48	4	306	651961221	709391108	650045053
High	I1H1V2	Ribosomal_S10 domain-containing protein OS=Brachypodium distachyon OX=15368 GN=100838410 PE=3 SV=1	FALSE	44	8	88	8	127	7017381415	7794538019	7.78367e+09
High	I1H6Z5	Uncharacterized protein OS=Brachypodium distachyon OX=15368 GN=100831582 PE=4 SV=1	FALSE	21	8	38	8	462	588210408	5.96379e+08	5.1705e+08
High	I1HQ72	60S ribosomal protein L18a OS=Brachypodium distachyon OX=15368 GN=100825205 PE=3 SV=1	FALSE	52	11	122	0	178	11040445883	1.09704e+10	10380399363
High	I1HXI9	Uncharacterized protein OS=Brachypodium distachyon OX=15368 GN=100839846 PE=3 SV=1	FALSE	44	6	69	4	150	5509051656	5487972622	5824936122
High	I1HGD6	60S ribosomal protein L18a OS=Brachypodium distachyon OX=15368 GN=100846400 PE=3 SV=1	FALSE	52	11	123	4	178	11191569275	1.11581e+10	10531702659
High	I1GVZ8	Nop domain-containing protein OS=Brachypodium distachyon OX=15368 GN=100831411 PE=4 SV=1	FALSE	24	13	60	1	547	846791940	1078909025	1201070854
High	I1GQ27	WD_REPEATS_REGION domain-containing protein OS=Brachypodium distachyon OX=15368 GN=100837145 PE=4 SV=1	FALSE	24	7	20	7	429	252142889	3.02037e+08	3.59704e+08
High	I1HBN3	Uncharacterized protein OS=Brachypodium distachyon OX=15368 GN=100830622 PE=3 SV=1	FALSE	17	14	58	14	939	779666598	778284340	639118465
High	I1GLV6	Cellulose synthase OS=Brachypodium distachyon OX=15368 GN=100822586 PE=3 SV=1	FALSE	10	11	68	0	1078	2412239021	2.42637e+09	2514957458
High	I1GR51	Alpha-galactosidase OS=Brachypodium distachyon OX=15368 GN=100829566 PE=3 SV=1	FALSE	30	12	56	10	428	1768604103	1577025142	1415629713
High	I1H4B9	Purple acid phosphatase OS=Brachypodium distachyon OX=15368 GN=100843391 PE=3 SV=1	FALSE	19	12	42	12	658	694732718	6.6039e+08	675383964
High	I1ITV5	Dihydrolipoamide acetyltransferase component of pyruvate dehydrogenase complex OS=Brachypodium distachyon OX=15368 GN=100846462 PE=3 SV=1	FALSE	28	10	41	9	461	818568888	7.22415e+08	788948403
High	I1IBI9	Ribosomal_S17_N domain-containing protein OS=Brachypodium distachyon OX=15368 GN=100824210 PE=3 SV=1	FALSE	39	7	88	1	161	6335806464	6445036393	6350885815
High	A0A2K2D5F2	Transmembrane 9 superfamily member OS=Brachypodium distachyon OX=15368 GN=104583857 PE=3 SV=1	FALSE	18	8	20	6	525	507088188	563663677	5.61055e+08
High	I1II18	B5 domain-containing protein OS=Brachypodium distachyon OX=15368 GN=100821229 PE=4 SV=1	FALSE	25	14	33	14	594	546406774	631377724	685924149
High	I1J2P9	Glycosyltransferases OS=Brachypodium distachyon OX=15368 GN=100839476 PE=3 SV=1	FALSE	31	11	20	11	429	317372581	221993413	254022005
High	I1H2Z1	Uncharacterized protein OS=Brachypodium distachyon OX=15368 GN=100825334 PE=4 SV=1	FALSE	62	11	35	11	219	6.62805e+08	702321178	919588201
High	I1H268	PABS domain-containing protein OS=Brachypodium distachyon OX=15368 GN=BRADI_1g52557v3 PE=3 SV=1	FALSE	25	7	61	6	324	1944844720	1586044941	1559692052
High	I1HX14	Delta-aminolevulinic acid dehydratase OS=Brachypodium distachyon OX=15368 GN=100840737 PE=3 SV=1	FALSE	26	9	56	5	424	1331247316	1315448053	1.12057e+09
High	I1IS98	Proteasome subunit alpha type OS=Brachypodium distachyon OX=15368 GN=100832386 PE=3 SV=1	FALSE	24	6	49	3	249	1890533595	1924791794	1770530116
High	A0A0Q3EVU9	PUA domain-containing protein OS=Brachypodium distachyon OX=15368 GN=100832816 PE=4 SV=1	FALSE	25	14	75	3	575	9.03505e+08	1043807642	1278325666
High	I1I971	PKS_ER domain-containing protein OS=Brachypodium distachyon OX=15368 GN=100834423 PE=3 SV=1	FALSE	38	11	55	11	364	2.01896e+09	2078486538	1795023135
High	I1HBR2	GH10 domain-containing protein OS=Brachypodium distachyon OX=15368 GN=100827470 PE=4 SV=1	FALSE	18	8	22	8	589	315252615	3.04711e+08	372658017
High	I1HTH7	PlsC domain-containing protein OS=Brachypodium distachyon OX=15368 GN=100832939 PE=4 SV=1	FALSE	32	16	26	16	499	7.48169e+08	5.25931e+08	624344225
High	I1I5N8	Mitogen-activated protein kinase OS=Brachypodium distachyon OX=15368 GN=100846323 PE=3 SV=1	FALSE	29	10	36	9	375	1007008962	1062681937	963019440
High	I1IWZ6	Acyl-[acyl-carrier-protein] desaturase OS=Brachypodium distachyon OX=15368 GN=100830577 PE=3 SV=1	FALSE	32	12	41	8	392	1056022820	9.53194e+08	959093519
High	I1IZH6	Glutaredoxin domain-containing protein OS=Brachypodium distachyon OX=15368 GN=100832099 PE=4 SV=1	FALSE	58	6	55	6	128	1.20083e+09	1299163734	975400161
High	I1HIT6	Aldo_ket_red domain-containing protein OS=Brachypodium distachyon OX=15368 GN=100846809 PE=4 SV=1	FALSE	37	12	66	10	311	1.01944e+09	1452982137	1.22055e+09
High	I1I9M1	Uncharacterized protein OS=Brachypodium distachyon OX=15368 GN=100835558 PE=4 SV=1	FALSE	12	13	36	13	947	371783341	388527996	340153729
High	I1IS70	Pantothenate kinase 2 OS=Brachypodium distachyon OX=15368 GN=100839438 PE=3 SV=1	FALSE	13	12	47	12	912	5.33834e+08	571442228	5.81e+08
High	I1HTD2	Aldo_ket_red domain-containing protein OS=Brachypodium distachyon OX=15368 GN=100822521 PE=4 SV=1	FALSE	46	12	42	10	306	1.00684e+09	1187082380	9.69105e+08
High	I1IIW0	Uncharacterized protein OS=Brachypodium distachyon OX=15368 GN=100824530 PE=4 SV=1	FALSE	58	12	197	12	153	10403739765	1.0609e+10	10410340048
High	I1IPK2	Uncharacterized protein OS=Brachypodium distachyon OX=15368 GN=100833321 PE=4 SV=1	FALSE	22	5	110	5	276	5607440238	5613102193	5138672686
High	A0A0Q3J4B0	Serine/threonine-protein phosphatase OS=Brachypodium distachyon OX=15368 GN=BRADI_2g36370v3 PE=3 SV=1	FALSE	17	14	36	12	964	659018789	633786805	652077347
High	A0A0Q3GAP9	Serine/threonine-protein phosphatase OS=Brachypodium distachyon OX=15368 GN=BRADI_2g36370v3 PE=3 SV=1	FALSE	17	14	36	12	996	659018789	633786805	652077347
High	I1HE88	Uncharacterized protein OS=Brachypodium distachyon OX=15368 GN=100823047 PE=4 SV=1	FALSE	28	13	82	12	478	853371686	844234360	827279036
High	I1GYU1	Peroxidase OS=Brachypodium distachyon OX=15368 GN=100844655 PE=3 SV=1	FALSE	39	10	35	7	322	846793018	883450747	625340980
High	I1HNS2	Starch synthase, chloroplastic/amyloplastic OS=Brachypodium distachyon OX=15368 GN=100842237 PE=3 SV=1	FALSE	18	10	63	9	604	1.39418e+09	1528362075	1219726430
High	A0A2K2DD68	Starch synthase, chloroplastic/amyloplastic OS=Brachypodium distachyon OX=15368 GN=100842237 PE=3 SV=1	FALSE	22	10	63	9	496	1.39418e+09	1528362075	1219726430
High	I1I0E7	Uncharacterized protein OS=Brachypodium distachyon OX=15368 GN=100834117 PE=4 SV=1	FALSE	16	7	39	6	707	606335523	627088554	1004596805
High	I1IBV3	ATP-dependent Clp protease proteolytic subunit OS=Brachypodium distachyon OX=15368 GN=100822145 PE=3 SV=1	FALSE	18	5	80	4	302	3014537156	3.19954e+09	3448608236
High	I1IZE5	Uncharacterized protein OS=Brachypodium distachyon OX=15368 GN=100828754 PE=4 SV=1	FALSE	20	9	46	8	488	885511059	894767761	8.26878e+08
High	I1HXQ9	Glutamine amidotransferase type-1 domain-containing protein OS=Brachypodium distachyon OX=15368 GN=100834202 PE=3 SV=1	FALSE	28	11	43	11	438	939570802	1293967813	1440911032
High	I1I2I7	Uncharacterized protein OS=Brachypodium distachyon OX=15368 GN=100839724 PE=4 SV=1	FALSE	27	10	35	10	470	481669244	516339829	497263904
High	I1GP21	Uncharacterized protein OS=Brachypodium distachyon OX=15368 GN=100830157 PE=3 SV=1	FALSE	21	13	72	10	510	2337121894	2179421148	1704613918
High	A0A0Q3KJ14	Uncharacterized protein OS=Brachypodium distachyon OX=15368 GN=100832027 PE=3 SV=1	FALSE	27	12	31	8	474	709701180	759725954	698468165
High	A0A0Q3GJ26	Uncharacterized protein OS=Brachypodium distachyon OX=15368 GN=100832027 PE=3 SV=1	FALSE	27	12	31	8	467	709701180	759725954	698468165
High	A0A0Q3J075	Uncharacterized protein OS=Brachypodium distachyon OX=15368 GN=100846044 PE=4 SV=1	FALSE	20	16	44	16	806	801557218	794135266	848026458
High	I1ITD8	Uncharacterized protein OS=Brachypodium distachyon OX=15368 GN=100846044 PE=4 SV=1	FALSE	23	16	44	16	695	801557218	794135266	848026458
High	I1IRI4	X8 domain-containing protein OS=Brachypodium distachyon OX=15368 GN=100840853 PE=3 SV=1	FALSE	25	11	33	11	477	4.84084e+08	5.35961e+08	4.78693e+08
High	I1GNJ2	Uncharacterized protein OS=Brachypodium distachyon OX=15368 GN=100835581 PE=4 SV=1	FALSE	23	12	29	12	493	247164498	199960596	2.06775e+08
High	I1H3D6	X8 domain-containing protein OS=Brachypodium distachyon OX=15368 GN=100823119 PE=3 SV=1	FALSE	25	12	38	12	494	1426495852	1303263324	1.27542e+09
High	I1HRN0	PKS_ER domain-containing protein OS=Brachypodium distachyon OX=15368 GN=100840425 PE=4 SV=1	FALSE	33	10	44	10	364	809794777	803940954	741275547
High	A0A0Q3JBZ8	PKS_ER domain-containing protein OS=Brachypodium distachyon OX=15368 GN=100840425 PE=4 SV=1	FALSE	42	10	44	10	288	809794777	803940954	741275547
High	I1I1E7	PHB domain-containing protein OS=Brachypodium distachyon OX=15368 GN=100837704 PE=4 SV=1	FALSE	35	11	54	11	350	1.22345e+09	1142918522	1.04873e+09
High	I1GTN8	Nudix hydrolase domain-containing protein OS=Brachypodium distachyon OX=15368 GN=100828970 PE=4 SV=1	FALSE	49	12	74	10	236	1634419092	1307607992	1262582824
High	A0A0Q3LSZ4	PCI domain-containing protein OS=Brachypodium distachyon OX=15368 GN=100836881 PE=4 SV=1	FALSE	39	7	76	7	191	1.66848e+09	1.71648e+09	1.59489e+09
High	I1HBX6	Uncharacterized protein OS=Brachypodium distachyon OX=15368 GN=100832450 PE=4 SV=1	FALSE	42	7	73	7	200	1361032320	1178771632	1223723228
High	I1HX30	X8 domain-containing protein OS=Brachypodium distachyon OX=15368 GN=100832476 PE=3 SV=1	FALSE	25	8	19	7	490	627587271	531992501	546817328
High	I1H746	Uncharacterized protein OS=Brachypodium distachyon OX=15368 GN=100844007 PE=3 SV=1	FALSE	25	9	30	8	477	5586171008	5317756192	4368327763
High	I1IBQ1	GLTP domain-containing protein OS=Brachypodium distachyon OX=15368 GN=100836481 PE=4 SV=1	FALSE	51	9	48	9	202	9.62559e+08	9.20313e+08	7.67181e+08
High	I1HJY8	Ribosomal protein OS=Brachypodium distachyon OX=15368 GN=100842737 PE=3 SV=1	FALSE	34	12	78	12	350	2681027560	2488735173	2533409015
High	I1HLK5	Uncharacterized protein OS=Brachypodium distachyon OX=15368 GN=100836640 PE=3 SV=1	FALSE	10	8	93	0	781	13072607126	14010165982	13758743820
High	I1HEG0	Ribosomal_L7Ae domain-containing protein OS=Brachypodium distachyon OX=15368 GN=100822633 PE=3 SV=1	FALSE	43	5	77	2	113	3332300088	3135801630	3145213666
High	I1IY48	PCI domain-containing protein OS=Brachypodium distachyon OX=15368 GN=100826401 PE=4 SV=1	FALSE	24	12	82	12	426	2.17858e+09	2.55049e+09	2395311261
High	I1HTQ8	FBPase domain-containing protein OS=Brachypodium distachyon OX=15368 GN=100821589 PE=3 SV=1	FALSE	32	11	51	8	343	1.273e+09	1.48769e+09	1827337334
High	I1GYQ8	Uncharacterized protein OS=Brachypodium distachyon OX=15368 GN=100838071 PE=3 SV=1	FALSE	26	16	35	16	631	682862694	841245506	755304562
High	I1ITA8	NmrA domain-containing protein OS=Brachypodium distachyon OX=15368 GN=100842184 PE=4 SV=1	FALSE	35	9	53	9	307	9.26355e+08	1452648904	1235075709
High	A0A0Q3P1L1	Photosystem II CP47 reaction center protein OS=Brachypodium distachyon OX=15368 GN=BRADI_5g09702v3 PE=3 SV=1	FALSE	15	8	162	8	508	2.24307e+10	19350604614	1.91902e+10
High	I1I0I5	Ribosomal_S13_N domain-containing protein OS=Brachypodium distachyon OX=15368 GN=100839929 PE=3 SV=1	FALSE	43	8	122	2	151	8889661784	9177717296	8743352466
High	I1IHJ9	Uncharacterized protein OS=Brachypodium distachyon OX=15368 GN=100823524 PE=3 SV=1	FALSE	48	9	53	2	193	1.90931e+09	2326776640	3117641542
High	I1HNN6	M20_dimer domain-containing protein OS=Brachypodium distachyon OX=15368 GN=100836150 PE=4 SV=1	FALSE	25	8	40	8	444	322389962	4.52932e+08	395841922
High	I1HIS2	AAA domain-containing protein OS=Brachypodium distachyon OX=15368 GN=100844170 PE=3 SV=1	FALSE	21	14	45	14	814	760099727	762985668	682847042
High	A0A0Q3GQA0	Uncharacterized protein OS=Brachypodium distachyon OX=15368 GN=100822586 PE=3 SV=1	FALSE	10	10	66	0	1016	2401633561	2.417e+09	2498719484
High	A0A0Q3J3M4	Uncharacterized protein OS=Brachypodium distachyon OX=15368 GN=100822586 PE=3 SV=1	FALSE	10	10	66	0	967	2401633561	2.417e+09	2498719484
High	I1HVA9	FMN_red domain-containing protein OS=Brachypodium distachyon OX=15368 GN=100840711 PE=4 SV=1	FALSE	33	5	41	5	197	1499567140	1614744940	1501249791
High	I1H2Y5	Uncharacterized protein OS=Brachypodium distachyon OX=15368 GN=100823909 PE=4 SV=1	FALSE	43	11	47	11	294	663847518	798035208	1045106040
High	I1I1G6	MSP domain-containing protein OS=Brachypodium distachyon OX=15368 GN=100840333 PE=4 SV=1	FALSE	42	12	67	11	243	1605606427	1784278882	1.29317e+09
High	I1J1Z7	NAD(P)-bd_dom domain-containing protein OS=Brachypodium distachyon OX=15368 GN=100829860 PE=4 SV=1	FALSE	35	11	48	11	289	1339895058	958178919	1133179228
High	I1H226	Acetyltransferase component of pyruvate dehydrogenase complex OS=Brachypodium distachyon OX=15368 GN=100823294 PE=3 SV=1	FALSE	22	11	61	8	543	1807187358	1672740726	1693960208
High	I1H227	Acetyltransferase component of pyruvate dehydrogenase complex OS=Brachypodium distachyon OX=15368 GN=100823294 PE=3 SV=1	FALSE	22	11	61	8	544	1807187358	1672740726	1693960208
High	A0A0Q3K692	Acetyltransferase component of pyruvate dehydrogenase complex OS=Brachypodium distachyon OX=15368 GN=100823294 PE=3 SV=1	FALSE	22	11	61	8	545	1807187358	1672740726	1693960208
High	I1H225	Acetyltransferase component of pyruvate dehydrogenase complex OS=Brachypodium distachyon OX=15368 GN=100823294 PE=3 SV=1	FALSE	22	11	61	8	544	1807187358	1672740726	1693960208
High	I1GSB2	40S ribosomal protein S6 OS=Brachypodium distachyon OX=15368 GN=106865870 PE=3 SV=1	FALSE	34	11	86	7	250	3193268149	3.4205e+09	3477835796
High	I1HNK3	Peptide deformylase OS=Brachypodium distachyon OX=15368 GN=100829595 PE=3 SV=1	FALSE	43	7	20	7	258	185498697	162756270	203613300
High	A0A2K2CPG2	Pyruvate kinase OS=Brachypodium distachyon OX=15368 GN=100836807 PE=3 SV=1	FALSE	27	11	37	11	520	357718946	482797831	588244713
High	I1IMK0	Pyruvate kinase OS=Brachypodium distachyon OX=15368 GN=100836807 PE=3 SV=1	FALSE	26	11	37	11	529	357718946	482797831	588244713
High	A0A0Q3NGL4	Uncharacterized protein OS=Brachypodium distachyon OX=15368 GN=100832508 PE=3 SV=1	FALSE	12	13	58	0	1006	2693645646	2578037304	2.73538e+09
High	A0A0Q3H098	Uncharacterized protein OS=Brachypodium distachyon OX=15368 GN=100832508 PE=3 SV=1	FALSE	13	13	58	0	915	2693645646	2578037304	2.73538e+09
High	I1ITI3	PKS_ER domain-containing protein OS=Brachypodium distachyon OX=15368 GN=100828038 PE=4 SV=1	FALSE	26	8	45	4	349	959643032	991590228	785273764
High	I1GYS5	Uncharacterized protein OS=Brachypodium distachyon OX=15368 GN=100842316 PE=4 SV=1	FALSE	21	11	60	9	580	784735114	734783242	597278346
High	I1HRM4	60S ribosomal protein L18a OS=Brachypodium distachyon OX=15368 GN=100839514 PE=3 SV=1	FALSE	43	9	106	2	178	8826005496	8.79904e+09	8292706272
High	I1GTD6	PPIase cyclophilin-type domain-containing protein OS=Brachypodium distachyon OX=15368 GN=100830703 PE=4 SV=1	FALSE	30	12	47	12	453	1090659152	1.00586e+09	886091917
High	I1HCU7	Malic enzyme OS=Brachypodium distachyon OX=15368 GN=100832025 PE=3 SV=1	FALSE	18	10	34	7	668	4.98602e+08	6.11908e+08	4.82089e+08
High	I1GL67	Uncharacterized protein OS=Brachypodium distachyon OX=15368 GN=100834082 PE=4 SV=1	FALSE	51	7	57	4	203	819841099	1036998850	1312836232
High	I1H4G5	TOG domain-containing protein OS=Brachypodium distachyon OX=15368 GN=BRADI_1g59560v3 PE=4 SV=1	FALSE	11	12	31	12	1276	473998383	467562652	474331514
High	I1HSV4	Protein kinase domain-containing protein OS=Brachypodium distachyon OX=15368 GN=100839682 PE=4 SV=1	FALSE	19	14	39	14	823	474235466	461986578	573738659
High	I1IDF0	Methyltransferase OS=Brachypodium distachyon OX=15368 GN=100826864 PE=3 SV=1	FALSE	28	10	37	10	344	523837981	514275494	5.34761e+08
High	I1GYR0	Chlorophyll a-b binding protein, chloroplastic OS=Brachypodium distachyon OX=15368 GN=100838367 PE=3 SV=1	FALSE	13	5	106	5	247	7801846785	6966604328	6737902536
High	I1GQ11	Pyruvate dehydrogenase E1 component subunit beta OS=Brachypodium distachyon OX=15368 GN=100827441 PE=4 SV=1	FALSE	24	8	44	5	394	1.11776e+09	1064531144	1124069598
High	I1H0W3	Lipase_GDSL domain-containing protein OS=Brachypodium distachyon OX=15368 GN=100832118 PE=4 SV=1	FALSE	36	10	83	9	362	2293450489	2.01899e+09	1.97597e+09
High	I1J3J4	Uncharacterized protein OS=Brachypodium distachyon OX=15368 GN=100833034 PE=4 SV=1	FALSE	14	11	51	8	1009	740260692	636456676	5.88183e+08
High	I1HZG4	Uncharacterized protein OS=Brachypodium distachyon OX=15368 GN=100843983 PE=4 SV=1	FALSE	45	6	36	6	133	1530632508	1181072727	1891337372
High	I1I257	Xyloglucan endotransglucosylase/hydrolase OS=Brachypodium distachyon OX=15368 GN=100846220 PE=3 SV=1	FALSE	34	9	75	9	280	4500051058	4686030971	4.8843e+09
High	I1HG64	Malate dehydrogenase OS=Brachypodium distachyon OX=15368 GN=100832550 PE=3 SV=1	FALSE	16	9	114	5	341	1.04087e+10	9373939909	9.00437e+09
High	A0A0Q3FNK3	Uncharacterized protein OS=Brachypodium distachyon OX=15368 GN=100821731 PE=3 SV=1	FALSE	24	11	56	10	506	1469347092	1116414117	1.13363e+09
High	I1IA86	Uncharacterized protein OS=Brachypodium distachyon OX=15368 GN=100821731 PE=3 SV=1	FALSE	21	11	56	10	576	1469347092	1116414117	1.13363e+09
High	I1H5G8	Nop domain-containing protein OS=Brachypodium distachyon OX=15368 GN=100838508 PE=4 SV=1	FALSE	25	12	30	8	560	313648836	3.68955e+08	3.5446e+08
High	I1I8E7	PsbP domain-containing protein OS=Brachypodium distachyon OX=15368 GN=100843794 PE=4 SV=1	FALSE	37	6	31	6	248	361256175	305154972	259910028
High	I1H2L5	Eukaryotic translation initiation factor 3 subunit E OS=Brachypodium distachyon OX=15368 GN=100827915 PE=3 SV=1	FALSE	28	11	44	11	440	9.10216e+08	1.01519e+09	1.17384e+09
High	I1IVW7	Uncharacterized protein OS=Brachypodium distachyon OX=15368 GN=100822502 PE=3 SV=1	FALSE	32	11	35	10	401	465495680	953183252	1212958988
High	A0A0Q3EAJ0	Uncharacterized protein OS=Brachypodium distachyon OX=15368 GN=100825991 PE=4 SV=1	FALSE	12	11	36	11	1069	403947760	371622708	401420496
High	I1HMP4	Uncharacterized protein OS=Brachypodium distachyon OX=15368 GN=100838290 PE=3 SV=1	FALSE	28	10	39	10	459	5.10339e+08	625406554	648653114
High	A0A2K2DJF8	Uncharacterized protein OS=Brachypodium distachyon OX=15368 GN=100825791 PE=4 SV=1	FALSE	21	11	34	11	586	343745399	385217890	338992890
High	A0A2K2DJF9	Uncharacterized protein OS=Brachypodium distachyon OX=15368 GN=100825791 PE=4 SV=1	FALSE	19	11	34	11	667	343745399	385217890	338992890
High	I1IEX6	Matrin-type domain-containing protein OS=Brachypodium distachyon OX=15368 GN=100837688 PE=4 SV=1	FALSE	21	11	32	11	507	1010999770	1018067811	8.8346e+08
High	I1H0J8	Uncharacterized protein OS=Brachypodium distachyon OX=15368 GN=100837662 PE=3 SV=1	FALSE	49	10	22	10	221	563900832	516979053	603568646
High	A0A0Q3Q3H8	Uncharacterized protein OS=Brachypodium distachyon OX=15368 GN=100823999 PE=4 SV=1	FALSE	24	12	35	12	619	495352698	396429812	4.59441e+08
High	I1GR09	Uncharacterized protein OS=Brachypodium distachyon OX=15368 GN=100824469 PE=3 SV=1	FALSE	24	10	52	10	491	968201275	1014445980	821700274
High	I1HRK1	Uncharacterized protein OS=Brachypodium distachyon OX=15368 GN=100835720 PE=3 SV=1	FALSE	34	9	40	9	229	1206640919	1057702957	1113394536
High	I1H8K3	PCI domain-containing protein OS=Brachypodium distachyon OX=15368 GN=100834438 PE=4 SV=1	FALSE	32	11	29	11	399	3.30384e+08	417051220	460596642
High	I1IJ06	Uncharacterized protein OS=Brachypodium distachyon OX=15368 GN=100834437 PE=3 SV=1	FALSE	36	11	50	11	305	1035630698	982268854	939962111
High	I1IY18	Uncharacterized protein OS=Brachypodium distachyon OX=15368 GN=100820860 PE=4 SV=1	FALSE	17	9	26	9	597	442093748	441244711	448334839
High	I1GV58	Uncharacterized protein OS=Brachypodium distachyon OX=15368 GN=100838068 PE=4 SV=1	FALSE	13	14	43	13	1206	676403744	680456725	714205562
High	I1ID71	Uncharacterized protein OS=Brachypodium distachyon OX=15368 GN=100834502 PE=3 SV=1	FALSE	22	5	38	5	326	572856104	570328956	500795588
High	I1GM02	AAI domain-containing protein OS=Brachypodium distachyon OX=15368 GN=100820885 PE=3 SV=1	FALSE	31	6	69	5	202	2447494471	2177280047	2105148080
High	A0A0Q3RH87	AAI domain-containing protein OS=Brachypodium distachyon OX=15368 GN=100820885 PE=3 SV=1	FALSE	35	6	69	5	181	2447494471	2177280047	2105148080
High	A0A0Q3IDY0	Uncharacterized protein OS=Brachypodium distachyon OX=15368 GN=100823594 PE=4 SV=1	FALSE	34	8	41	5	317	9.29312e+08	713685131	666774087
High	A0A2K2D238	Uncharacterized protein OS=Brachypodium distachyon OX=15368 GN=100823594 PE=4 SV=1	FALSE	35	8	41	5	310	9.29312e+08	713685131	666774087
High	A0A0Q3JLY7	MlaD domain-containing protein OS=Brachypodium distachyon OX=15368 GN=100829516 PE=4 SV=1	FALSE	28	9	36	9	413	786926834	725167818	748401284
High	A0A0Q3GBT1	Beta-adaptin-like protein OS=Brachypodium distachyon OX=15368 GN=100825405 PE=3 SV=1	FALSE	14	10	36	9	847	4.48925e+08	400142460	4.73454e+08
High	I1I9X4	Uncharacterized protein OS=Brachypodium distachyon OX=15368 GN=100827699 PE=4 SV=1	FALSE	23	6	52	6	257	1104536492	1048412444	974971576
High	I1GLW3	Uncharacterized protein OS=Brachypodium distachyon OX=15368 GN=100845370 PE=4 SV=1	FALSE	27	10	64	10	393	2775517844	2544823150	2413871386
High	I1H620	Alpha-L-AF_C domain-containing protein OS=Brachypodium distachyon OX=15368 GN=100844814 PE=4 SV=1	FALSE	21	13	41	13	675	531334036	562986345	541327106
High	I1HCD0	NAB domain-containing protein OS=Brachypodium distachyon OX=15368 GN=100821711 PE=4 SV=1	FALSE	23	13	21	12	633	1.67417e+08	1.73707e+08	125469966
High	I1ID19	Pyr_redox_2 domain-containing protein OS=Brachypodium distachyon OX=15368 GN=100824394 PE=4 SV=1	FALSE	32	15	32	15	492	919037728	820078666	8.15707e+08
High	I1ITH6	Dirigent protein OS=Brachypodium distachyon OX=15368 GN=100826599 PE=3 SV=1	FALSE	38	11	127	11	302	6057461072	7112625492	8074029122
High	I1HFD6	Uncharacterized protein OS=Brachypodium distachyon OX=15368 GN=100841218 PE=3 SV=1	FALSE	26	8	122	7	219	7.19395e+09	10694695629	1.05861e+10
High	I1HQ21	Pyruvate kinase OS=Brachypodium distachyon OX=15368 GN=100841333 PE=3 SV=1	FALSE	22	10	36	7	579	384456490	517225344	729642736
High	I1H283	Uncharacterized protein OS=Brachypodium distachyon OX=15368 GN=100832577 PE=4 SV=1	FALSE	23	12	51	12	509	1010514888	927047850	9.1382e+08
High	I1J3K8	RCK N-terminal domain-containing protein OS=Brachypodium distachyon OX=15368 GN=100824553 PE=4 SV=1	FALSE	12	13	47	13	1163	604933327	4.95818e+08	4.9712e+08
High	I1GNE5	DUF3700 domain-containing protein OS=Brachypodium distachyon OX=15368 GN=100823007 PE=4 SV=1	FALSE	30	7	45	7	253	1175808221	1235585100	1021697058
High	I1GQW1	S1 motif domain-containing protein OS=Brachypodium distachyon OX=15368 GN=100842622 PE=4 SV=1	FALSE	27	11	50	6	340	8.8462e+08	9.02364e+08	9.00009e+08
High	A0A2K2DG35	Uncharacterized protein OS=Brachypodium distachyon OX=15368 GN=BRADI_2g55950v3 PE=4 SV=1	FALSE	23	8	53	8	404	1722683792	1.78093e+09	1491072693
High	I1H6F4	PKS_AT domain-containing protein OS=Brachypodium distachyon OX=15368 GN=100821853 PE=4 SV=1	FALSE	23	8	42	8	385	1583333932	1566331776	1263750106
High	A0A0Q3NCX3	Thioredoxin reductase OS=Brachypodium distachyon OX=15368 GN=100829068 PE=3 SV=1	FALSE	24	10	25	10	523	434551800	814224671	908682820
High	I1HND1	Uncharacterized protein OS=Brachypodium distachyon OX=15368 GN=100845799 PE=4 SV=1	FALSE	15	11	50	11	768	521680499	5.43673e+08	642813267
High	A0A0Q3R3X2	Uncharacterized protein OS=Brachypodium distachyon OX=15368 GN=100845799 PE=4 SV=1	FALSE	15	11	50	11	737	521680499	5.43673e+08	642813267
High	A0A0Q3GA49	Uncharacterized protein OS=Brachypodium distachyon OX=15368 GN=100845799 PE=4 SV=1	FALSE	17	11	50	11	690	521680499	5.43673e+08	642813267
High	A0A0Q3GQQ6	SAICAR_synt domain-containing protein OS=Brachypodium distachyon OX=15368 GN=100846681 PE=3 SV=1	FALSE	32	10	36	10	399	558231041	559925998	497168266
High	I1HQP5	Uncharacterized protein OS=Brachypodium distachyon OX=15368 GN=100831432 PE=4 SV=1	FALSE	43	10	38	10	247	787512577	695316662	679460330
High	I1I7V9	Patatin OS=Brachypodium distachyon OX=15368 GN=100837499 PE=3 SV=1	FALSE	32	12	40	2	424	718992437	764780952	5.32661e+08
High	I1HBU1	PB1 domain-containing protein OS=Brachypodium distachyon OX=15368 GN=100836637 PE=4 SV=1	FALSE	19	10	44	10	702	7.76959e+08	790330526	832611791
High	I1GYI2	Uncharacterized protein OS=Brachypodium distachyon OX=15368 GN=100823444 PE=4 SV=1	FALSE	27	10	78	10	320	2746177766	2.23973e+09	2094343084
High	I1I2R9	Sec8_exocyst domain-containing protein OS=Brachypodium distachyon OX=15368 GN=100828410 PE=4 SV=1	FALSE	13	13	20	13	1052	3.14048e+09	2685623300	2620377963
High	I1IBV9	Proteasome subunit alpha type OS=Brachypodium distachyon OX=15368 GN=100823086 PE=3 SV=1	FALSE	37	9	66	9	235	1923809670	1901576664	1753247288
High	I1IEC1	Uncharacterized protein OS=Brachypodium distachyon OX=15368 GN=BRADI_3g56460v3 PE=4 SV=1	FALSE	24	9	51	9	405	1306528060	1051491755	940785188
High	I1HHI0	Uncharacterized protein OS=Brachypodium distachyon OX=15368 GN=100824594 PE=4 SV=1	FALSE	17	12	52	11	793	7.18752e+08	716491037	728045166
High	I1H4A0	Peroxidase OS=Brachypodium distachyon OX=15368 GN=100839855 PE=3 SV=1	FALSE	34	10	43	10	329	886530106	722253660	1121104555
High	A0A0Q3HE50	Peroxidase OS=Brachypodium distachyon OX=15368 GN=100839855 PE=3 SV=1	FALSE	34	10	43	10	328	886530106	722253660	1121104555
High	I1IUV0	Uncharacterized protein OS=Brachypodium distachyon OX=15368 GN=100821355 PE=3 SV=1	FALSE	46	7	164	1	181	10639884476	10517136466	10411486394
High	I1IWP2	IGPS domain-containing protein OS=Brachypodium distachyon OX=15368 GN=100842503 PE=3 SV=1	FALSE	31	12	54	11	378	8.22484e+08	1219592845	1.18616e+09
High	I1IEE1	Transmembrane 9 superfamily member OS=Brachypodium distachyon OX=15368 GN=100832150 PE=3 SV=1	FALSE	11	8	38	3	654	687642559	666351172	5.96193e+08
High	I1GT92	Uncharacterized protein OS=Brachypodium distachyon OX=15368 GN=100828166 PE=3 SV=1	FALSE	13	13	36	13	987	621459465	607840991	438858484
High	I1HBL2	Uncharacterized protein OS=Brachypodium distachyon OX=15368 GN=100825497 PE=4 SV=1	FALSE	24	8	32	8	478	259794481	3.01304e+08	239160124
High	I1IWG9	Glucose-6-phosphate 1-dehydrogenase OS=Brachypodium distachyon OX=15368 GN=100833239 PE=3 SV=1	FALSE	25	15	41	10	596	1014810848	1117846876	1.14274e+09
High	I1H9I9	YTH domain-containing protein OS=Brachypodium distachyon OX=15368 GN=100841677 PE=4 SV=1	FALSE	14	10	29	10	750	285664493	341727979	312061431
High	A0A2K2DV46	YTH domain-containing protein OS=Brachypodium distachyon OX=15368 GN=100841677 PE=4 SV=1	FALSE	14	10	29	10	750	285664493	341727979	312061431
High	A0A0Q3LJV2	YTH domain-containing protein OS=Brachypodium distachyon OX=15368 GN=100841677 PE=4 SV=1	FALSE	14	10	29	10	751	285664493	341727979	312061431
High	A0A0Q3K145	YTH domain-containing protein OS=Brachypodium distachyon OX=15368 GN=100841677 PE=4 SV=1	FALSE	15	10	29	10	694	285664493	341727979	312061431
High	I1IA66	HMA domain-containing protein OS=Brachypodium distachyon OX=15368 GN=100843688 PE=4 SV=1	FALSE	42	3	88	3	93	2529812938	2886684824	2958446866
High	A0A0Q3GM03	Protein kinase domain-containing protein OS=Brachypodium distachyon OX=15368 GN=100837455 PE=3 SV=1	FALSE	34	9	20	6	368	258226559	430326207	255366865
High	I1ICS4	M20_dimer domain-containing protein OS=Brachypodium distachyon OX=15368 GN=100831737 PE=4 SV=1	FALSE	26	11	42	11	444	844891990	794633616	724923914
High	I1GXU1	Beta-galactosidase OS=Brachypodium distachyon OX=15368 GN=100832421 PE=3 SV=1	FALSE	19	11	34	7	719	554115081	495884488	4.39274e+08
High	A0A0Q3NYI4	Conserved oligomeric Golgi complex subunit 6 OS=Brachypodium distachyon OX=15368 GN=100844711 PE=3 SV=1	FALSE	20	11	37	11	689	318606801	244919754	2.31238e+08
High	A0A0Q3LER2	Uncharacterized protein OS=Brachypodium distachyon OX=15368 GN=100828122 PE=3 SV=2	FALSE	10	11	33	11	1394	3.10768e+08	2.4971e+08	308284680
High	A0A0Q3P7M1	Uncharacterized protein OS=Brachypodium distachyon OX=15368 GN=100836912 PE=3 SV=1	FALSE	8	15	30	2	1838	603157154	5.83908e+08	657398195
High	I1H219	Uncharacterized protein OS=Brachypodium distachyon OX=15368 GN=100822052 PE=4 SV=1	FALSE	19	10	45	10	592	1115944010	903110272	1037458906
High	I1HEQ0	Uncharacterized protein OS=Brachypodium distachyon OX=15368 GN=100842338 PE=3 SV=1	FALSE	19	8	54	5	503	2913456050	2949179704	2440385350
High	I1ISR0	PPM-type phosphatase domain-containing protein OS=Brachypodium distachyon OX=15368 GN=100838530 PE=3 SV=1	FALSE	35	11	31	11	362	421712014	490280756	530275368
High	I1ISR1	PPM-type phosphatase domain-containing protein OS=Brachypodium distachyon OX=15368 GN=100838530 PE=3 SV=1	FALSE	36	11	31	11	353	421712014	490280756	530275368
High	A0A0Q3H2A5	Nop domain-containing protein OS=Brachypodium distachyon OX=15368 GN=100831411 PE=4 SV=1	FALSE	25	11	50	1	449	726042588	907051665	986781550
High	I1GTE3	1,2-dihydroxy-3-keto-5-methylthiopentene dioxygenase OS=Brachypodium distachyon OX=15368 GN=100837759 PE=3 SV=1	FALSE	46	8	36	2	198	766625469	686544278	6.96304e+08
High	I1GZI6	CS domain-containing protein OS=Brachypodium distachyon OX=15368 GN=100832845 PE=4 SV=1	FALSE	37	14	44	14	332	5.97563e+08	563934773	553675724
High	I1GS95	MHD domain-containing protein OS=Brachypodium distachyon OX=15368 GN=100820878 PE=3 SV=1	FALSE	28	12	41	12	451	757160266	748972919	6.26803e+08
High	I1GZS8	Kinesin motor domain-containing protein OS=Brachypodium distachyon OX=15368 GN=100821686 PE=3 SV=1	FALSE	13	15	28	15	1291	388760985	351163104	399666275
High	A0A0Q3JDA7	Uncharacterized protein OS=Brachypodium distachyon OX=15368 GN=100827755 PE=3 SV=1	FALSE	46	7	265	1	181	12848781448	12501546078	12467973079
High	I1HDB3	Uncharacterized protein OS=Brachypodium distachyon OX=15368 GN=100828678 PE=4 SV=1	FALSE	60	6	26	6	193	483197173	566197454	593957405
High	A0A0Q3FN87	Pyr_redox_2 domain-containing protein OS=Brachypodium distachyon OX=15368 GN=100824394 PE=4 SV=1	FALSE	31	14	31	14	498	852550556	791778598	7.86442e+08
High	A0A0Q3SFS4	PsbP domain-containing protein OS=Brachypodium distachyon OX=15368 GN=BRADI_1g77047v3 PE=4 SV=1	FALSE	21	7	65	7	294	2185953990	1640615404	1594994800
High	I1H5U9	Lactamase_B domain-containing protein OS=Brachypodium distachyon OX=15368 GN=100831277 PE=3 SV=1	FALSE	37	10	71	10	258	1.57362e+09	1.6714e+09	1720260062
High	I1HHF2	ATP-dependent 6-phosphofructokinase OS=Brachypodium distachyon OX=15368 GN=100821809 PE=3 SV=1	FALSE	24	12	57	8	553	5.44105e+08	745352893	685457824
High	A0A2K2DMR9	Prephenate/arogenate dehydrogenase domain-containing protein OS=Brachypodium distachyon OX=15368 GN=BRADI_1g34793v3 PE=4 SV=1	FALSE	11	9	40	8	925	699324816	666573938	734029140
High	I1GN20	Semialdhyde_dh domain-containing protein OS=Brachypodium distachyon OX=15368 GN=100826805 PE=3 SV=1	FALSE	28	9	32	9	373	263096588	462600520	648795392
High	I1GMQ0	Uncharacterized protein OS=Brachypodium distachyon OX=15368 GN=100831679 PE=4 SV=1	FALSE	17	6	194	6	235	10068767386	9778203816	7885737260
High	I1HM74	Protein kinase domain-containing protein OS=Brachypodium distachyon OX=15368 GN=100841529 PE=3 SV=1	FALSE	37	12	51	5	361	1.03263e+09	1181720255	1092278586
High	I1H6K3	PMR5N domain-containing protein OS=Brachypodium distachyon OX=15368 GN=100830147 PE=4 SV=1	FALSE	25	11	30	10	553	605000291	5.55966e+08	6.42353e+08
High	I1IPU8	Uncharacterized protein OS=Brachypodium distachyon OX=15368 GN=100836680 PE=4 SV=1	FALSE	18	10	26	10	722	223859568	261611532	209522414
High	A0A0Q3N4N1	Phosphatidylserine decarboxylase proenzyme 2 OS=Brachypodium distachyon OX=15368 GN=PSD2 PE=3 SV=1	FALSE	17	11	27	11	654	3.61082e+08	367032090	467254450
High	I1HVE3	Phosphatidylserine decarboxylase proenzyme 2 OS=Brachypodium distachyon OX=15368 GN=PSD2 PE=3 SV=1	FALSE	17	11	27	11	653	3.61082e+08	367032090	467254450
High	I1GX67	Uncharacterized protein OS=Brachypodium distachyon OX=15368 GN=100846279 PE=4 SV=1	FALSE	12	13	23	13	1254	5.73134e+08	558190163	313788957
High	I1GX68	Uncharacterized protein OS=Brachypodium distachyon OX=15368 GN=100846279 PE=4 SV=1	FALSE	12	13	23	13	1253	5.73134e+08	558190163	313788957
High	I1HCF1	Usp domain-containing protein OS=Brachypodium distachyon OX=15368 GN=100839206 PE=4 SV=1	FALSE	33	5	30	5	160	975654849	992234799	746254470
High	I1H766	Uncharacterized protein OS=Brachypodium distachyon OX=15368 GN=100822476 PE=4 SV=1	FALSE	19	14	25	14	842	3.23356e+08	445816749	551312211
High	I1HGI2	TMF_TATA_bd domain-containing protein OS=Brachypodium distachyon OX=15368 GN=100826537 PE=4 SV=1	FALSE	15	15	39	15	1032	504376510	414104405	488522637
High	I1H5Q1	Uroporphyrinogen decarboxylase OS=Brachypodium distachyon OX=15368 GN=100822473 PE=3 SV=1	FALSE	28	10	33	10	393	611505618	587417176	657253854
High	I1IV05	EGF_CA domain-containing protein OS=Brachypodium distachyon OX=15368 GN=100827220 PE=4 SV=1	FALSE	21	12	51	10	623	569889507	561729056	494332346
High	I1H9G7	1,2-dihydroxy-3-keto-5-methylthiopentene dioxygenase OS=Brachypodium distachyon OX=15368 GN=BRADI_1g74360v3 PE=3 SV=1	FALSE	46	8	41	2	198	741400250	663868648	672501272
High	I1HA65	Dolichyl-diphosphooligosaccharide--protein glycosyltransferase subunit 1 OS=Brachypodium distachyon OX=15368 GN=100831476 PE=3 SV=1	FALSE	20	16	81	15	612	1379100028	1546569674	1360930040
High	I1IXM2	Uncharacterized protein OS=Brachypodium distachyon OX=15368 GN=100844831 PE=4 SV=1	FALSE	28	7	32	3	229	836335629	792213521	838920281
High	I1I574	Remorin_C domain-containing protein OS=Brachypodium distachyon OX=15368 GN=100845002 PE=4 SV=1	FALSE	54	9	85	8	174	3778632589	3090265579	3732920303
High	A0A2K2DU01	Uncharacterized protein OS=Brachypodium distachyon OX=15368 GN=100823614 PE=4 SV=1	FALSE	15	12	24	12	914	379568721	307734135	4.02138e+08
High	I1I3F1	Acyl-coenzyme A oxidase OS=Brachypodium distachyon OX=15368 GN=100840647 PE=3 SV=1	FALSE	24	15	43	15	686	1049313110	1075699518	1082624056
High	I1H637	Hexosyltransferase OS=Brachypodium distachyon OX=15368 GN=100823302 PE=3 SV=1	FALSE	31	9	42	9	337	606382252	453168440	559104672
High	I1GRV2	Uncharacterized protein OS=Brachypodium distachyon OX=15368 GN=100845666 PE=4 SV=1	FALSE	30	8	66	8	188	1362348600	1635496642	1793180863
High	I1H652	Uncharacterized protein OS=Brachypodium distachyon OX=15368 GN=100827411 PE=4 SV=1	FALSE	43	8	56	8	173	2443676488	1.46545e+09	2080394278
High	I1GU27	X8 domain-containing protein OS=Brachypodium distachyon OX=15368 GN=100827650 PE=3 SV=1	FALSE	20	8	25	8	538	3.04084e+08	297671586	297420606
High	I1ILS1	Uncharacterized protein OS=Brachypodium distachyon OX=15368 GN=100821842 PE=4 SV=1	FALSE	14	17	44	11	1094	993590070	1029316209	1094970207
High	I1GT88	RRF domain-containing protein OS=Brachypodium distachyon OX=15368 GN=100834081 PE=3 SV=1	FALSE	41	12	66	12	266	2.45015e+09	2620690236	2763975981
High	A0A0Q3IDN9	Uncharacterized protein OS=Brachypodium distachyon OX=15368 GN=100842338 PE=3 SV=1	FALSE	18	7	46	5	502	2201429810	2156536760	1778811654
High	I1ILV8	W2 domain-containing protein OS=Brachypodium distachyon OX=15368 GN=100829539 PE=4 SV=1	FALSE	27	12	54	12	412	2216940364	2117842925	2201806332
High	I1H3H3	t-SNARE coiled-coil homology domain-containing protein OS=Brachypodium distachyon OX=15368 GN=100830762 PE=3 SV=1	FALSE	39	12	49	12	302	1179133794	1058876971	1075316447
High	I1HPK3	Uncharacterized protein OS=Brachypodium distachyon OX=15368 GN=100838478 PE=4 SV=1	FALSE	30	10	48	10	373	1576317396	1392874641	1259808056
High	A0A0Q3E703	Tr-type G domain-containing protein OS=Brachypodium distachyon OX=15368 GN=100841181 PE=4 SV=1	FALSE	23	14	75	8	526	1587839124	1490057895	1637805466
High	I1IWN6	Tr-type G domain-containing protein OS=Brachypodium distachyon OX=15368 GN=100841181 PE=4 SV=1	FALSE	22	14	75	8	543	1587839124	1490057895	1637805466
High	I1I6H4	Uncharacterized protein OS=Brachypodium distachyon OX=15368 GN=100839536 PE=4 SV=1	FALSE	56	6	58	6	105	2065408520	1826236072	1674784488
High	I1GRS4	Uncharacterized protein OS=Brachypodium distachyon OX=15368 GN=100840289 PE=4 SV=1	FALSE	17	15	26	15	937	430140574	4.11424e+08	468730314
High	I1HLT7	CULLIN_2 domain-containing protein OS=Brachypodium distachyon OX=15368 GN=100824990 PE=3 SV=1	FALSE	22	20	44	8	744	657657631	774464638	772357016
High	I1H5C7	Mitochondrial fission 1 protein OS=Brachypodium distachyon OX=15368 GN=100829836 PE=3 SV=1	FALSE	51	10	36	8	169	1.17997e+09	1529495195	2.26506e+09
High	I1IFB9	Glyco_transf_5 domain-containing protein OS=Brachypodium distachyon OX=15368 GN=100822651 PE=3 SV=1	FALSE	20	12	38	10	674	514681726	513035858	570668246
High	I1IQI0	Uncharacterized protein OS=Brachypodium distachyon OX=15368 GN=100833741 PE=3 SV=1	FALSE	27	9	62	9	363	2675410457	2.19587e+09	2.08211e+09
High	I1HK18	NAC-A/B domain-containing protein OS=Brachypodium distachyon OX=15368 GN=100821920 PE=4 SV=1	FALSE	37	4	63	3	204	1514046692	1587979440	1963656635
High	I1H9V3	tRNA-synt_1e domain-containing protein OS=Brachypodium distachyon OX=15368 GN=100834139 PE=3 SV=1	FALSE	30	15	39	14	562	1.55477e+09	1.57645e+09	1.70157e+09
High	I1HVA3	Bgal_small_N domain-containing protein OS=Brachypodium distachyon OX=15368 GN=100839496 PE=3 SV=1	FALSE	13	15	36	15	1119	537567840	582215181	516804188
High	I1IYE6	Chlorophyll a-b binding protein, chloroplastic OS=Brachypodium distachyon OX=15368 GN=100842091 PE=3 SV=1	FALSE	23	7	156	7	256	24327933532	22140600189	20695671194
High	A0A0Q3FIG5	Uncharacterized protein OS=Brachypodium distachyon OX=15368 GN=100835558 PE=4 SV=1	FALSE	14	11	31	11	724	327759531	328336752	279117949
High	A0A0Q3EYZ3	Protein kinase domain-containing protein OS=Brachypodium distachyon OX=15368 GN=100821545 PE=4 SV=1	FALSE	17	10	23	10	771	2697802806	2473007648	2781162056
High	I1HGV8	Uncharacterized protein OS=Brachypodium distachyon OX=15368 GN=100842437 PE=4 SV=1	FALSE	40	8	42	8	210	710278972	637003172	620848895
High	A0A0Q3NDH4	Uncharacterized protein OS=Brachypodium distachyon OX=15368 GN=100822825 PE=3 SV=1	FALSE	26	8	30	7	357	435805650	524948430	4.04302e+08
High	I1GSA5	Uncharacterized protein OS=Brachypodium distachyon OX=15368 GN=100822825 PE=3 SV=1	FALSE	23	8	30	7	408	435805650	524948430	4.04302e+08
High	I1HSX1	Non-specific lipid-transfer protein OS=Brachypodium distachyon OX=15368 GN=100843752 PE=3 SV=1	FALSE	55	7	81	7	121	4313290280	4202777652	3592960752
High	A0A0Q3FEA1	Uncharacterized protein OS=Brachypodium distachyon OX=15368 GN=100845304 PE=3 SV=1	FALSE	7	14	26	1	1843	438311547	443493025	516597327
High	I1GP22	Uncharacterized protein OS=Brachypodium distachyon OX=15368 GN=100830468 PE=3 SV=1	FALSE	18	12	63	11	570	2.92625e+09	2592262560	2098160042
High	A0A0Q3FSF4	diacylglycerol kinase OS=Brachypodium distachyon OX=15368 GN=100844779 PE=3 SV=1	FALSE	25	10	29	10	502	536443263	487750074	572248602
High	A0A0Q3H0D3	Uncharacterized protein OS=Brachypodium distachyon OX=15368 GN=100826321 PE=4 SV=1	FALSE	8	14	25	12	1926	4.88002e+08	313207621	405024436
High	I1IQ69	Uncharacterized protein OS=Brachypodium distachyon OX=15368 GN=100842080 PE=4 SV=1	FALSE	46	7	432	2	153	13976506988	17241762847	19351185926
High	I1GVK9	Uncharacterized protein OS=Brachypodium distachyon OX=15368 GN=100838366 PE=4 SV=1	FALSE	46	7	432	2	153	13976506988	17241762847	19351185926
High	I1H094	Carboxypeptidase OS=Brachypodium distachyon OX=15368 GN=100822724 PE=3 SV=1	FALSE	15	7	37	7	439	735193589	675156876	663971792
High	A0A0Q3IGQ0	J domain-containing protein OS=Brachypodium distachyon OX=15368 GN=100845793 PE=4 SV=1	FALSE	27	8	43	8	338	663568986	734956875	697130412
High	A0A2K2DSA6	Uncharacterized protein OS=Brachypodium distachyon OX=15368 GN=BRADI_1g58640v3 PE=4 SV=1	FALSE	17	10	71	10	686	630001102	5.8998e+08	642224576
High	I1J2U0	Uncharacterized protein OS=Brachypodium distachyon OX=15368 GN=100843931 PE=4 SV=1	FALSE	41	8	31	7	237	613642023	574549428	5.57964e+08
High	A0A2K2CQY0	Uncharacterized protein OS=Brachypodium distachyon OX=15368 GN=100828941 PE=4 SV=1	FALSE	13	11	29	11	959	238807245	257958220	343429285
High	I1IPH6	Uncharacterized protein OS=Brachypodium distachyon OX=15368 GN=100828941 PE=4 SV=1	FALSE	13	11	29	11	976	238807245	257958220	343429285
High	I1I567	Uncharacterized protein OS=Brachypodium distachyon OX=15368 GN=100843790 PE=4 SV=1	FALSE	29	14	49	14	463	1.9747e+09	2.26356e+09	1.45028e+09
High	A0A0Q3HJ60	Alpha-mannosidase OS=Brachypodium distachyon OX=15368 GN=100831774 PE=3 SV=1	FALSE	11	11	72	9	1012	1688250050	1560724871	1480965492
High	I1GRB8	Superoxide dismutase [Cu-Zn] OS=Brachypodium distachyon OX=15368 GN=100840092 PE=3 SV=1	FALSE	45	5	134	5	152	6680619152	8523529552	9976795288
High	I1GU38	SH3 domain-containing protein OS=Brachypodium distachyon OX=15368 GN=100829467 PE=4 SV=1	FALSE	41	14	33	13	348	871974402	1.0034e+09	1010745581
High	A0A0Q3FAF9	Uncharacterized protein OS=Brachypodium distachyon OX=15368 GN=100835243 PE=4 SV=1	FALSE	19	16	34	12	915	7.12374e+08	7.87255e+08	564450324
High	I1GVF8	Purple acid phosphatase OS=Brachypodium distachyon OX=15368 GN=BRADI_1g30527v3 PE=3 SV=1	FALSE	24	9	35	9	480	649320336	566811786	602578658
High	I1H2Y6	FAD-binding PCMH-type domain-containing protein OS=Brachypodium distachyon OX=15368 GN=100825375 PE=4 SV=1	FALSE	21	12	33	12	621	486490497	477950694	3.2477e+08
High	A0A0Q3J739	Uncharacterized protein OS=Brachypodium distachyon OX=15368 GN=100830829 PE=4 SV=1	FALSE	9	18	43	18	1853	475376146	450158283	415278554
High	A0A0Q3F365	Uncharacterized protein OS=Brachypodium distachyon OX=15368 GN=100830829 PE=4 SV=1	FALSE	9	18	43	18	1854	475376146	450158283	415278554
High	I1GPC9	Proteasome subunit beta OS=Brachypodium distachyon OX=15368 GN=100827540 PE=3 SV=1	FALSE	40	8	67	8	209	2521818052	2.40521e+09	2264496005
High	I1HGT7	PALP domain-containing protein OS=Brachypodium distachyon OX=15368 GN=100839814 PE=4 SV=1	FALSE	21	12	44	6	525	7.85941e+08	785730686	886194580
High	ENSEMBL:ENSBTAP00000038253	(Bos taurus) 63 kDa protein	TRUE	12	9	78	0	606	9056942086	6878491956	12871422064
High	I1GXY1	EF-hand domain-containing protein OS=Brachypodium distachyon OX=15368 GN=100840292 PE=4 SV=1	FALSE	13	17	27	17	1375	575866533	544733829	624603962
High	A0A0Q3L488	EF-hand domain-containing protein OS=Brachypodium distachyon OX=15368 GN=100840292 PE=4 SV=1	FALSE	13	17	27	17	1347	575866533	544733829	624603962
High	I1HUP2	Uncharacterized protein OS=Brachypodium distachyon OX=15368 GN=100823969 PE=4 SV=1	FALSE	50	9	56	9	204	771322545	814793639	1005758757
High	I1HLI5	Lipase_GDSL domain-containing protein OS=Brachypodium distachyon OX=15368 GN=100832953 PE=4 SV=1	FALSE	20	8	42	6	438	506641282	455010482	456297318
High	I1I0H3	Uncharacterized protein OS=Brachypodium distachyon OX=15368 GN=100838709 PE=4 SV=1	FALSE	26	12	63	12	476	704451534	703945997	705475236
High	I1J3L6	3-isopropylmalate dehydrogenase OS=Brachypodium distachyon OX=15368 GN=100835182 PE=3 SV=1	FALSE	28	9	47	9	403	2.83094e+09	2783029542	1.84045e+09
High	I1I4P3	Uncharacterized protein OS=Brachypodium distachyon OX=15368 GN=100839930 PE=4 SV=1	FALSE	22	13	22	13	616	947639084	785606680	8.45345e+08
High	A0A0Q3IEH3	Pectate_lyase_3 domain-containing protein OS=Brachypodium distachyon OX=15368 GN=100831409 PE=4 SV=1	FALSE	23	9	29	9	492	534587824	613611356	523127959
High	I1HVJ8	Uncharacterized protein OS=Brachypodium distachyon OX=15368 GN=100830808 PE=3 SV=1	FALSE	24	9	30	8	520	313225522	222418684	249037818
High	A0A0Q3P4M8	Fn3_like domain-containing protein OS=Brachypodium distachyon OX=15368 GN=100836300 PE=4 SV=1	FALSE	14	10	32	10	799	3.10756e+08	259192909	2.45783e+08
High	I1HW83	Uncharacterized protein OS=Brachypodium distachyon OX=15368 GN=100831133 PE=4 SV=1	FALSE	24	10	41	10	480	5.88883e+08	568224803	4.69251e+08
High	I1I9J4	Superoxide dismutase [Cu-Zn] OS=Brachypodium distachyon OX=15368 GN=100831056 PE=3 SV=1	FALSE	29	4	85	4	204	2176899887	2645049016	3124514664
High	I1GQY0	Lon protease homolog, mitochondrial OS=Brachypodium distachyon OX=15368 GN=100844749 PE=3 SV=1	FALSE	14	13	27	13	994	6.64054e+08	7.02156e+08	7.43366e+08
High	I1I383	Uncharacterized protein OS=Brachypodium distachyon OX=15368 GN=100830341 PE=4 SV=1	FALSE	37	8	41	8	264	1022708734	963900405	922436996
High	A0A0Q3K2X0	CAAD domain-containing protein OS=Brachypodium distachyon OX=15368 GN=100837661 PE=4 SV=1	FALSE	17	5	86	5	178	8100772304	6710114480	6369150738
High	I1GZ62	CAAD domain-containing protein OS=Brachypodium distachyon OX=15368 GN=100837661 PE=4 SV=1	FALSE	19	5	86	5	154	8100772304	6710114480	6369150738
High	I1IGT1	Uncharacterized protein OS=Brachypodium distachyon OX=15368 GN=100836497 PE=4 SV=1	FALSE	23	8	26	8	464	356910789	365539733	346094148
High	A0A2K2DBU9	Uncharacterized protein OS=Brachypodium distachyon OX=15368 GN=100837564 PE=4 SV=1	FALSE	24	10	54	2	432	1043554091	1108610159	1039484786
High	A0A2K2DPB0	Uncharacterized protein OS=Brachypodium distachyon OX=15368 GN=BRADI_1g44200v3 PE=4 SV=1	FALSE	29	12	66	12	339	1.22177e+09	1.21353e+09	1.07752e+09
High	A0A2K2DTG6	S1 motif domain-containing protein OS=Brachypodium distachyon OX=15368 GN=100823707 PE=4 SV=1	FALSE	35	13	62	8	321	1169546829	1.00226e+09	1146494309
High	I1H4W9	Uncharacterized protein OS=Brachypodium distachyon OX=15368 GN=100825337 PE=4 SV=1	FALSE	27	9	37	9	350	3.70245e+08	4.77907e+08	4.9522e+08
High	A0A2K2DNS2	Uncharacterized protein OS=Brachypodium distachyon OX=15368 GN=100823444 PE=4 SV=1	FALSE	26	9	72	9	300	2613206494	2.12067e+09	1989696620
High	A0A0Q3K0P7	Transmembrane 9 superfamily member OS=Brachypodium distachyon OX=15368 GN=BRADI_1g36505v3 PE=3 SV=1	FALSE	15	7	32	5	526	1504928908	1370423112	1233342720
High	I1HRM2	Uncharacterized protein OS=Brachypodium distachyon OX=15368 GN=100825286 PE=3 SV=1	FALSE	23	9	46	9	384	1154908981	1108975789	1172738344
High	I1H198	Mg-por_mtran_C domain-containing protein OS=Brachypodium distachyon OX=15368 GN=100829664 PE=4 SV=1	FALSE	32	10	33	10	327	583363397	601040334	631029407
High	I1II20	PlsC domain-containing protein OS=Brachypodium distachyon OX=15368 GN=100825849 PE=4 SV=1	FALSE	26	8	27	8	374	478566856	476695134	536422946
High	I1IR70	Uncharacterized protein OS=Brachypodium distachyon OX=15368 GN=100821554 PE=4 SV=1	FALSE	54	4	28	4	148	321324574	1.53346e+08	2.37906e+08
High	A0A0Q3GBW3	Uncharacterized protein OS=Brachypodium distachyon OX=15368 GN=BRADI_2g38982v3 PE=3 SV=1	FALSE	13	11	52	1	973	5091534604	5051555608	5221916798
High	I1H5N7	Sucrose synthase OS=Brachypodium distachyon OX=15368 GN=100820943 PE=3 SV=1	FALSE	16	14	53	13	809	2308880953	2763408950	2389988052
High	I1H2A7	Guanosine nucleotide diphosphate dissociation inhibitor OS=Brachypodium distachyon OX=15368 GN=100834130 PE=3 SV=1	FALSE	11	4	45	1	446	1652091384	1676861060	1702050676
High	A0A0Q3GW37	MHD domain-containing protein OS=Brachypodium distachyon OX=15368 GN=100820878 PE=3 SV=1	FALSE	31	11	35	11	379	700198462	688121359	5.625e+08
High	A0A0Q3EAR4	Uncharacterized protein OS=Brachypodium distachyon OX=15368 GN=100831199 PE=4 SV=1	FALSE	10	14	40	9	1424	3.97321e+08	429073403	499565904
High	I1IZG8	Uncharacterized protein OS=Brachypodium distachyon OX=15368 GN=100831199 PE=4 SV=1	FALSE	10	14	40	9	1439	3.97321e+08	429073403	499565904
High	I1H2P4	Dolichyl-diphosphooligosaccharide--protein glycosyltransferase 48 kDa subunit OS=Brachypodium distachyon OX=15368 GN=100832679 PE=3 SV=1	FALSE	20	10	72	10	438	1825183754	1831652396	1224367672
High	I1GVQ1	Uncharacterized protein OS=Brachypodium distachyon OX=15368 GN=100842528 PE=4 SV=1	FALSE	21	11	46	8	572	861406739	1035044544	1448526412
High	A0A0Q3J734	Adenylosuccinate synthetase, chloroplastic OS=Brachypodium distachyon OX=15368 GN=100841380 PE=3 SV=1	FALSE	25	11	33	9	517	314364191	293109848	256036804
High	A0A0Q3KPP0	Uncharacterized protein OS=Brachypodium distachyon OX=15368 GN=100841098 PE=4 SV=2	FALSE	18	10	18	10	714	288226058	3.25255e+08	2.2372e+08
High	I1IF44	PLAT domain-containing protein OS=Brachypodium distachyon OX=15368 GN=100824499 PE=4 SV=1	FALSE	45	6	54	6	184	4239180804	6406408584	4680281056
High	I1INJ8	Non-specific lipid-transfer protein OS=Brachypodium distachyon OX=15368 GN=100830871 PE=3 SV=1	FALSE	51	5	157	5	120	29269931933	37105392480	21544534724
High	A0A0Q3HJU2	W2 domain-containing protein OS=Brachypodium distachyon OX=15368 GN=100829539 PE=4 SV=1	FALSE	27	11	50	11	391	2009040300	1910298205	2024849436
High	V9NBF1	Nucleoside diphosphate kinase OS=Brachypodium distachyon OX=15368 GN=NDPK4 PE=2 SV=1	FALSE	29	8	129	8	243	11113569136	11083556240	10068588730
High	I1HNE1	Cupin_2 domain-containing protein OS=Brachypodium distachyon OX=15368 GN=100821107 PE=4 SV=1	FALSE	35	8	29	8	310	313313839	459614578	475739990
High	I1HJQ7	Uncharacterized protein OS=Brachypodium distachyon OX=15368 GN=100827064 PE=4 SV=1	FALSE	13	7	65	7	628	1844043958	1720873735	1444349797
High	I1HQR5	MHD domain-containing protein OS=Brachypodium distachyon OX=15368 GN=100835103 PE=3 SV=1	FALSE	29	12	50	6	429	857109812	893478475	940442793
High	I1GNX4	Glutamate decarboxylase OS=Brachypodium distachyon OX=15368 GN=100831298 PE=3 SV=1	FALSE	22	12	72	8	497	2316294107	2262513278	1978982896
High	I1I2A4	MHD domain-containing protein OS=Brachypodium distachyon OX=15368 GN=100825733 PE=4 SV=1	FALSE	21	12	36	12	633	632434052	694811836	739861960
High	I1IG42	Importin N-terminal domain-containing protein OS=Brachypodium distachyon OX=15368 GN=100829120 PE=4 SV=1	FALSE	15	13	53	10	868	989977566	942414126	1.00715e+09
High	A0A0Q3H4D5	Uncharacterized protein OS=Brachypodium distachyon OX=15368 GN=100845164 PE=4 SV=1	FALSE	17	10	29	10	621	373842620	347740804	284104654
High	I1IHT3	Uncharacterized protein OS=Brachypodium distachyon OX=15368 GN=100832173 PE=4 SV=1	FALSE	15	12	38	12	933	456440676	398432162	427216547
High	I1HGP7	t-SNARE coiled-coil homology domain-containing protein OS=Brachypodium distachyon OX=15368 GN=100835218 PE=3 SV=1	FALSE	48	12	52	12	271	1.23368e+09	1010577425	1156031617
High	I1HT74	Uncharacterized protein OS=Brachypodium distachyon OX=15368 GN=100837242 PE=4 SV=1	FALSE	58	8	94	8	119	8101046740	7775375803	7528289562
High	I1HIP0	Uncharacterized protein OS=Brachypodium distachyon OX=15368 GN=100837242 PE=3 SV=1	FALSE	53	8	94	8	130	8101046740	7775375803	7528289562
High	A0A0Q3LQH6	Uncharacterized protein OS=Brachypodium distachyon OX=15368 GN=BRADI_3g13397v3 PE=3 SV=1	FALSE	22	16	48	1	634	8.8751e+08	9.35905e+08	866060876
High	I1I2W4	Aldose 1-epimerase OS=Brachypodium distachyon OX=15368 GN=100837094 PE=3 SV=1	FALSE	32	8	55	8	333	1386849498	1401091574	1202878776
High	A0A0Q3RSP1	SH3 domain-containing protein OS=Brachypodium distachyon OX=15368 GN=100829467 PE=4 SV=1	FALSE	41	13	32	13	331	869839237	1.0034e+09	1002397681
High	I1GMW2	Uncharacterized protein OS=Brachypodium distachyon OX=15368 GN=100841678 PE=3 SV=1	FALSE	21	10	27	10	618	495917283	550533293	594356075
High	I1IWE9	Lactoylglutathione lyase OS=Brachypodium distachyon OX=15368 GN=100825073 PE=3 SV=1	FALSE	35	7	52	7	236	641613844	923559690	741045212
High	A0A0Q3R8C0	Uncharacterized protein OS=Brachypodium distachyon OX=15368 GN=100821204 PE=4 SV=1	FALSE	66	12	39	11	206	970147367	847476044	734346641
High	I1GUE5	CN hydrolase domain-containing protein OS=Brachypodium distachyon OX=15368 GN=100822932 PE=4 SV=1	FALSE	22	6	16	6	417	216158198	216127346	182817670
High	I1HCD1	Uncharacterized protein OS=Brachypodium distachyon OX=15368 GN=100828088 PE=4 SV=1	FALSE	28	12	43	12	379	569608955	593650426	536213362
High	I1ID39	Rab-GAP TBC domain-containing protein OS=Brachypodium distachyon OX=15368 GN=100828896 PE=4 SV=1	FALSE	17	10	26	10	677	425566327	446523114	404399791
High	I1GSA1	GRAM domain-containing protein OS=Brachypodium distachyon OX=15368 GN=100822513 PE=4 SV=1	FALSE	39	8	52	8	243	1.2344e+09	1271888812	1251953948
High	I1IPZ6	H15 domain-containing protein OS=Brachypodium distachyon OX=15368 GN=100846746 PE=4 SV=1	FALSE	43	8	61	8	199	850782760	8.95102e+08	744984114
High	I1IYI9	PHB domain-containing protein OS=Brachypodium distachyon OX=15368 GN=100825059 PE=4 SV=1	FALSE	29	8	79	4	285	2398226384	1921689442	1819908765
High	I1H7V7	Uncharacterized protein OS=Brachypodium distachyon OX=15368 GN=100845532 PE=4 SV=1	FALSE	12	13	22	13	1293	1.94644e+08	189889479	1.7817e+08
High	I1H6N9	Mitogen-activated protein kinase OS=Brachypodium distachyon OX=15368 GN=100837420 PE=2 SV=1	FALSE	21	7	28	5	369	423538032	429890329	372263383
High	A0A0Q3F5H0	Uncharacterized protein OS=Brachypodium distachyon OX=15368 GN=100833398 PE=4 SV=1	FALSE	20	12	45	12	617	491668992	491224163	459184832
High	A0A2K2DR23	Uncharacterized protein OS=Brachypodium distachyon OX=15368 GN=100822052 PE=4 SV=1	FALSE	18	9	43	9	552	1032872576	846273190	962823116
High	I1GLK8	Uncharacterized protein OS=Brachypodium distachyon OX=15368 GN=100845773 PE=4 SV=1	FALSE	40	8	67	2	214	5650239194	5571612239	5936369934
High	I1HNR9	OBG-type G domain-containing protein OS=Brachypodium distachyon OX=15368 GN=BRADI_2g41580v3 PE=4 SV=1	FALSE	30	9	35	9	399	382037438	473056015	497556879
High	I1HA13	Uncharacterized protein OS=Brachypodium distachyon OX=15368 GN=100846854 PE=3 SV=1	FALSE	37	10	135	7	228	11373416605	10066567128	10998986324
High	A0A0Q3EA85	Lipocln_cytosolic_FA-bd_dom domain-containing protein OS=Brachypodium distachyon OX=15368 GN=BRADI_5g22510v3 PE=3 SV=1	FALSE	31	9	46	9	385	5.09158e+08	4.73746e+08	499814021
High	I1J230	Lipocln_cytosolic_FA-bd_dom domain-containing protein OS=Brachypodium distachyon OX=15368 GN=BRADI_5g22510v3 PE=3 SV=1	FALSE	30	9	46	9	394	5.09158e+08	4.73746e+08	499814021
High	I1GVP5	D-3-phosphoglycerate dehydrogenase OS=Brachypodium distachyon OX=15368 GN=100823115 PE=3 SV=1	FALSE	20	12	76	8	618	1702788378	2137072068	2045364112
High	I1I8K1	UVR domain-containing protein OS=Brachypodium distachyon OX=15368 GN=100828006 PE=4 SV=1	FALSE	16	12	20	12	776	4.63279e+08	4.65397e+08	4.37932e+08
High	I1HF77	Exocyst complex component OS=Brachypodium distachyon OX=15368 GN=100830415 PE=3 SV=1	FALSE	18	14	35	14	804	4412923846	3668233458	3.31773e+09
High	I1I0D1	PKS_ER domain-containing protein OS=Brachypodium distachyon OX=15368 GN=100830644 PE=4 SV=1	FALSE	23	8	29	8	411	499980414	5.32583e+08	576173620
High	I1IPG3	Aminotran_5 domain-containing protein OS=Brachypodium distachyon OX=15368 GN=100825765 PE=3 SV=1	FALSE	25	11	31	11	455	1.86874e+09	1.87528e+09	1631971913
High	A0A0Q3GN18	Uncharacterized protein OS=Brachypodium distachyon OX=15368 GN=100842729 PE=4 SV=1	FALSE	24	6	49	5	288	929137018	883669668	988575770
High	I1GLM3	PMR5N domain-containing protein OS=Brachypodium distachyon OX=15368 GN=100842729 PE=4 SV=1	FALSE	17	6	49	5	391	929137018	883669668	988575770
High	A0A0Q3FZP8	Cysteine proteinase inhibitor OS=Brachypodium distachyon OX=15368 GN=100826431 PE=3 SV=1	FALSE	36	11	65	10	242	1015532950	1560855546	1584837318
High	A0A0Q3HAW6	Dihydrolipoamide acetyltransferase component of pyruvate dehydrogenase complex OS=Brachypodium distachyon OX=15368 GN=100823294 PE=3 SV=1	FALSE	20	10	56	7	527	1693257302	1571227286	1583254352
High	A0A2K2DR28	Dihydrolipoamide acetyltransferase component of pyruvate dehydrogenase complex OS=Brachypodium distachyon OX=15368 GN=100823294 PE=3 SV=1	FALSE	20	10	56	7	528	1693257302	1571227286	1583254352
High	A0A0Q3NRE4	Dihydrolipoamide acetyltransferase component of pyruvate dehydrogenase complex OS=Brachypodium distachyon OX=15368 GN=100823294 PE=3 SV=1	FALSE	20	10	56	7	527	1693257302	1571227286	1583254352
High	I1H229	Dihydrolipoamide acetyltransferase component of pyruvate dehydrogenase complex OS=Brachypodium distachyon OX=15368 GN=100823294 PE=3 SV=1	FALSE	20	10	56	7	526	1693257302	1571227286	1583254352
High	I1HF92	Uncharacterized protein OS=Brachypodium distachyon OX=15368 GN=BRADI_2g12790v3 PE=4 SV=1	FALSE	15	13	36	11	901	429319053	442694800	452125514
High	I1J074	XendoU domain-containing protein OS=Brachypodium distachyon OX=15368 GN=100826931 PE=4 SV=1	FALSE	23	9	35	9	465	3.39064e+08	3.58787e+08	376289079
High	I1I006	Tr-type G domain-containing protein OS=Brachypodium distachyon OX=15368 GN=100835861 PE=4 SV=1	FALSE	18	11	57	5	542	816272448	933147712	1.12015e+09
High	I1I007	Tr-type G domain-containing protein OS=Brachypodium distachyon OX=15368 GN=100835861 PE=4 SV=1	FALSE	19	11	57	5	527	816272448	933147712	1.12015e+09
High	I1HMD4	Beta-hexosaminidase OS=Brachypodium distachyon OX=15368 GN=100823062 PE=3 SV=1	FALSE	14	6	33	6	543	630585806	587887662	514039707
High	I1HSC0	Flavodoxin-like domain-containing protein OS=Brachypodium distachyon OX=15368 GN=100829171 PE=4 SV=1	FALSE	43	8	69	6	203	2334104250	2564394174	2554971613
High	I1HUS3	Uncharacterized protein OS=Brachypodium distachyon OX=15368 GN=100830710 PE=3 SV=1	FALSE	26	11	79	11	429	6683627568	7266944312	5956225320
High	A0A0Q3RDN4	Uncharacterized protein OS=Brachypodium distachyon OX=15368 GN=100830710 PE=3 SV=1	FALSE	29	11	79	11	378	6683627568	7266944312	5956225320
High	I1IDU9	Uncharacterized protein OS=Brachypodium distachyon OX=15368 GN=100828293 PE=4 SV=1	FALSE	22	6	51	6	305	1032507344	957301414	928066449
High	A0A0Q3I661	Uncharacterized protein OS=Brachypodium distachyon OX=15368 GN=100828293 PE=4 SV=1	FALSE	27	6	51	6	244	1032507344	957301414	928066449
High	I1HFB1	Uncharacterized protein OS=Brachypodium distachyon OX=15368 GN=100836141 PE=4 SV=1	FALSE	14	17	39	5	1097	4.33935e+08	437541940	4.13949e+08
High	I1HFB0	Uncharacterized protein OS=Brachypodium distachyon OX=15368 GN=100836141 PE=4 SV=1	FALSE	14	17	39	5	1099	4.33935e+08	437541940	4.13949e+08
High	I1HIP2	Uncharacterized protein OS=Brachypodium distachyon OX=15368 GN=100837482 PE=4 SV=1	FALSE	40	9	95	3	214	6472644304	6528700048	6997679520
High	I1I1C6	Transmembrane 9 superfamily member OS=Brachypodium distachyon OX=15368 GN=100832668 PE=3 SV=1	FALSE	16	9	65	7	588	1354869852	1241424740	1163361892
High	I1HNE3	Peroxidase OS=Brachypodium distachyon OX=15368 GN=100844871 PE=3 SV=1	FALSE	26	8	68	6	332	1594738284	1291979816	1242916912
High	A0A2K2D0D9	Uncharacterized protein OS=Brachypodium distachyon OX=15368 GN=100845304 PE=3 SV=1	FALSE	7	13	25	1	1727	438311547	4.3795e+08	5.08316e+08
High	I1GKT3	ANK_REP_REGION domain-containing protein OS=Brachypodium distachyon OX=15368 GN=100827719 PE=4 SV=1	FALSE	33	8	19	7	364	3386731795	3.65032e+09	4249925471
High	Q6IFX2	SWISS-PROT:Q6IFX2 Tax_Id=10090 Gene_Symbol=Krt42 Keratin, type I cytoskeletal 42	TRUE	24	12	59	3	452	1780111027	1.31447e+09	2684794839
High	I1J3D6	NADPH-protochlorophyllide oxidoreductase OS=Brachypodium distachyon OX=15368 GN=100824873 PE=3 SV=1	FALSE	32	15	52	11	388	7.99746e+08	819309550	1.35552e+09
High	I1H9Z5	Uncharacterized protein OS=Brachypodium distachyon OX=15368 GN=100842281 PE=4 SV=1	FALSE	36	8	28	8	274	5.05315e+08	498336514	460454460
High	I1IGS9	Uncharacterized protein OS=Brachypodium distachyon OX=15368 GN=100838942 PE=4 SV=1	FALSE	19	8	42	5	527	599691100	662514900	655331280
High	A0A0Q3H097	Uncharacterized protein OS=Brachypodium distachyon OX=15368 GN=100832508 PE=3 SV=1	FALSE	11	12	57	0	891	2663061544	2537517340	2.67998e+09
High	I1HJT1	Uncharacterized protein OS=Brachypodium distachyon OX=15368 GN=100831124 PE=4 SV=1	FALSE	47	6	75	5	162	2209914676	1998049468	2129126926
High	I1IBD9	Eukaryotic translation initiation factor 2A OS=Brachypodium distachyon OX=15368 GN=100841968 PE=3 SV=1	FALSE	14	6	19	6	521	146061931	134350309	109206118
High	I1GS36	Uncharacterized protein OS=Brachypodium distachyon OX=15368 GN=100836004 PE=4 SV=1	FALSE	13	14	37	14	1109	1117918133	1111221243	1012792223
High	I1HX75	W2 domain-containing protein OS=Brachypodium distachyon OX=15368 GN=100831458 PE=4 SV=1	FALSE	25	9	23	9	454	455756908	4.80805e+08	509638639
High	I1H783	Importin N-terminal domain-containing protein OS=Brachypodium distachyon OX=15368 GN=100826070 PE=4 SV=1	FALSE	13	14	39	14	1046	3.03809e+08	3.27917e+08	344997380
High	I1GYP3	Uncharacterized protein OS=Brachypodium distachyon OX=15368 GN=100834778 PE=4 SV=1	FALSE	22	11	20	11	561	2.39019e+08	246520450	253160309
High	I1IEF0	Peptidase A1 domain-containing protein OS=Brachypodium distachyon OX=15368 GN=100832653 PE=3 SV=1	FALSE	20	7	65	7	455	1.82979e+09	1646375592	1715342164
High	A0A0Q3G9B2	AMP-binding domain-containing protein OS=Brachypodium distachyon OX=15368 GN=100841530 PE=4 SV=1	FALSE	28	13	28	13	548	402730156	369422965	375110930
High	I1HZI3	Uncharacterized protein OS=Brachypodium distachyon OX=15368 GN=100846924 PE=4 SV=1	FALSE	23	9	24	9	471	1043903430	1018881000	853265838
High	I1IM95	Chlorophyll a-b binding protein, chloroplastic OS=Brachypodium distachyon OX=15368 GN=100821549 PE=3 SV=1	FALSE	20	8	124	8	286	22217837281	19198108012	18360040374
High	I1HTL8	WD_REPEATS_REGION domain-containing protein OS=Brachypodium distachyon OX=15368 GN=100832326 PE=4 SV=1	FALSE	38	8	47	0	245	2.25111e+09	2.09677e+09	2.25811e+09
High	A0A0Q3JE63	WD_REPEATS_REGION domain-containing protein OS=Brachypodium distachyon OX=15368 GN=100832326 PE=4 SV=1	FALSE	34	8	47	0	277	2.25111e+09	2.09677e+09	2.25811e+09
High	I1HN61	Uncharacterized protein OS=Brachypodium distachyon OX=15368 GN=100836026 PE=4 SV=1	FALSE	50	11	70	6	229	5052327508	5141393392	5583979000
High	I1HRF5	Uncharacterized protein OS=Brachypodium distachyon OX=15368 GN=100825924 PE=4 SV=1	FALSE	14	7	30	5	724	317350594	3.00256e+08	355434170
High	A0A0Q3KFC6	Uncharacterized protein OS=Brachypodium distachyon OX=15368 GN=100825924 PE=4 SV=1	FALSE	14	7	30	5	696	317350594	3.00256e+08	355434170
High	I1HJV0	Uncharacterized protein OS=Brachypodium distachyon OX=15368 GN=100834607 PE=4 SV=1	FALSE	14	11	25	11	979	287133585	261629299	239486957
High	I1GRV1	Uncharacterized protein OS=Brachypodium distachyon OX=15368 GN=100845058 PE=4 SV=1	FALSE	20	9	19	9	559	235150117	359148106	393359875
[truncated: 10,184 more rows]

## Sheet: TDNA-control
Protein FDR Confidence: Combined	Accession	Description	Contaminant	Coverage [%]	# Peptides	# PSMs	# Unique Peptides	TDNA-control_rep1	TDNA-control_rep2	TDNA-control_rep3	TDNA-control_rep4
High	I1INY7	Clathrin heavy chain OS=Brachypodium distachyon OX=15368 GN=100841671 PE=3 SV=1	FALSE	36	63	792	9	2.37218e+10	2.67766e+10	23808090333	25379560008
High	A0A2K2CU88	Clathrin heavy chain OS=Brachypodium distachyon OX=15368 GN=BRADI_4g44977v3 PE=3 SV=1	FALSE	35	64	803	10	2.57714e+10	30038794940	26622017357	26690445736
High	A0A2K2CU98	Clathrin heavy chain OS=Brachypodium distachyon OX=15368 GN=BRADI_4g44977v3 PE=3 SV=1	FALSE	36	60	741	10	24744086257	28991225150	25507716033	25410313679
High	A0A2K2CU94	Clathrin heavy chain OS=Brachypodium distachyon OX=15368 GN=BRADI_4g44977v3 PE=3 SV=1	FALSE	36	60	741	10	24744086257	28991225150	25507716033	25410313679
High	I1HUD0	Fructose-bisphosphate aldolase OS=Brachypodium distachyon OX=15368 GN=100825584 PE=3 SV=1	FALSE	61	28	773	24	8.05631e+10	73492523312	5.78867e+10	5.92119e+10
High	I1I8C5	HATPase_c domain-containing protein OS=Brachypodium distachyon OX=15368 GN=100840543 PE=3 SV=1	FALSE	48	40	705	4	2.69761e+10	28822928279	2.46591e+10	3.00092e+10
High	I1IBR5	Phenylalanine ammonia-lyase OS=Brachypodium distachyon OX=15368 GN=100839236 PE=3 SV=1	FALSE	52	36	1246	30	1.07537e+11	1.13485e+11	98305213967	94616157054
High	I1HL79	Uncharacterized protein OS=Brachypodium distachyon OX=15368 GN=104582731 PE=3 SV=1	FALSE	49	42	572	18	1.23108e+10	1.393e+10	1.11547e+10	1.1725e+10
High	I1I8C4	HATPase_c domain-containing protein OS=Brachypodium distachyon OX=15368 GN=100840035 PE=3 SV=1	FALSE	50	39	688	1	3.02459e+10	32640699199	2.76076e+10	3.33743e+10
High	I1I8C1	HATPase_c domain-containing protein OS=Brachypodium distachyon OX=15368 GN=100838713 PE=3 SV=1	FALSE	49	40	626	10	2.92472e+10	3.11023e+10	2.60386e+10	3.1775e+10
High	A0A0Q3K8J1	Uncharacterized protein OS=Brachypodium distachyon OX=15368 GN=104582731 PE=3 SV=1	FALSE	49	41	560	17	1.15362e+10	1.30744e+10	1.03756e+10	1.08975e+10
High	I1H4Q8	Sucrose synthase OS=Brachypodium distachyon OX=15368 GN=100839938 PE=3 SV=1	FALSE	47	39	719	22	4.25554e+10	3.73178e+10	3.18601e+10	3.61097e+10
High	I1I9Y4	Tr-type G domain-containing protein OS=Brachypodium distachyon OX=15368 GN=100828009 PE=4 SV=1	FALSE	38	38	942	17	4.75873e+10	5.41862e+10	4.18685e+10	4.39669e+10
High	I1IA29	Tr-type G domain-containing protein OS=Brachypodium distachyon OX=15368 GN=100836272 PE=4 SV=1	FALSE	38	38	942	17	4.75873e+10	5.41862e+10	4.18685e+10	4.39669e+10
High	I1GRK9	Glutamine amidotransferase type-2 domain-containing protein OS=Brachypodium distachyon OX=15368 GN=100827937 PE=4 SV=1	FALSE	36	53	538	53	14454863010	1.49381e+10	16559272611	1.32781e+10
High	I1IHD0	Uncharacterized protein OS=Brachypodium distachyon OX=15368 GN=100843308 PE=3 SV=1	FALSE	45	30	859	12	58415750394	68419462713	5.54023e+10	5.87089e+10
High	I1H6Y3	Uncharacterized protein OS=Brachypodium distachyon OX=15368 GN=100827922 PE=3 SV=1	FALSE	46	32	762	11	50996342611	58122559952	47611864332	4.78914e+10
High	I1HQW3	Glycine cleavage system P protein OS=Brachypodium distachyon OX=15368 GN=100845191 PE=3 SV=1	FALSE	38	30	456	30	1.19564e+10	11805215514	1.56062e+10	1.45628e+10
High	I1GPV3	Uncharacterized protein OS=Brachypodium distachyon OX=15368 GN=100824461 PE=3 SV=1	FALSE	36	28	933	17	7.02788e+10	72478395705	6.06552e+10	6.10365e+10
High	I1I3D1	Uncharacterized protein OS=Brachypodium distachyon OX=15368 GN=100837902 PE=3 SV=1	FALSE	61	24	1023	8	5.17776e+10	5.03856e+10	3.95852e+10	3.71085e+10
High	A0A0Q3IEG5	Uncharacterized protein OS=Brachypodium distachyon OX=15368 GN=BRADI_2g13087v3 PE=3 SV=1	FALSE	42	24	3204	24	8.1653e+11	6.94654e+11	9.68302e+11	8.11505e+11
High	B3TN59	Ribulose bisphosphate carboxylase large chain OS=Brachypodium distachyon OX=15368 GN=rbcL PE=3 SV=1	FALSE	42	24	3204	24	8.1653e+11	6.94654e+11	9.68302e+11	8.11505e+11
High	I1HQF1	Glutamine amidotransferase type-2 domain-containing protein OS=Brachypodium distachyon OX=15368 GN=100832857 PE=4 SV=1	FALSE	31	62	411	46	5.18787e+09	6.04997e+09	5.67627e+09	5.02711e+09
High	I1H9M9	Uncharacterized protein OS=Brachypodium distachyon OX=15368 GN=100821246 PE=4 SV=1	FALSE	47	40	409	5	13026654221	1.44655e+10	1.15945e+10	1.22227e+10
High	I1GVU2	Uncharacterized protein OS=Brachypodium distachyon OX=15368 GN=100842214 PE=3 SV=1	FALSE	52	36	681	36	2.94645e+10	33715852056	28536342048	2.47903e+10
High	I1HZ62	Uncharacterized protein OS=Brachypodium distachyon OX=15368 GN=100829108 PE=3 SV=1	FALSE	46	44	386	23	13052714318	1.07262e+10	8.92149e+09	7.57618e+09
High	I1J2V1	Plasma membrane ATPase OS=Brachypodium distachyon OX=15368 GN=100846063 PE=3 SV=1	FALSE	40	38	562	28	1.72707e+10	19140050911	2.25197e+10	2.37216e+10
High	I1HWC7	Uncharacterized protein OS=Brachypodium distachyon OX=15368 GN=100841864 PE=3 SV=1	FALSE	46	36	641	34	26476497739	30938877468	23683801858	25389767194
High	I1GVA9	HATPase_c domain-containing protein OS=Brachypodium distachyon OX=15368 GN=100823353 PE=3 SV=1	FALSE	48	44	413	44	10394074454	1.20516e+10	9.70177e+09	1.13077e+10
High	I1IJ15	ATPase_AAA_core domain-containing protein OS=Brachypodium distachyon OX=15368 GN=100836073 PE=4 SV=1	FALSE	53	25	726	25	3.86002e+10	3.25187e+10	5.16991e+10	52483649406
High	I1IPB7	Uncharacterized protein OS=Brachypodium distachyon OX=15368 GN=100845336 PE=3 SV=1	FALSE	43	42	426	26	14840471034	1.17501e+10	9.45722e+09	7771177273
High	I1HAV9	Coatomer subunit alpha OS=Brachypodium distachyon OX=15368 GN=100844017 PE=4 SV=1	FALSE	44	51	418	8	1.0364e+10	1.11821e+10	1.02577e+10	1.17431e+10
High	A0A0Q3GTH3	Lipoxygenase OS=Brachypodium distachyon OX=15368 GN=100821461 PE=3 SV=1	FALSE	46	43	618	38	2.37946e+10	23626271189	1.88362e+10	1.29329e+10
High	B3TN58	ATP synthase subunit beta, chloroplastic OS=Brachypodium distachyon OX=15368 GN=atpB PE=3 SV=1	FALSE	50	21	1086	12	5.59812e+10	5.22177e+10	6.31973e+10	5.94702e+10
High	I1IWF2	Uncharacterized protein OS=Brachypodium distachyon OX=15368 GN=100846375 PE=4 SV=1	FALSE	30	63	278	56	3.93303e+09	4251005825	3846351527	4.67146e+09
High	I1IA06	UVR domain-containing protein OS=Brachypodium distachyon OX=15368 GN=100833912 PE=3 SV=1	FALSE	48	42	389	0	9.64562e+09	9619406650	1.00148e+10	1.3207e+10
High	A0A0Q3JMQ4	UVR domain-containing protein OS=Brachypodium distachyon OX=15368 GN=100833605 PE=3 SV=1	FALSE	48	42	392	16	9.58676e+09	9555547898	9.9202e+09	1.31182e+10
High	I1HCG5	Phospholipase D OS=Brachypodium distachyon OX=15368 GN=100826235 PE=3 SV=1	FALSE	39	26	433	24	9.98602e+09	1.18714e+10	9.43179e+09	8041250596
High	I1H7F9	Uncharacterized protein OS=Brachypodium distachyon OX=15368 GN=100840157 PE=3 SV=1	FALSE	52	24	745	6	45220339123	43025394928	33890282981	32170383721
High	I1GLJ6	Uncharacterized protein OS=Brachypodium distachyon OX=15368 GN=100825082 PE=3 SV=1	FALSE	43	29	638	11	3.69868e+10	4.26928e+10	3.5016e+10	3.77431e+10
High	I1GPB0	Lipoxygenase OS=Brachypodium distachyon OX=15368 GN=100845752 PE=3 SV=1	FALSE	46	44	587	36	25649167110	22603323287	1.31142e+10	1.07063e+10
High	I1IJ14	ATPase_AAA_core domain-containing protein OS=Brachypodium distachyon OX=15368 GN=100836073 PE=4 SV=1	FALSE	47	21	679	21	3.76896e+10	3.19259e+10	5.05603e+10	50669850678
High	I1H9M8	Uncharacterized protein OS=Brachypodium distachyon OX=15368 GN=100821547 PE=4 SV=1	FALSE	47	38	358	3	1.23759e+10	1.3414e+10	1.09342e+10	1.16182e+10
High	I1HTL7	Coatomer subunit alpha OS=Brachypodium distachyon OX=15368 GN=100841413 PE=4 SV=1	FALSE	41	48	365	5	9.04797e+09	9.72173e+09	8.9435e+09	1.02991e+10
High	A0A2K2D323	UVR domain-containing protein OS=Brachypodium distachyon OX=15368 GN=100833912 PE=3 SV=1	FALSE	47	41	378	0	9.40889e+09	9349388154	9.71715e+09	1.28353e+10
High	P04264	SWISS-PROT:P04264 Tax_Id=9606 Gene_Symbol=KRT1 Keratin, type II cytoskeletal 1	TRUE	55	35	691	30	24668000205	4.09796e+10	4.88316e+10	35019288501
High	I1IX47	Transket_pyr domain-containing protein OS=Brachypodium distachyon OX=15368 GN=100839262 PE=4 SV=1	FALSE	42	43	327	13	7.68203e+09	8636046480	8.11219e+09	6.14814e+09
High	I1HWC4	Catalase OS=Brachypodium distachyon OX=15368 GN=100846426 PE=3 SV=1	FALSE	47	23	673	20	37914399045	3.05048e+10	2.64957e+10	2.56618e+10
High	I1IBR6	Phenylalanine ammonia-lyase OS=Brachypodium distachyon OX=15368 GN=100840340 PE=3 SV=1	FALSE	51	37	433	20	2.38168e+10	2.80126e+10	2.60603e+10	2.54468e+10
High	A0A0Q3F350	Catalase OS=Brachypodium distachyon OX=15368 GN=100846426 PE=3 SV=1	FALSE	45	22	664	19	36727860421	2.95373e+10	2.55784e+10	2.45859e+10
High	I1HL80	Uncharacterized protein OS=Brachypodium distachyon OX=15368 GN=BRADI_2g33682v3 PE=3 SV=1	FALSE	40	37	399	13	9.18698e+09	1.0199e+10	8.15807e+09	8.45899e+09
High	A0A0Q3JE04	Uncharacterized protein OS=Brachypodium distachyon OX=15368 GN=100834926 PE=4 SV=1	FALSE	26	53	223	46	2.39293e+09	2.77211e+09	2.05077e+09	3446210872
High	A0A2K2CZG7	Uncharacterized protein OS=Brachypodium distachyon OX=15368 GN=BRADI_3g27277v3 PE=4 SV=1	FALSE	45	16	2243	16	5.76803e+11	4.91759e+11	6.92065e+11	5.58403e+11
High	A0A0Q3NCW8	Uncharacterized protein OS=Brachypodium distachyon OX=15368 GN=100827937 PE=4 SV=1	FALSE	36	37	382	37	1.11416e+10	1.15098e+10	12559428242	1.01595e+10
High	A0A0Q3IV45	ATP synthase subunit beta OS=Brachypodium distachyon OX=15368 GN=BRADI_2g13089v3 PE=3 SV=1	FALSE	43	18	1000	9	4.94762e+10	46910584591	5.6989e+10	53886372047
High	A0A0Q3F6L1	Aconitate hydratase OS=Brachypodium distachyon OX=15368 GN=100838918 PE=3 SV=1	FALSE	31	31	474	25	1.87103e+10	1.77601e+10	1.66852e+10	1.54666e+10
High	I1ITH3	UVR domain-containing protein OS=Brachypodium distachyon OX=15368 GN=100825356 PE=3 SV=1	FALSE	46	40	334	15	7.71068e+09	7888795694	8.8925e+09	11440807865
High	I1IG93	Uncharacterized protein OS=Brachypodium distachyon OX=15368 GN=100837608 PE=3 SV=1	FALSE	32	25	1222	14	102153445686	97052271077	7.70257e+10	7.65989e+10
High	I1H1T8	Uncharacterized protein OS=Brachypodium distachyon OX=15368 GN=100834645 PE=3 SV=1	FALSE	43	19	429	8	2.71544e+10	23125325470	1.70234e+10	1.58246e+10
High	A0A2K2DJ27	Lipoxygenase OS=Brachypodium distachyon OX=15368 GN=100845752 PE=3 SV=1	FALSE	50	40	530	33	22871869722	20012663335	1.15281e+10	9.43416e+09
High	I1HEM6	Tubulin beta chain OS=Brachypodium distachyon OX=15368 GN=100843456 PE=3 SV=1	FALSE	54	21	770	2	39335699249	41415028590	3.71389e+10	48469861879
High	I1GMN5	Tubulin beta chain OS=Brachypodium distachyon OX=15368 GN=100830051 PE=3 SV=1	FALSE	56	22	748	4	3.72836e+10	38966466838	3.56242e+10	4.42007e+10
High	A0A0Q3JCQ8	SEC7 domain-containing protein OS=Brachypodium distachyon OX=15368 GN=100836709 PE=4 SV=1	FALSE	30	44	265	43	3218703276	3730379682	3.63669e+09	4031697472
High	I1ICD4	Uncharacterized protein OS=Brachypodium distachyon OX=15368 GN=100840642 PE=4 SV=1	FALSE	35	43	278	43	4.64027e+09	5169273568	4755421524	4184329120
High	I1HI10	ATP synthase subunit beta OS=Brachypodium distachyon OX=15368 GN=BRADI_2g20977v3 PE=3 SV=1	FALSE	41	18	963	11	4.79581e+10	4.58395e+10	5.40925e+10	5.05311e+10
High	I1GP93	Uncharacterized protein OS=Brachypodium distachyon OX=15368 GN=100844331 PE=3 SV=1	FALSE	44	29	340	29	6.5162e+09	7.93723e+09	7.1354e+09	6027923150
High	I1H3F3	Uncharacterized protein OS=Brachypodium distachyon OX=15368 GN=100827507 PE=4 SV=1	FALSE	60	22	852	22	7.03272e+10	70100444200	71151432706	63351144186
High	I1H037	Sucrose synthase OS=Brachypodium distachyon OX=15368 GN=100840503 PE=3 SV=1	FALSE	38	35	587	25	41889522437	38335920278	3.22173e+10	30230889082
High	A0A0Q3Q5D1	Uncharacterized protein OS=Brachypodium distachyon OX=15368 GN=BRADI_3g27325v3 PE=3 SV=1	FALSE	34	18	2708	18	6.23304e+11	5.1873e+11	7.1604e+11	6.07722e+11
High	I1HPV9	Tr-type G domain-containing protein OS=Brachypodium distachyon OX=15368 GN=100827163 PE=4 SV=1	FALSE	28	26	513	5	2.8464e+10	3.12251e+10	2.42341e+10	25798195027
High	I1HF18	S-adenosylmethionine synthase OS=Brachypodium distachyon OX=15368 GN=100843457 PE=3 SV=1	FALSE	56	17	479	6	2.03897e+10	1.71394e+10	19071842821	2.74993e+10
High	A0A2K2DVT5	WD_REPEATS_REGION domain-containing protein OS=Brachypodium distachyon OX=15368 GN=100844017 PE=4 SV=1	FALSE	42	44	360	8	8.66992e+09	9.21489e+09	8.39329e+09	9.95234e+09
High	I1HX57	26S proteasome non-ATPase regulatory subunit 2 homolog OS=Brachypodium distachyon OX=15368 GN=100837709 PE=3 SV=1	FALSE	40	34	282	34	8.65364e+09	1.02663e+10	8624638101	9720673343
High	I1IC17	Uncharacterized protein OS=Brachypodium distachyon OX=15368 GN=100833392 PE=4 SV=1	FALSE	60	36	271	24	6611681074	6631514123	5306790391	6.50638e+09
High	I1HXL8	Tubulin beta chain OS=Brachypodium distachyon OX=15368 GN=100829397 PE=3 SV=1	FALSE	50	20	676	1	3.61125e+10	3.62593e+10	3.275e+10	4.11974e+10
High	I1HF17	S-adenosylmethionine synthase OS=Brachypodium distachyon OX=15368 GN=100844978 PE=3 SV=1	FALSE	56	19	410	8	1.96283e+10	1.65183e+10	18306623233	2.60544e+10
High	A0A0Q3IX48	Tubulin beta chain OS=Brachypodium distachyon OX=15368 GN=BRADI_2g52790v3 PE=3 SV=1	FALSE	44	20	706	1	3.80258e+10	4.01252e+10	3.5987e+10	46377173317
High	I1HJF2	Tubulin beta chain OS=Brachypodium distachyon OX=15368 GN=100834494 PE=3 SV=1	FALSE	51	20	736	0	38593023229	40799910972	3.65201e+10	47713067261
High	A0A2K2DSF5	Aminotran_1_2 domain-containing protein OS=Brachypodium distachyon OX=15368 GN=BRADI_1g59220v3 PE=4 SV=1	FALSE	49	23	289	23	1.04164e+10	1.09388e+10	11461606833	11216990318
High	I1HI54	Tubulin beta chain OS=Brachypodium distachyon OX=15368 GN=100836144 PE=3 SV=1	FALSE	51	20	699	2	3.87985e+10	40986258819	3.66746e+10	48038877611
High	I1IX46	Transket_pyr domain-containing protein OS=Brachypodium distachyon OX=15368 GN=100838957 PE=4 SV=1	FALSE	38	38	287	8	7.11219e+09	7575170753	7.08755e+09	5.63499e+09
High	I1IIM8	Uncharacterized protein OS=Brachypodium distachyon OX=15368 GN=100821130 PE=4 SV=1	FALSE	15	49	192	49	1.58132e+09	1899088713	1.78491e+09	1984922906
High	I1HTF8	Alpha-1,4 glucan phosphorylase OS=Brachypodium distachyon OX=15368 GN=100827967 PE=3 SV=1	FALSE	36	30	414	29	9852165965	8.37889e+09	8370766046	7.4842e+09
High	I1IMR6	Protein disulfide-isomerase OS=Brachypodium distachyon OX=15368 GN=100846545 PE=3 SV=1	FALSE	40	26	338	26	1.10481e+10	12072199201	7.94109e+09	9.15445e+09
High	I1H1D0	Uncharacterized protein OS=Brachypodium distachyon OX=15368 GN=100837414 PE=3 SV=1	FALSE	47	32	502	6	16446501788	1.72649e+10	14245682874	20769372128
High	A0A0Q3LQ64	Uncharacterized protein OS=Brachypodium distachyon OX=15368 GN=100838708 PE=4 SV=1	FALSE	37	30	277	1	6.24569e+09	7.39936e+09	5.90401e+09	5.39824e+09
High	I1I022	Uncharacterized protein OS=Brachypodium distachyon OX=15368 GN=100838708 PE=4 SV=1	FALSE	41	30	277	1	6.24569e+09	7.39936e+09	5.90401e+09	5.39824e+09
High	A0A0Q3JN29	Sucrose synthase OS=Brachypodium distachyon OX=15368 GN=100840503 PE=3 SV=1	FALSE	37	29	524	20	35123591068	32615210698	2.69334e+10	2.536e+10
High	I1HIQ7	Uncharacterized protein OS=Brachypodium distachyon OX=15368 GN=100839302 PE=3 SV=1	FALSE	43	28	536	4	40817953792	45365859822	3.75892e+10	38655859724
High	P35527	SWISS-PROT:P35527 Tax_Id=9606 Gene_Symbol=KRT9 Keratin, type I cytoskeletal 9	TRUE	52	25	411	24	1.25946e+10	2.05191e+10	2.45703e+10	1.90055e+10
High	I1HV92	HP domain-containing protein OS=Brachypodium distachyon OX=15368 GN=100836127 PE=4 SV=1	FALSE	42	34	336	34	8.10655e+09	9238561918	8275160925	8.85083e+09
High	P35908	SWISS-PROT:P35908 Tax_Id=9606 Gene_Symbol=KRT2 Keratin, type II cytoskeletal 2 epidermal	TRUE	49	32	304	25	8.6032e+09	1.51399e+10	17564226496	1.15882e+10
High	I1ISL8	UTP--glucose-1-phosphate uridylyltransferase OS=Brachypodium distachyon OX=15368 GN=100830469 PE=3 SV=1	FALSE	55	22	645	15	35956860646	3.45084e+10	2.74037e+10	2.60087e+10
High	I1GPF5	Ribonuclease OS=Brachypodium distachyon OX=15368 GN=100832402 PE=4 SV=1	FALSE	39	32	231	16	6553352402	6.57278e+09	5.48176e+09	6.43374e+09
High	A0A0Q3KUN7	WD_REPEATS_REGION domain-containing protein OS=Brachypodium distachyon OX=15368 GN=100831214 PE=4 SV=1	FALSE	30	27	243	27	4.90007e+09	5.59558e+09	5.2858e+09	6430626687
High	I1HT87	Uncharacterized protein OS=Brachypodium distachyon OX=15368 GN=100840403 PE=3 SV=1	FALSE	34	25	546	0	39559110566	4.41084e+10	36139935979	37402737478
High	I1GWP1	Uncharacterized protein OS=Brachypodium distachyon OX=15368 GN=100844546 PE=3 SV=1	FALSE	45	24	443	2	2.36227e+10	26510761447	2.22838e+10	2.45944e+10
High	I1H5X4	Uncharacterized protein OS=Brachypodium distachyon OX=15368 GN=100835762 PE=4 SV=1	FALSE	63	21	523	14	66327503640	48517890862	3.13679e+10	31407482141
High	A0A0Q3H3D6	Tubulin beta chain OS=Brachypodium distachyon OX=15368 GN=BRADI_1g32430v3 PE=3 SV=1	FALSE	51	18	591	0	3.37607e+10	3.46452e+10	3.12783e+10	3.99975e+10
High	I1ID67	Pyrophosphate--fructose 6-phosphate 1-phosphotransferase subunit alpha OS=Brachypodium distachyon OX=15368 GN=100833891 PE=3 SV=1	FALSE	52	28	299	28	6642716107	6.72606e+09	5125510154	5.90528e+09
High	I1HAS9	Tubulin beta chain OS=Brachypodium distachyon OX=15368 GN=100839446 PE=3 SV=1	FALSE	50	20	676	2	3.56586e+10	3.75614e+10	3.3652e+10	43641720289
High	I1HX56	Uncharacterized protein OS=Brachypodium distachyon OX=15368 GN=100843793 PE=3 SV=1	FALSE	44	23	438	1	2.32912e+10	26062345875	2.19613e+10	2.3958e+10
High	I1J1T4	Uncharacterized protein OS=Brachypodium distachyon OX=15368 GN=100839474 PE=4 SV=1	FALSE	26	41	129	41	655479256	1.66003e+09	1.96582e+09	1.91613e+09
High	A0A0Q3JNU4	Uncharacterized protein OS=Brachypodium distachyon OX=15368 GN=BRADI_1g11440v3 PE=4 SV=1	FALSE	43	23	393	23	17887829333	1.70848e+10	1.42438e+10	1.43102e+10
High	I1HXX8	Elongation factor Ts, mitochondrial OS=Brachypodium distachyon OX=15368 GN=100836461 PE=3 SV=1	FALSE	36	30	182	30	1.89549e+09	2.15621e+09	2.15051e+09	3.19145e+09
High	I1HJ56	Uncharacterized protein OS=Brachypodium distachyon OX=15368 GN=100843870 PE=4 SV=1	FALSE	50	31	324	18	6036835384	7.83303e+09	8.31109e+09	7713457557
High	I1HKJ4	Uncharacterized protein OS=Brachypodium distachyon OX=15368 GN=100825296 PE=3 SV=1	FALSE	43	33	446	17	12463448183	13605820530	1.2816e+10	1.36028e+10
High	A0A0Q3F8V4	Uncharacterized protein OS=Brachypodium distachyon OX=15368 GN=100838708 PE=4 SV=1	FALSE	37	30	269	1	5981832546	7.10089e+09	5.637e+09	5.43724e+09
High	A0A0Q3F5D0	Uncharacterized protein OS=Brachypodium distachyon OX=15368 GN=100838708 PE=4 SV=1	FALSE	41	30	269	1	5981832546	7.10089e+09	5.637e+09	5.43724e+09
High	I1IEN9	Uncharacterized protein OS=Brachypodium distachyon OX=15368 GN=100823475 PE=3 SV=1	FALSE	48	31	383	13	1.5807e+10	1.72744e+10	1.31987e+10	12492569795
High	I1HGP9	ATP synthase subunit beta OS=Brachypodium distachyon OX=15368 GN=100835839 PE=3 SV=1	FALSE	39	18	534	17	4.08186e+10	42212843452	41033316236	40079767533
High	I1HQG7	ATP synthase subunit beta OS=Brachypodium distachyon OX=15368 GN=100843462 PE=3 SV=1	FALSE	39	18	534	17	4.08186e+10	42212843452	41033316236	40079767533
High	I1HQX9	Uncharacterized protein OS=Brachypodium distachyon OX=15368 GN=100821502 PE=4 SV=1	FALSE	43	28	179	28	2961056559	3.05868e+09	3.38193e+09	3.38279e+09
High	I1IB68	Elongation factor Tu OS=Brachypodium distachyon OX=15368 GN=100830133 PE=3 SV=1	FALSE	39	15	297	14	6.47728e+09	7.25804e+09	8.92051e+09	1.1457e+10
High	I1H6R7	GST N-terminal domain-containing protein OS=Brachypodium distachyon OX=15368 GN=100842990 PE=3 SV=1	FALSE	57	20	485	20	23338081417	16100251149	1.46372e+10	14144008057
High	P13645	SWISS-PROT:P13645 Tax_Id=9606 Gene_Symbol=KRT10 Keratin, type I cytoskeletal 10	TRUE	43	28	302	25	9287107206	1.61359e+10	18217404151	13170008135
High	A0A2K2CZG3	ATP synthase subunit beta OS=Brachypodium distachyon OX=15368 GN=BRADI_3g27281v3 PE=3 SV=1	FALSE	34	15	853	7	4.46688e+10	4.07795e+10	5.09169e+10	4.83318e+10
High	I1GV85	AAA domain-containing protein OS=Brachypodium distachyon OX=15368 GN=100842727 PE=3 SV=1	FALSE	41	22	251	22	5889467673	6.81603e+09	6366035761	5555096656
High	I1I4G9	Uncharacterized protein OS=Brachypodium distachyon OX=15368 GN=100825736 PE=3 SV=1	FALSE	49	32	318	18	1.27992e+10	1.3997e+10	1.07229e+10	1.03551e+10
High	A0A0Q3L2U5	Beta-galactosidase OS=Brachypodium distachyon OX=15368 GN=BRADI_4g07990v3 PE=3 SV=1	FALSE	31	23	211	22	3.98374e+09	4735036560	4.10738e+09	3.15565e+09
High	I1HDL9	Uncharacterized protein OS=Brachypodium distachyon OX=15368 GN=100841422 PE=4 SV=1	FALSE	77	22	445	22	35522109380	4.79467e+10	47791472876	41429342468
High	I1HST7	Uncharacterized protein OS=Brachypodium distachyon OX=15368 GN=100835392 PE=4 SV=1	FALSE	53	26	332	24	14347730932	13549583930	11023025635	1.10029e+10
High	I1HBF9	Uncharacterized protein OS=Brachypodium distachyon OX=15368 GN=100845791 PE=3 SV=1	FALSE	48	26	308	16	8.8433e+09	1.02174e+10	9.00077e+09	1.06106e+10
High	A0A0Q3R8D2	Alpha-amylase OS=Brachypodium distachyon OX=15368 GN=100821502 PE=3 SV=1	FALSE	43	27	172	27	2830163815	2.87761e+09	3.26224e+09	3.2831e+09
High	I1H9V2	Uncharacterized protein OS=Brachypodium distachyon OX=15368 GN=100833521 PE=3 SV=1	FALSE	52	32	304	18	1.33223e+10	1.46152e+10	1.13354e+10	1.09035e+10
High	A0A0Q3P104	Uncharacterized protein OS=Brachypodium distachyon OX=15368 GN=100833521 PE=3 SV=1	FALSE	53	32	304	18	1.33223e+10	1.46152e+10	1.13354e+10	1.09035e+10
High	A0A0Q3I867	Uncharacterized protein OS=Brachypodium distachyon OX=15368 GN=100839262 PE=4 SV=2	FALSE	40	32	231	7	5.51833e+09	6370664736	5.84197e+09	4.61598e+09
High	I1GN45	UDP-glucose 6-dehydrogenase OS=Brachypodium distachyon OX=15368 GN=100841376 PE=3 SV=1	FALSE	52	21	521	6	22989341830	2.63715e+10	2.00959e+10	2.48992e+10
High	I1HX09	CPSF_A domain-containing protein OS=Brachypodium distachyon OX=15368 GN=100843379 PE=4 SV=1	FALSE	31	33	146	33	2397829010	3.23625e+09	2621546526	2455881794
High	A0A2K2CFK9	ATP synthase subunit beta OS=Brachypodium distachyon OX=15368 GN=BRADI_5g05668v3 PE=3 SV=1	FALSE	37	13	511	9	2.73069e+10	2.41171e+10	2.95723e+10	2.80152e+10
High	I1HET7	Ligase_CoA domain-containing protein OS=Brachypodium distachyon OX=15368 GN=100829187 PE=4 SV=1	FALSE	43	23	295	23	9760115684	10858750375	10021608516	10798227402
High	I1I1F5	Uncharacterized protein OS=Brachypodium distachyon OX=15368 GN=100838607 PE=3 SV=1	FALSE	54	18	412	17	23224479785	18897608538	19108070215	2.70763e+10
High	I1GQG1	DEK_C domain-containing protein OS=Brachypodium distachyon OX=15368 GN=BRADI_1g15140v3 PE=4 SV=1	FALSE	33	25	108	25	8.9025e+08	1.12923e+09	1.25547e+09	1.71675e+09
High	I1ITD0	Uncharacterized protein OS=Brachypodium distachyon OX=15368 GN=100842588 PE=3 SV=1	FALSE	35	31	347	15	8248964132	8796976291	9.06527e+09	1.03091e+10
High	I1HWV6	Uncharacterized protein OS=Brachypodium distachyon OX=15368 GN=100838105 PE=4 SV=1	FALSE	58	20	332	20	10666423424	11215492752	9.82572e+09	9814114778
High	I1GNI8	Serine hydroxymethyltransferase OS=Brachypodium distachyon OX=15368 GN=100843106 PE=3 SV=1	FALSE	47	23	380	23	12968029972	11973632755	13958394402	1.63649e+10
High	I1GNZ0	Uncharacterized protein OS=Brachypodium distachyon OX=15368 GN=100827534 PE=3 SV=1	FALSE	52	16	464	4	30678120137	29867324665	2.93477e+10	3.96021e+10
High	I1IJZ5	Peptidase A1 domain-containing protein OS=Brachypodium distachyon OX=15368 GN=BRADI_4g12160v3 PE=3 SV=1	FALSE	50	18	227	18	3.29287e+09	3848734025	4473497335	2.21329e+09
High	A0A0Q3HJQ0	Adenosylhomocysteinase OS=Brachypodium distachyon OX=15368 GN=100825651 PE=3 SV=1	FALSE	47	23	848	23	113952974699	104808012505	80773592777	7.62723e+10
High	I1I5C8	Uncharacterized protein OS=Brachypodium distachyon OX=15368 GN=100828515 PE=3 SV=1	FALSE	52	16	404	1	31874009645	30820369224	3.07963e+10	4.08312e+10
High	I1GZM3	C2 domain-containing protein OS=Brachypodium distachyon OX=15368 GN=100838974 PE=4 SV=1	FALSE	20	41	246	41	3211338576	3.52219e+09	3520020930	4308574361
High	I1HW10	Uncharacterized protein OS=Brachypodium distachyon OX=15368 GN=100842360 PE=3 SV=1	FALSE	50	31	312	21	7.69077e+09	8540112759	6.53738e+09	8536314666
High	I1GM81	Ribos_L4_asso_C domain-containing protein OS=Brachypodium distachyon OX=15368 GN=100845116 PE=4 SV=1	FALSE	60	26	388	12	1.84241e+10	23706773694	1.89673e+10	1.91195e+10
High	A0A2K2D016	Uncharacterized protein OS=Brachypodium distachyon OX=15368 GN=104583675 PE=4 SV=1	FALSE	32	37	276	4	5.99798e+09	5804019854	6.20461e+09	5.61957e+09
High	I1IW31	Uncharacterized protein OS=Brachypodium distachyon OX=15368 GN=100846575 PE=3 SV=1	FALSE	40	25	339	17	1.3256e+10	1.44567e+10	1.28119e+10	16287523151
High	I1HBH6	Eukaryotic translation initiation factor 3 subunit A OS=Brachypodium distachyon OX=15368 GN=100837986 PE=3 SV=1	FALSE	39	41	237	41	3.82938e+09	3.95177e+09	3.6856e+09	4.37933e+09
High	I1IFZ0	Uncharacterized protein OS=Brachypodium distachyon OX=15368 GN=100841760 PE=3 SV=1	FALSE	50	15	436	3	29724053833	28845360881	2.85034e+10	3.85116e+10
High	A0A0Q3HB17	Uncharacterized protein OS=Brachypodium distachyon OX=15368 GN=100837414 PE=4 SV=1	FALSE	58	25	384	1	11607476700	1.21854e+10	9988971466	14398388144
High	I1GU84	Malic enzyme OS=Brachypodium distachyon OX=15368 GN=100838567 PE=3 SV=1	FALSE	44	24	233	24	3269304066	3670561333	3.29398e+09	3.00578e+09
High	I1IFE7	TPR_MLP1_2 domain-containing protein OS=Brachypodium distachyon OX=15368 GN=100825422 PE=4 SV=1	FALSE	22	41	118	41	7.55672e+09	7264403343	7.39778e+09	7214691229
High	A0A2K2D5U5	TPR_MLP1_2 domain-containing protein OS=Brachypodium distachyon OX=15368 GN=100825422 PE=4 SV=1	FALSE	22	41	118	41	7.55672e+09	7264403343	7.39778e+09	7214691229
High	I1GL61	Uncharacterized protein OS=Brachypodium distachyon OX=15368 GN=100846890 PE=3 SV=1	FALSE	52	16	402	0	32292739957	31331433346	3.13082e+10	4.14916e+10
High	I1H339	Ribos_L4_asso_C domain-containing protein OS=Brachypodium distachyon OX=15368 GN=100835137 PE=4 SV=1	FALSE	55	24	411	10	2.23211e+10	28188525763	2.25451e+10	2.31404e+10
High	A0A0Q3IYU1	Uncharacterized protein OS=Brachypodium distachyon OX=15368 GN=BRADI_2g20990v3 PE=3 SV=1	FALSE	27	16	1730	16	5.74503e+11	4.92196e+11	6.79845e+11	5.62325e+11
High	A0A0Q3H9X2	MPN domain-containing protein OS=Brachypodium distachyon OX=15368 GN=100846384 PE=4 SV=1	FALSE	22	48	189	47	1.7121e+09	1.97358e+09	1784893052	1.84926e+09
High	A0A0Q3FDV7	Alanine--tRNA ligase OS=Brachypodium distachyon OX=15368 GN=100837273 PE=3 SV=1	FALSE	39	34	223	34	3.58084e+09	4179212293	3.54617e+09	3782046852
High	I1GLP9	Methylenetetrahydrofolate reductase OS=Brachypodium distachyon OX=15368 GN=100846793 PE=3 SV=1	FALSE	48	27	377	27	13344590037	1.33184e+10	1.206e+10	11396135505
High	I1IU49	Uncharacterized protein OS=Brachypodium distachyon OX=15368 GN=100834364 PE=3 SV=1	FALSE	48	15	389	2	30058586489	29235354350	2.93234e+10	3.92403e+10
High	A0A0Q3N0I0	Uncharacterized protein OS=Brachypodium distachyon OX=15368 GN=BRADI_2g51440v3 PE=3 SV=1	FALSE	31	19	261	18	8.43353e+09	9182299895	4.38867e+09	3.55981e+09
High	I1HN40	Uncharacterized protein OS=Brachypodium distachyon OX=15368 GN=100831731 PE=3 SV=1	FALSE	52	16	378	3	28993280156	27521017926	2.78359e+10	3.73766e+10
High	A0A0Q3EGJ0	Beta-galactosidase OS=Brachypodium distachyon OX=15368 GN=BRADI_4g07990v3 PE=3 SV=1	FALSE	32	21	176	20	3.2553e+09	3898567034	3.35341e+09	2.62414e+09
High	I1HTV9	Uncharacterized protein OS=Brachypodium distachyon OX=15368 GN=100838457 PE=4 SV=1	FALSE	44	24	344	18	7.40797e+09	9688436142	1.00419e+10	9.66148e+09
High	I1H6W7	NAD(P)-bd_dom domain-containing protein OS=Brachypodium distachyon OX=15368 GN=100825240 PE=4 SV=1	FALSE	46	18	478	15	19591810604	1.1546e+10	15670706837	1.97679e+10
High	I1GZ41	Aldedh domain-containing protein OS=Brachypodium distachyon OX=15368 GN=100833155 PE=3 SV=1	FALSE	47	27	378	27	14728799047	1.42793e+10	1.30854e+10	1.0336e+10
High	I1HW30	Ferredoxin--NADP reductase, chloroplastic OS=Brachypodium distachyon OX=15368 GN=100824314 PE=3 SV=1	FALSE	52	22	366	20	18682979790	20117771648	2.02696e+10	1.5107e+10
High	I1ILG4	Alpha-mannosidase OS=Brachypodium distachyon OX=15368 GN=100832076 PE=3 SV=1	FALSE	30	30	230	27	3.59238e+09	4610190270	4245012923	3.37483e+09
High	A0A2K2CNF5	Alpha-mannosidase OS=Brachypodium distachyon OX=15368 GN=100832076 PE=3 SV=1	FALSE	25	30	230	27	3.59238e+09	4610190270	4245012923	3.37483e+09
High	I1HJ52	Uncharacterized protein OS=Brachypodium distachyon OX=15368 GN=100843560 PE=4 SV=1	FALSE	44	25	273	12	5627222701	7173454758	7.40519e+09	6958847515
High	I1I4R5	Ribonuclease OS=Brachypodium distachyon OX=15368 GN=100843582 PE=4 SV=1	FALSE	35	31	220	15	7022165367	7088302117	6064382396	7.06834e+09
High	A0A0Q3HMH9	Uncharacterized protein OS=Brachypodium distachyon OX=15368 GN=100823032 PE=3 SV=1	FALSE	44	29	294	11	1.23157e+10	13364900283	1.06551e+10	1.04628e+10
High	I1HEM4	Coatomer subunit beta OS=Brachypodium distachyon OX=15368 GN=100839296 PE=4 SV=1	FALSE	30	28	246	11	5.88798e+09	6.08949e+09	5731476011	6486584061
High	I1IXQ4	Uncharacterized protein OS=Brachypodium distachyon OX=15368 GN=100822602 PE=4 SV=1	FALSE	61	22	99	22	1.87022e+09	1400378966	1.16217e+09	1347872685
High	I1HPZ8	Isocitrate dehydrogenase [NADP] OS=Brachypodium distachyon OX=15368 GN=100837485 PE=3 SV=1	FALSE	45	20	416	12	13510035222	1.5682e+10	1.14673e+10	1.10572e+10
High	I1IQV5	Glucose-6-phosphate isomerase OS=Brachypodium distachyon OX=15368 GN=100828035 PE=3 SV=1	FALSE	58	34	286	34	5.61196e+09	6.01815e+09	5.12282e+09	4.40684e+09
High	I1H9J2	Phosphoserine aminotransferase OS=Brachypodium distachyon OX=15368 GN=100842280 PE=3 SV=1	FALSE	41	17	255	17	9781791001	8245690849	7.06846e+09	6616698520
High	A0A2K2DDZ4	Isocitrate dehydrogenase [NADP] OS=Brachypodium distachyon OX=15368 GN=100837485 PE=3 SV=1	FALSE	43	19	409	12	13419585630	1.55552e+10	1.13804e+10	1.09641e+10
High	A0A2K2D022	Uncharacterized protein OS=Brachypodium distachyon OX=15368 GN=104583675 PE=4 SV=1	FALSE	26	35	267	2	5.17234e+09	5210600734	5.19889e+09	5.04027e+09
High	I1I508	Uncharacterized protein OS=Brachypodium distachyon OX=15368 GN=104583675 PE=4 SV=1	FALSE	30	35	267	2	5.17234e+09	5210600734	5.19889e+09	5.04027e+09
High	I1IDF4	CYTOSOL_AP domain-containing protein OS=Brachypodium distachyon OX=15368 GN=BRADI_3g54020v3 PE=3 SV=1	FALSE	47	21	291	21	8.91668e+09	1.08627e+10	9083067280	7465431495
High	I1GNT6	Tubulin alpha chain OS=Brachypodium distachyon OX=15368 GN=100846768 PE=3 SV=1	FALSE	49	19	407	3	3.24851e+10	3.21276e+10	2.93582e+10	3.85701e+10
High	I1HJD1	Guanosine nucleotide diphosphate dissociation inhibitor OS=Brachypodium distachyon OX=15368 GN=100830933 PE=3 SV=1	FALSE	43	20	279	14	9.39637e+09	10078158456	8.67168e+09	8.78237e+09
High	I1HI26	Phosphoglycerate kinase OS=Brachypodium distachyon OX=15368 GN=100831948 PE=3 SV=1	FALSE	46	23	407	21	1.32646e+10	1.12187e+10	16596981473	2.31951e+10
High	I1HI25	Phosphoglycerate kinase OS=Brachypodium distachyon OX=15368 GN=100831948 PE=3 SV=1	FALSE	46	23	407	21	1.32646e+10	1.12187e+10	16596981473	2.31951e+10
High	I1GV45	Sucrose synthase OS=Brachypodium distachyon OX=15368 GN=100836007 PE=3 SV=1	FALSE	34	31	283	20	6077412254	7.10977e+09	7268402965	5.81425e+09
High	I1H1V5	TRANSKETOLASE_1 domain-containing protein OS=Brachypodium distachyon OX=15368 GN=100837200 PE=4 SV=1	FALSE	31	22	553	20	2.77831e+10	1.98247e+10	2.65483e+10	2.81617e+10
High	I1IEX5	M16C_associated domain-containing protein OS=Brachypodium distachyon OX=15368 GN=100836872 PE=4 SV=1	FALSE	34	35	222	34	2.61305e+09	3304258556	3066912016	2.62061e+09
High	I1IU29	Uncharacterized protein OS=Brachypodium distachyon OX=15368 GN=100843702 PE=3 SV=1	FALSE	49	24	439	11	2.17718e+10	25004839245	2.34597e+10	23811420546
High	I1H0H7	Uncharacterized protein OS=Brachypodium distachyon OX=15368 GN=100833667 PE=3 SV=1	FALSE	26	21	319	8	31716378328	29180317050	25241189272	28499421203
High	I1GLA2	Uncharacterized protein OS=Brachypodium distachyon OX=15368 GN=100841311 PE=3 SV=1	FALSE	56	25	291	25	9201413054	10391080033	7.32077e+09	9.39209e+09
High	I1GP89	Uncharacterized protein OS=Brachypodium distachyon OX=15368 GN=100842814 PE=3 SV=1	FALSE	47	32	218	23	3.47773e+09	3.43862e+09	3067946676	4.21173e+09
High	A0A0Q3P1X7	Uncharacterized protein OS=Brachypodium distachyon OX=15368 GN=100823032 PE=3 SV=2	FALSE	46	27	277	9	1.21789e+10	13232018227	1.05231e+10	10379647893
High	I1ILT7	Serine hydroxymethyltransferase OS=Brachypodium distachyon OX=15368 GN=BRADI_4g19470v3 PE=3 SV=1	FALSE	37	17	323	12	1.60715e+10	1.63362e+10	17322962688	1.75378e+10
High	I1GRG5	EF1_GNE domain-containing protein OS=Brachypodium distachyon OX=15368 GN=100821681 PE=3 SV=1	FALSE	63	13	189	13	8.44257e+09	8.89401e+09	7.05999e+09	9269290833
High	I1H2K3	NADH dehydrogenase [ubiquinone] flavoprotein 1, mitochondrial OS=Brachypodium distachyon OX=15368 GN=100824830 PE=3 SV=1	FALSE	38	18	258	18	4642392243	5.68845e+09	5283746983	4.33868e+09
High	A0A0Q3IPM0	Uncharacterized protein OS=Brachypodium distachyon OX=15368 GN=100844667 PE=4 SV=1	FALSE	35	31	98	31	1053303767	1431131084	1.19574e+09	1.65798e+09
High	I1I4Q0	Malate dehydrogenase OS=Brachypodium distachyon OX=15368 GN=100841049 PE=3 SV=1	FALSE	38	12	258	12	25923165406	27792523800	20628998138	19578171980
High	I1HD68	Uncharacterized protein OS=Brachypodium distachyon OX=15368 GN=100829473 PE=3 SV=1	FALSE	46	23	169	23	2861144554	3625148133	2.96367e+09	2.58379e+09
High	I1HXP1	Phosphoglycerate kinase OS=Brachypodium distachyon OX=15368 GN=100822858 PE=3 SV=1	FALSE	47	20	305	18	1.26835e+10	1.02722e+10	13122907217	17419633265
High	I1J2T4	Glutamine synthetase OS=Brachypodium distachyon OX=15368 GN=100842712 PE=3 SV=1	FALSE	29	13	283	13	1.57516e+10	1.25969e+10	1.53718e+10	13531502544
High	I1GPT1	Tubulin beta chain OS=Brachypodium distachyon OX=15368 GN=100842099 PE=3 SV=1	FALSE	36	16	531	2	2.53138e+10	2.6114e+10	23189619153	29744630331
High	I1I791	GF14b protein OS=Brachypodium distachyon OX=15368 GN=GF14b PE=2 SV=1	FALSE	50	16	399	10	3.1638e+10	35622461624	3.37517e+10	3.8257e+10
High	I1HC41	Uncharacterized protein OS=Brachypodium distachyon OX=15368 GN=100824481 PE=4 SV=1	FALSE	44	13	269	10	1.04982e+10	9525420354	7608614844	7336726653
High	I1H4V2	Phospholipase D OS=Brachypodium distachyon OX=15368 GN=100821437 PE=3 SV=1	FALSE	39	27	142	26	1578603845	2133232370	2324142726	1.71813e+09
High	A0A0Q3JVE9	Phospholipase D OS=Brachypodium distachyon OX=15368 GN=100821437 PE=3 SV=1	FALSE	39	27	142	26	1578603845	2133232370	2324142726	1.71813e+09
High	I1I0W6	Uncharacterized protein OS=Brachypodium distachyon OX=15368 GN=100836665 PE=4 SV=1	FALSE	42	17	71	17	1555970150	1.05752e+09	8.83309e+08	1766212504
High	I1GMR9	Succinate dehydrogenase [ubiquinone] flavoprotein subunit, mitochondrial OS=Brachypodium distachyon OX=15368 GN=100831380 PE=3 SV=1	FALSE	27	15	167	7	3.45544e+09	4195691320	4176251299	3.37871e+09
High	I1IF34	Annexin OS=Brachypodium distachyon OX=15368 GN=100823884 PE=3 SV=1	FALSE	65	22	277	21	11850473432	9324668879	6536058177	5.23779e+09
High	A0A0Q3F230	Phosphoglycerate kinase OS=Brachypodium distachyon OX=15368 GN=100822858 PE=3 SV=1	FALSE	42	19	298	17	1.14843e+10	9.33309e+09	11914327889	15874572145
High	Q86YZ3	SWISS-PROT:Q86YZ3 Tax_Id=9606 Gene_Symbol=HRNR Hornerin	TRUE	18	15	84	15	4.55371e+08	6.1616e+08	8.54916e+08	6.93185e+08
High	I1ID41	Uncharacterized protein OS=Brachypodium distachyon OX=15368 GN=100829196 PE=4 SV=1	FALSE	29	38	190	38	1664710501	2.05917e+09	1.81376e+09	1.97576e+09
High	I1H6X1	Uncharacterized protein OS=Brachypodium distachyon OX=15368 GN=100824938 PE=3 SV=1	FALSE	36	26	356	10	2.41708e+10	2.72469e+10	2.21483e+10	2.28478e+10
High	I1I8T2	Peptidylprolyl isomerase OS=Brachypodium distachyon OX=15368 GN=100836575 PE=4 SV=1	FALSE	38	23	175	22	4.63077e+09	5334367472	4016241891	4349000200
High	A0A0Q3IDF8	D-3-phosphoglycerate dehydrogenase OS=Brachypodium distachyon OX=15368 GN=100841053 PE=3 SV=1	FALSE	41	21	245	18	10350428772	8.11376e+09	7096068130	6.85028e+09
High	I1I7I4	D-3-phosphoglycerate dehydrogenase OS=Brachypodium distachyon OX=15368 GN=100841053 PE=3 SV=1	FALSE	38	21	245	18	10350428772	8.11376e+09	7096068130	6.85028e+09
High	I1IFG9	Uncharacterized protein OS=Brachypodium distachyon OX=15368 GN=100830643 PE=3 SV=1	FALSE	44	35	196	22	2.46822e+09	2.48432e+09	2340862002	3401796778
High	I1GMT6	Tubulin alpha chain OS=Brachypodium distachyon OX=15368 GN=100835359 PE=3 SV=1	FALSE	44	18	351	1	3.1727e+10	3.13714e+10	2.86478e+10	3.7595e+10
High	I1GRF8	Uncharacterized protein OS=Brachypodium distachyon OX=15368 GN=100845971 PE=4 SV=1	FALSE	31	26	168	26	2.31746e+09	2438188310	2.09668e+09	1.77963e+09
High	I1HA00	Aconitate hydratase OS=Brachypodium distachyon OX=15368 GN=100842898 PE=3 SV=1	FALSE	23	24	205	18	8254000534	8002775843	8301010914	7.89267e+09
High	A0A0Q3GUH4	Ribosomal_L18_c domain-containing protein OS=Brachypodium distachyon OX=15368 GN=100839369 PE=3 SV=1	FALSE	39	18	218	8	6682561177	8.30038e+09	6.72563e+09	7.23342e+09
High	I1H6T2	Cation_ATPase_N domain-containing protein OS=Brachypodium distachyon OX=15368 GN=100845328 PE=3 SV=1	FALSE	31	28	168	22	1954778942	2708840988	2352139925	2.16254e+09
High	I1I838	HATPase_c domain-containing protein OS=Brachypodium distachyon OX=15368 GN=100825024 PE=3 SV=1	FALSE	33	24	157	19	2915207743	3291336570	2.50496e+09	3485332547
High	I1GYB4	Uncharacterized protein OS=Brachypodium distachyon OX=15368 GN=100836533 PE=3 SV=1	FALSE	30	26	198	9	5685655948	4663071278	3.73583e+09	3208914920
High	A0A0Q3JKL5	Uncharacterized protein OS=Brachypodium distachyon OX=15368 GN=100836533 PE=3 SV=1	FALSE	29	26	198	9	5685655948	4663071278	3.73583e+09	3208914920
High	I1H1Z7	Uncharacterized protein OS=Brachypodium distachyon OX=15368 GN=100845011 PE=4 SV=1	FALSE	68	13	330	1	1.04555e+10	14826269162	11778254945	12403025580
High	A0A0Q3L9U0	Coatomer subunit beta' OS=Brachypodium distachyon OX=15368 GN=100823641 PE=3 SV=1	FALSE	34	27	260	18	5.15282e+09	5929584841	4.87447e+09	5.22244e+09
High	A0A0Q3HAF0	Coatomer subunit beta' OS=Brachypodium distachyon OX=15368 GN=100823641 PE=3 SV=1	FALSE	34	27	260	18	5.15282e+09	5929584841	4.87447e+09	5.22244e+09
High	A0A0Q3NQW9	Coatomer subunit beta' OS=Brachypodium distachyon OX=15368 GN=100823641 PE=3 SV=1	FALSE	34	27	260	18	5.15282e+09	5929584841	4.87447e+09	5.22244e+09
High	A0A0Q3LKL4	Glyceraldehyde-3-phosphate dehydrogenase OS=Brachypodium distachyon OX=15368 GN=100829538 PE=3 SV=1	FALSE	44	21	428	17	18399195613	15394459843	24340606568	26010739622
High	A0A0Q3RQ59	Aminotran_1_2 domain-containing protein OS=Brachypodium distachyon OX=15368 GN=100842828 PE=4 SV=1	FALSE	37	19	200	15	3.11163e+09	3.46336e+09	2.97353e+09	2.54353e+09
High	A0A0Q3R1X8	AIG1-type G domain-containing protein OS=Brachypodium distachyon OX=15368 GN=100845797 PE=4 SV=1	FALSE	26	28	127	28	1.66338e+09	1.88429e+09	1.57461e+09	1867134370
High	I1GVG2	Uncharacterized protein OS=Brachypodium distachyon OX=15368 GN=BRADI_1g30550v3 PE=3 SV=1	FALSE	24	19	282	6	2.46764e+10	2.37781e+10	2.05291e+10	2.24978e+10
High	I1HTQ5	Uncharacterized protein OS=Brachypodium distachyon OX=15368 GN=100821905 PE=3 SV=1	FALSE	43	14	363	2	29822131116	29005925032	2.89262e+10	3.77038e+10
High	I1IN75	Uncharacterized protein OS=Brachypodium distachyon OX=15368 GN=BRADI_4g24610v3 PE=3 SV=1	FALSE	49	22	366	9	21477608956	23324481111	2.2802e+10	22792183894
High	A0A0Q3GCU2	Uncharacterized protein OS=Brachypodium distachyon OX=15368 GN=100841638 PE=3 SV=1	FALSE	75	18	313	11	1.45483e+10	1.46447e+10	12745420887	1.13438e+10
High	I1HGL5	Uncharacterized protein OS=Brachypodium distachyon OX=15368 GN=100831947 PE=3 SV=1	FALSE	47	32	257	28	3.91508e+09	3909909741	3.49128e+09	4403744454
High	A0A2K2DLZ6	Sucrose synthase OS=Brachypodium distachyon OX=15368 GN=100836007 PE=3 SV=1	FALSE	36	29	257	18	5698588744	6.56752e+09	6778790945	5.42696e+09
High	I1GSH4	Uncharacterized protein OS=Brachypodium distachyon OX=15368 GN=100834080 PE=4 SV=1	FALSE	68	13	316	1	9.55355e+09	13770640066	10939997025	11458696140
High	I1IBP6	Succinate--CoA ligase [ADP-forming] subunit beta, mitochondrial OS=Brachypodium distachyon OX=15368 GN=100835038 PE=3 SV=1	FALSE	56	28	325	28	8096549263	8851570232	1.10337e+10	11546712900
High	A0A0Q3K257	Uncharacterized protein OS=Brachypodium distachyon OX=15368 GN=100839392 PE=3 SV=1	FALSE	20	11	211	11	5.36183e+09	6.25395e+09	5.41435e+09	4221616575
High	A0A0Q3MM58	Phosphotransferase OS=Brachypodium distachyon OX=15368 GN=100823060 PE=3 SV=1	FALSE	45	20	228	17	4265932505	5158803966	4.50951e+09	3.82996e+09
High	I1GT42	Tubulin alpha chain OS=Brachypodium distachyon OX=15368 GN=100821477 PE=3 SV=1	FALSE	36	16	390	0	3.20015e+10	3.18115e+10	2.92276e+10	3.83653e+10
High	I1HY48	Cinnamyl alcohol dehydrogenase 5 OS=Brachypodium distachyon OX=15368 GN=CAD5 PE=3 SV=1	FALSE	53	15	173	15	3.67074e+09	3.06058e+09	3.83777e+09	4.65193e+09
High	I1HQW0	Vacuolar proton pump subunit B OS=Brachypodium distachyon OX=15368 GN=100844274 PE=3 SV=1	FALSE	34	17	360	17	1.45001e+10	16861882404	14748432323	12833402624
High	I1HYT9	Vacuolar proton pump subunit B OS=Brachypodium distachyon OX=15368 GN=100845199 PE=3 SV=1	FALSE	34	17	360	17	1.45001e+10	16861882404	14748432323	12833402624
High	I1GXV6	Vacuolar proton pump subunit B OS=Brachypodium distachyon OX=15368 GN=100835507 PE=3 SV=1	FALSE	34	17	360	17	1.45001e+10	16861882404	14748432323	12833402624
High	I1H2T1	Coatomer subunit gamma OS=Brachypodium distachyon OX=15368 GN=100839936 PE=3 SV=1	FALSE	37	30	250	20	6529103649	7.44768e+09	6.09901e+09	7319146627
High	A0A0Q3EKA4	Beta-galactosidase OS=Brachypodium distachyon OX=15368 GN=BRADI_4g07990v3 PE=3 SV=1	FALSE	25	16	171	15	3.36098e+09	4105826536	3.53153e+09	2.67862e+09
High	A0A0Q3RHC3	Vacuolar protein sorting-associated protein 35 OS=Brachypodium distachyon OX=15368 GN=100829040 PE=3 SV=1	FALSE	32	26	162	26	2.04194e+09	2404146288	2.21275e+09	2.07641e+09
High	A0A0Q3JZP2	Coatomer subunit beta OS=Brachypodium distachyon OX=15368 GN=100834189 PE=4 SV=1	FALSE	26	23	201	6	4.27312e+09	4.40989e+09	4.3057e+09	4787751403
High	I1H236	Acyl-coenzyme A oxidase OS=Brachypodium distachyon OX=15368 GN=100824216 PE=3 SV=1	FALSE	40	26	214	26	5.21396e+09	4957063498	4113554010	3858530152
High	I1IKC7	Ribosomal_L18_c domain-containing protein OS=Brachypodium distachyon OX=15368 GN=100833119 PE=3 SV=1	FALSE	37	14	229	7	7502425055	9.66897e+09	7633904996	8101677450
High	A0A0Q3JYR8	Uncharacterized protein OS=Brachypodium distachyon OX=15368 GN=100834097 PE=4 SV=1	FALSE	30	29	180	21	2.96326e+09	3.73218e+09	3.11208e+09	2.93996e+09
High	I1HE01	Uncharacterized protein OS=Brachypodium distachyon OX=15368 GN=100834097 PE=4 SV=1	FALSE	30	29	180	21	2.96326e+09	3.73218e+09	3.11208e+09	2.93996e+09
High	A0A0Q3FW69	Uncharacterized protein OS=Brachypodium distachyon OX=15368 GN=100834097 PE=4 SV=1	FALSE	30	29	180	21	2.96326e+09	3.73218e+09	3.11208e+09	2.93996e+09
High	I1H7V4	Uncharacterized protein OS=Brachypodium distachyon OX=15368 GN=100844110 PE=4 SV=1	FALSE	40	23	203	23	6417540335	5574347247	3.56191e+09	1.9209e+09
High	I1H6P1	PEROXIDASE_4 domain-containing protein OS=Brachypodium distachyon OX=15368 GN=100838031 PE=3 SV=1	FALSE	56	12	585	11	43739740303	34828148989	28685406547	27218827304
High	A0A2K2DL07	Uncharacterized protein OS=Brachypodium distachyon OX=15368 GN=BRADI_1g25430v3 PE=4 SV=1	FALSE	40	13	390	13	23588855707	22726215703	27541136752	32347366421
High	I1I9G2	Ribosomal protein OS=Brachypodium distachyon OX=15368 GN=100824924 PE=3 SV=1	FALSE	48	13	259	5	8.60965e+09	10092456190	8.10031e+09	8.32316e+09
High	I1IIN2	Epimerase domain-containing protein OS=Brachypodium distachyon OX=15368 GN=100821428 PE=4 SV=1	FALSE	51	20	273	20	8693933924	7912639828	9706226066	9.97466e+09
High	I1GP65	GF14a protein OS=Brachypodium distachyon OX=15368 GN=100839161 PE=2 SV=1	FALSE	59	16	468	10	3.69489e+10	4.12042e+10	38035568313	40977015261
High	A0A0Q3RL05	Dynamin-type G domain-containing protein OS=Brachypodium distachyon OX=15368 GN=100842814 PE=3 SV=1	FALSE	48	28	183	20	3.12808e+09	3.04717e+09	2749144534	3.81667e+09
High	I1I2N7	AA_TRNA_LIGASE_II domain-containing protein OS=Brachypodium distachyon OX=15368 GN=100821121 PE=3 SV=1	FALSE	36	26	147	26	3139594800	3450347718	2953265571	2957973523
High	A0A0Q3J7A3	Coatomer subunit beta' OS=Brachypodium distachyon OX=15368 GN=BRADI_3g07926v3 PE=3 SV=1	FALSE	29	25	201	16	4029958858	4.60558e+09	3858556626	3.99083e+09
High	I1HCS7	Uncharacterized protein OS=Brachypodium distachyon OX=15368 GN=100830915 PE=4 SV=1	FALSE	54	22	254	22	7848689503	8235673094	6915063507	7206386040
High	I1IBR3	PfkB domain-containing protein OS=Brachypodium distachyon OX=15368 GN=100838929 PE=4 SV=1	FALSE	53	17	510	16	32387156537	34511213998	2.74203e+10	2.66914e+10
High	A0A0Q3FMC6	Ribosomal protein OS=Brachypodium distachyon OX=15368 GN=100824924 PE=3 SV=1	FALSE	47	11	240	5	7.40755e+09	8871507254	7.11852e+09	7.27957e+09
High	I1HKE1	Peptidase_M24 domain-containing protein OS=Brachypodium distachyon OX=15368 GN=100841634 PE=4 SV=1	FALSE	52	21	250	21	6.94975e+09	7862232448	6.49208e+09	6892790053
High	I1H3W3	Succinate dehydrogenase [ubiquinone] flavoprotein subunit, mitochondrial OS=Brachypodium distachyon OX=15368 GN=100823502 PE=3 SV=1	FALSE	27	14	136	6	2.35955e+09	2953320179	3222249814	2408621553
High	I1H712	Bac_surface_Ag domain-containing protein OS=Brachypodium distachyon OX=15368 GN=100834839 PE=4 SV=1	FALSE	38	24	149	24	2238075350	2642685354	2272890779	2382816679
High	I1GXE4	Fructose-bisphosphate aldolase OS=Brachypodium distachyon OX=15368 GN=100832935 PE=3 SV=1	FALSE	60	22	280	18	29382388395	23611218864	23137271275	2.13475e+10
High	I1H7H0	SEC7 domain-containing protein OS=Brachypodium distachyon OX=15368 GN=100840767 PE=4 SV=1	FALSE	19	31	193	29	1.93314e+09	2.23325e+09	1979221667	2454147144
High	I1J202	Aminomethyltransferase OS=Brachypodium distachyon OX=15368 GN=100824957 PE=3 SV=1	FALSE	46	20	350	20	11829377804	1.25843e+10	1.33895e+10	1.02026e+10
High	I1HQN0	Uncharacterized protein OS=Brachypodium distachyon OX=15368 GN=100841731 PE=4 SV=1	FALSE	25	30	122	27	1830199004	2.09778e+09	2062285679	1.82388e+09
High	I1IKX0	Uncharacterized protein OS=Brachypodium distachyon OX=15368 GN=100831080 PE=3 SV=1	FALSE	47	22	208	22	3757990784	3540463036	3.48253e+09	4793960232
High	I1GMP2	Elongation factor 1-alpha OS=Brachypodium distachyon OX=15368 GN=104581282 PE=3 SV=1	FALSE	55	24	484	17	53367868055	5.45966e+10	52800549058	77341548181
High	A0A0Q3IPJ8	Cation_ATPase_N domain-containing protein OS=Brachypodium distachyon OX=15368 GN=100840411 PE=3 SV=1	FALSE	33	29	135	23	1.44896e+09	1820608712	1896211023	1.78817e+09
High	A0A2K2CVK2	PKS_ER domain-containing protein OS=Brachypodium distachyon OX=15368 GN=100843666 PE=3 SV=1	FALSE	49	13	157	13	3.22794e+09	2.7379e+09	3.52899e+09	4.17948e+09
High	A0A2K2D1E8	Uncharacterized protein OS=Brachypodium distachyon OX=15368 GN=BRADI_3g35680v3 PE=4 SV=1	FALSE	37	23	127	4	2.00572e+09	2.04966e+09	2867787149	9.53171e+08
High	I1HLL9	Importin subunit alpha OS=Brachypodium distachyon OX=15368 GN=100838786 PE=3 SV=1	FALSE	32	14	168	13	2.87526e+09	3426375149	3.04721e+09	3185754450
High	I1IIK4	AA_TRNA_LIGASE_II domain-containing protein OS=Brachypodium distachyon OX=15368 GN=100845525 PE=3 SV=1	FALSE	39	18	143	18	1.7062e+09	2033724472	1.529e+09	1.55134e+09
High	I1GNL6	Glucose-1-phosphate adenylyltransferase OS=Brachypodium distachyon OX=15368 GN=100839765 PE=3 SV=1	FALSE	52	21	150	18	1651419814	1799202157	2.0067e+09	1831542907
High	I1H8G4	Uncharacterized protein OS=Brachypodium distachyon OX=15368 GN=100826801 PE=4 SV=1	FALSE	66	17	229	17	4475252399	5426588439	4.80305e+09	4240620181
High	I1IG21	Plasma membrane ATPase OS=Brachypodium distachyon OX=15368 GN=100828641 PE=3 SV=1	FALSE	29	28	250	8	6308042418	6.99463e+09	8.23996e+09	9345808180
High	A0A2K2CJQ9	Plasma membrane ATPase OS=Brachypodium distachyon OX=15368 GN=100828641 PE=3 SV=1	FALSE	29	28	250	8	6308042418	6.99463e+09	8.23996e+09	9345808180
High	I1I1C5	Uncharacterized protein OS=Brachypodium distachyon OX=15368 GN=100832352 PE=4 SV=1	FALSE	29	28	161	17	2.2789e+09	3.07994e+09	2.6602e+09	2.55925e+09
High	I1GZ75	Uncharacterized protein OS=Brachypodium distachyon OX=15368 GN=100843117 PE=4 SV=1	FALSE	24	31	146	31	1.83526e+09	1.97896e+09	1869804706	1602608125
High	I1HBG2	Uncharacterized protein OS=Brachypodium distachyon OX=15368 GN=100821705 PE=3 SV=1	FALSE	42	22	167	12	5486591143	6.12428e+09	5712844546	6.82995e+09
High	I1GRD3	Nop domain-containing protein OS=Brachypodium distachyon OX=15368 GN=100841812 PE=4 SV=1	FALSE	38	24	96	20	1.22646e+09	1205704487	1.0506e+09	1381103665
High	I1HZW0	T-complex protein 1 subunit delta OS=Brachypodium distachyon OX=15368 GN=100840540 PE=3 SV=1	FALSE	45	24	214	24	3917206432	4.31088e+09	3803787226	4506150492
High	I1GKU6	Elongation factor Tu OS=Brachypodium distachyon OX=15368 GN=100829675 PE=3 SV=1	FALSE	46	18	191	17	3.92128e+09	3998829936	4170165913	4.73301e+09
High	I1II25	HATPase_c domain-containing protein OS=Brachypodium distachyon OX=15368 GN=100831062 PE=3 SV=1	FALSE	33	26	147	20	3101325207	3393508698	2707969424	3.07903e+09
High	I1GNI4	Lipoxygenase OS=Brachypodium distachyon OX=15368 GN=100833634 PE=3 SV=1	FALSE	35	29	245	8	8.22736e+09	6.96083e+09	4.68155e+09	2.90271e+09
High	A0A2K2CLB2	Uncharacterized protein OS=Brachypodium distachyon OX=15368 GN=BRADI_4g08567v3 PE=4 SV=1	FALSE	9	43	99	43	6.69575e+08	724380522	7.37028e+08	7.8828e+08
High	I1I5H1	Uncharacterized protein OS=Brachypodium distachyon OX=15368 GN=104583686 PE=4 SV=1	FALSE	27	29	111	29	1.56578e+09	1.76224e+09	2472087016	1.75367e+09
High	I1IF60	Fn3_like domain-containing protein OS=Brachypodium distachyon OX=15368 GN=100826449 PE=4 SV=1	FALSE	34	24	191	23	4.47303e+09	5.43768e+09	3.94048e+09	4.75117e+09
High	I1HTG2	FBPase domain-containing protein OS=Brachypodium distachyon OX=15368 GN=100828873 PE=3 SV=1	FALSE	39	15	324	15	12967341847	12479438932	1.40095e+10	1.13765e+10
High	I1IL77	GF14f protein OS=Brachypodium distachyon OX=15368 GN=100846146 PE=2 SV=1	FALSE	53	17	342	14	27038581826	29869708402	2.79859e+10	28418653559
High	I1HMC6	Glucose-6-phosphate isomerase OS=Brachypodium distachyon OX=15368 GN=100821500 PE=3 SV=1	FALSE	41	22	230	22	4.93616e+09	5112326783	4399533308	4.29084e+09
High	I1IKR6	Epimerase domain-containing protein OS=Brachypodium distachyon OX=15368 GN=100824332 PE=4 SV=1	FALSE	57	22	238	14	5055146102	4.74422e+09	5279005570	5.67966e+09
High	A0A0Q3FH21	Uncharacterized protein OS=Brachypodium distachyon OX=15368 GN=100833404 PE=3 SV=1	FALSE	37	19	209	19	4.07846e+09	4560830101	4941440127	4101101555
High	I1HNQ9	Uncharacterized protein OS=Brachypodium distachyon OX=15368 GN=100839092 PE=3 SV=1	FALSE	30	32	131	32	2104471491	2.05974e+09	1.94968e+09	1947573276
High	I1IFI7	Glutamine synthetase OS=Brachypodium distachyon OX=15368 GN=100845598 PE=3 SV=1	FALSE	24	9	168	9	6.14867e+09	5.89396e+09	5.82474e+09	5.99967e+09
High	I1GZB7	Pyrophosphate--fructose 6-phosphate 1-phosphotransferase subunit beta OS=Brachypodium distachyon OX=15368 GN=100846583 PE=3 SV=1	FALSE	41	20	219	20	5094802051	4469896766	4.12273e+09	4842285353
High	I1HLI3	Dihydrolipoyl dehydrogenase OS=Brachypodium distachyon OX=15368 GN=100830109 PE=3 SV=1	FALSE	47	22	199	15	5.28365e+09	5.12036e+09	5.79364e+09	7.03316e+09
High	I1HNH1	Uncharacterized protein OS=Brachypodium distachyon OX=15368 GN=100826546 PE=4 SV=1	FALSE	40	16	158	3	2.6168e+09	3.67878e+09	3546036922	3.9393e+09
High	A0A0Q3GAC3	Uncharacterized protein OS=Brachypodium distachyon OX=15368 GN=100826234 PE=4 SV=1	FALSE	40	16	158	3	2.6168e+09	3.67878e+09	3546036922	3.9393e+09
High	A0A0Q3IGR2	PEROXIDASE_4 domain-containing protein OS=Brachypodium distachyon OX=15368 GN=100836984 PE=3 SV=1	FALSE	35	17	191	12	4373081524	4.68637e+09	5.01651e+09	4255511451
High	I1IAH0	PEROXIDASE_4 domain-containing protein OS=Brachypodium distachyon OX=15368 GN=100836984 PE=3 SV=1	FALSE	35	17	191	12	4373081524	4.68637e+09	5.01651e+09	4255511451
High	I1GXI7	Phospholipase D OS=Brachypodium distachyon OX=15368 GN=100839982 PE=3 SV=1	FALSE	34	22	135	20	1.13624e+09	1.3607e+09	1.2884e+09	1.18229e+09
High	I1GRE7	Xylose isomerase OS=Brachypodium distachyon OX=15368 GN=100844241 PE=3 SV=1	FALSE	49	22	218	22	6.1257e+09	6.6832e+09	5.74358e+09	5.69324e+09
High	I1I805	GF14c1 protein OS=Brachypodium distachyon OX=15368 GN=GF14c1 PE=2 SV=1	FALSE	51	13	591	8	26301943033	2.94615e+10	2.77267e+10	29375362094
High	I1GRW4	Uncharacterized protein OS=Brachypodium distachyon OX=15368 GN=100822199 PE=4 SV=1	FALSE	42	20	160	20	3445188642	3232458615	2.44836e+09	2310525859
High	I1H862	Uncharacterized protein OS=Brachypodium distachyon OX=15368 GN=100836495 PE=3 SV=1	FALSE	42	23	331	23	12614375239	14319462653	12460042452	1.05498e+10
High	I1H2W7	Plasma membrane ATPase OS=Brachypodium distachyon OX=15368 GN=100846640 PE=3 SV=1	FALSE	26	23	203	10	5390061335	5911647244	6954723261	7976154967
High	A0A0Q3H7X2	Uncharacterized protein OS=Brachypodium distachyon OX=15368 GN=100825066 PE=4 SV=1	FALSE	39	28	96	28	9.7622e+08	1.44392e+09	1138772101	1473424254
High	I1J168	Uncharacterized protein OS=Brachypodium distachyon OX=15368 GN=100825066 PE=4 SV=1	FALSE	39	28	96	28	9.7622e+08	1.44392e+09	1138772101	1473424254
High	I1GR49	TIP120 domain-containing protein OS=Brachypodium distachyon OX=15368 GN=100829264 PE=4 SV=1	FALSE	25	28	171	28	2010790991	2372152358	2189734357	2.44732e+09
High	A0A0Q3J0Y5	Pyruvate, phosphate dikinase OS=Brachypodium distachyon OX=15368 GN=100840523 PE=3 SV=1	FALSE	29	26	174	26	4906442830	4537242449	4726150458	3798719739
High	I1H416	Uncharacterized protein OS=Brachypodium distachyon OX=15368 GN=100832580 PE=4 SV=1	FALSE	33	24	241	24	4752448208	5.55308e+09	6.3035e+09	5.95758e+09
High	I1J1K3	26S proteasome non-ATPase regulatory subunit 1 homolog OS=Brachypodium distachyon OX=15368 GN=100828654 PE=3 SV=1	FALSE	22	19	162	9	2.4684e+09	2868096719	2473353671	2.46832e+09
High	I1IFX1	Peptidase A1 domain-containing protein OS=Brachypodium distachyon OX=15368 GN=104583891 PE=3 SV=1	FALSE	28	13	335	13	12488136996	17757087200	23725390984	1.32928e+10
High	I1HET9	Uncharacterized protein OS=Brachypodium distachyon OX=15368 GN=100826841 PE=4 SV=1	FALSE	26	28	164	27	2.49909e+09	2.72757e+09	2597201856	2.79405e+09
High	I1IDH8	Aminotran_1_2 domain-containing protein OS=Brachypodium distachyon OX=15368 GN=100831644 PE=4 SV=1	FALSE	49	23	257	23	11241976440	10079885093	9528205990	7839846005
High	I1I1U7	Obg-like ATPase 1 OS=Brachypodium distachyon OX=15368 GN=100828812 PE=3 SV=1	FALSE	47	20	218	20	5.14076e+09	5985845950	4912080347	4788309161
High	A0A2K2DTT5	FBPase domain-containing protein OS=Brachypodium distachyon OX=15368 GN=BRADI_1g67020v3 PE=3 SV=1	FALSE	28	12	157	12	4309139667	4463532889	5.11733e+09	3.89968e+09
High	I1IT12	Ribosomal protein OS=Brachypodium distachyon OX=15368 GN=100828339 PE=3 SV=1	FALSE	51	13	240	6	9.15613e+09	10467001820	8956137857	8471652585
High	I1HEQ7	S-adenosylmethionine synthase OS=Brachypodium distachyon OX=15368 GN=100824801 PE=3 SV=1	FALSE	41	13	252	6	7.26042e+09	6.07899e+09	6777381443	9.84502e+09
High	I1I6V5	Aminopeptidase OS=Brachypodium distachyon OX=15368 GN=100831967 PE=3 SV=1	FALSE	33	28	251	27	4.51291e+09	4907366804	4.09338e+09	3.75408e+09
High	A0A0Q3J942	Carbonic anhydrase OS=Brachypodium distachyon OX=15368 GN=100834303 PE=3 SV=1	FALSE	39	12	437	12	17738814165	1.52392e+10	19815506106	21688525066
High	A0A0Q3GCH7	Carbonic anhydrase OS=Brachypodium distachyon OX=15368 GN=100834303 PE=3 SV=1	FALSE	35	12	437	12	17738814165	1.52392e+10	19815506106	21688525066
High	A0A2K2DDV3	Carbonic anhydrase OS=Brachypodium distachyon OX=15368 GN=100834303 PE=3 SV=1	FALSE	38	12	437	12	17738814165	1.52392e+10	19815506106	21688525066
High	A0A2K2DEH5	Uncharacterized protein OS=Brachypodium distachyon OX=15368 GN=100841731 PE=4 SV=1	FALSE	26	28	108	25	1774487705	2.03697e+09	1995136753	1.77356e+09
High	A0A2K2DEB3	Uncharacterized protein OS=Brachypodium distachyon OX=15368 GN=100841731 PE=4 SV=1	FALSE	26	28	108	25	1774487705	2.03697e+09	1995136753	1.77356e+09
High	I1IV69	UBA_e1_C domain-containing protein OS=Brachypodium distachyon OX=15368 GN=100836710 PE=3 SV=1	FALSE	27	30	197	16	4.57224e+09	5198488234	4.13043e+09	4626945742
High	I1IGR7	Tr-type G domain-containing protein OS=Brachypodium distachyon OX=15368 GN=100837926 PE=4 SV=1	FALSE	45	18	142	18	2.98834e+09	3315834546	2.64755e+09	2833634755
High	I1HCM1	Uncharacterized protein OS=Brachypodium distachyon OX=15368 GN=100840825 PE=3 SV=1	FALSE	29	31	122	30	2.37539e+09	3.03215e+09	2.37295e+09	2.34711e+09
High	I1I399	Glucose-1-phosphate adenylyltransferase OS=Brachypodium distachyon OX=15368 GN=100832788 PE=3 SV=1	FALSE	42	18	179	12	3343456506	3717894515	3849587230	3658488146
High	A0A0Q3FDL3	Glucose-1-phosphate adenylyltransferase OS=Brachypodium distachyon OX=15368 GN=100832788 PE=3 SV=1	FALSE	46	18	179	12	3343456506	3717894515	3849587230	3658488146
High	I1ICV8	Phosphoribulokinase OS=Brachypodium distachyon OX=15368 GN=100837995 PE=3 SV=1	FALSE	28	14	354	14	18149218621	1.72946e+10	21514827321	1.56537e+10
High	I1HI50	Uncharacterized protein OS=Brachypodium distachyon OX=15368 GN=100835531 PE=3 SV=1	FALSE	40	22	119	22	1482231351	1632987337	1.74516e+09	1826106287
High	A0A0Q3KU22	TIP120 domain-containing protein OS=Brachypodium distachyon OX=15368 GN=100829264 PE=4 SV=1	FALSE	24	27	166	27	1913184687	2243809430	2082596237	2.34639e+09
High	I1HC84	Cysteine synthase OS=Brachypodium distachyon OX=15368 GN=100839817 PE=3 SV=1	FALSE	48	16	234	16	4.83006e+09	5.35861e+09	5.04966e+09	4867106501
High	I1I514	Alpha-galactosidase OS=Brachypodium distachyon OX=15368 GN=100831756 PE=3 SV=1	FALSE	43	18	230	15	5321532518	6905637317	4.19664e+09	4.02436e+09
High	I1HT66	NAD(P)-bd_dom domain-containing protein OS=Brachypodium distachyon OX=15368 GN=100835820 PE=4 SV=1	FALSE	50	18	261	11	6140595232	5162205547	5.25962e+09	6809364585
High	I1GKJ9	Uncharacterized protein OS=Brachypodium distachyon OX=15368 GN=100822991 PE=3 SV=1	FALSE	41	24	286	15	9.96353e+09	1.0317e+10	8.79936e+09	1.10181e+10
High	I1HW94	40S ribosomal protein S3a OS=Brachypodium distachyon OX=15368 GN=100826559 PE=3 SV=1	FALSE	66	21	268	7	11016567659	1.35458e+10	1.06418e+10	1.18309e+10
High	I1HNG8	Uncharacterized protein OS=Brachypodium distachyon OX=15368 GN=100824690 PE=4 SV=1	FALSE	39	15	154	2	2.4781e+09	3.4535e+09	3240980684	3.61508e+09
High	I1GLS5	Mitochondrial Rho GTPase OS=Brachypodium distachyon OX=15368 GN=100827865 PE=3 SV=1	FALSE	41	23	159	23	1927331352	2376597086	2.14042e+09	1961101718
High	I1GXU5	Uncharacterized protein OS=Brachypodium distachyon OX=15368 GN=100832936 PE=4 SV=1	FALSE	40	17	348	13	13651312767	16586020181	1.28834e+10	13063417396
High	I1HUG4	Dolichyl-diphosphooligosaccharide--protein glycosyltransferase subunit 2 OS=Brachypodium distachyon OX=15368 GN=100840112 PE=3 SV=1	FALSE	34	21	218	21	4148463542	4588410128	3990993670	3.77922e+09
High	I1IMF5	Uncharacterized protein OS=Brachypodium distachyon OX=15368 GN=100832592 PE=3 SV=1	FALSE	33	28	121	28	1155150986	1581047797	1736739634	1.42933e+09
High	I1HFC8	Apocytochr_F_N domain-containing protein OS=Brachypodium distachyon OX=15368 GN=BRADI_2g13079v3 PE=3 SV=1	FALSE	31	13	257	13	1.44373e+10	15855623032	1.65113e+10	1.25205e+10
High	B3TN63	Cytochrome f OS=Brachypodium distachyon OX=15368 GN=petA PE=3 SV=1	FALSE	31	13	257	13	1.44373e+10	15855623032	1.65113e+10	1.25205e+10
High	I1INE9	UDP-glucose 6-dehydrogenase OS=Brachypodium distachyon OX=15368 GN=100840467 PE=3 SV=1	FALSE	44	18	230	9	11837430895	1.46478e+10	10905918376	13517649145
High	I1HGU8	Methyltransf_11 domain-containing protein OS=Brachypodium distachyon OX=15368 GN=100841832 PE=4 SV=1	FALSE	43	20	174	15	4.91824e+09	3676135906	1863583109	1961163484
High	I1HGU5	Methyltransf_11 domain-containing protein OS=Brachypodium distachyon OX=15368 GN=100841832 PE=4 SV=1	FALSE	40	20	174	15	4.91824e+09	3676135906	1863583109	1961163484
High	I1H6P2	PEROXIDASE_4 domain-containing protein OS=Brachypodium distachyon OX=15368 GN=100838031 PE=3 SV=1	FALSE	53	10	557	9	39760802839	31867415605	26265411721	24785436038
High	A0A0Q3ISW1	Carbonic anhydrase OS=Brachypodium distachyon OX=15368 GN=100834303 PE=3 SV=1	FALSE	35	11	430	11	17671536461	1.51825e+10	19748296900	21600366728
High	A0A0Q3J335	Uncharacterized protein (Fragment) OS=Brachypodium distachyon OX=15368 GN=100826048 PE=3 SV=2	FALSE	53	19	218	19	6.96735e+09	6424386927	6473282576	5275227238
High	A0A0Q3MF23	Uncharacterized protein OS=Brachypodium distachyon OX=15368 GN=100827258 PE=4 SV=1	FALSE	37	28	93	22	1277924740	1.42942e+09	1.45616e+09	1581970616
High	A0A0Q3S4J1	Uncharacterized protein OS=Brachypodium distachyon OX=15368 GN=100828221 PE=3 SV=1	FALSE	24	19	140	19	1.54927e+09	1650606393	1518728374	1215826356
High	I1HA44	Catalase OS=Brachypodium distachyon OX=15368 GN=100826491 PE=3 SV=1	FALSE	33	15	201	11	9612388264	8.62296e+09	8163799641	6595319600
High	I1HGE3	Uncharacterized protein OS=Brachypodium distachyon OX=15368 GN=100821102 PE=3 SV=1	FALSE	43	21	124	21	2.18793e+09	2.14905e+09	1778773727	2.16203e+09
High	A0A0Q3GKP7	Uncharacterized protein OS=Brachypodium distachyon OX=15368 GN=100837158 PE=3 SV=1	FALSE	46	20	105	16	1.35568e+09	1.77146e+09	1.61822e+09	1.23703e+09
High	I1GTQ8	Uncharacterized protein OS=Brachypodium distachyon OX=15368 GN=100833466 PE=3 SV=1	FALSE	44	16	135	15	2.01939e+09	2479917460	1344551587	1725667117
High	I1H7E4	V-type proton ATPase subunit a OS=Brachypodium distachyon OX=15368 GN=100835973 PE=3 SV=1	FALSE	25	18	254	16	7.30802e+09	7.52825e+09	6664738125	6.08881e+09
High	I1I0M3	Glyceraldehyde-3-phosphate dehydrogenase OS=Brachypodium distachyon OX=15368 GN=100845915 PE=3 SV=1	FALSE	48	17	652	3	81997412596	9.7534e+10	74551651446	72505672267
High	I1I9Q9	40S ribosomal protein S8 OS=Brachypodium distachyon OX=15368 GN=100842054 PE=3 SV=1	FALSE	47	11	201	4	9.05362e+09	11229443652	8966031037	9669668485
High	I1IS83	Uncharacterized protein OS=Brachypodium distachyon OX=15368 GN=100829343 PE=3 SV=1	FALSE	45	15	297	14	11654970470	1.31408e+10	12734160492	1.14022e+10
High	A0A0Q3L768	Uncharacterized protein OS=Brachypodium distachyon OX=15368 GN=100823745 PE=4 SV=1	FALSE	26	21	136	21	3.88196e+09	3.85798e+09	3250182260	3.33032e+09
High	I1I783	WPP domain-containing protein OS=Brachypodium distachyon OX=15368 GN=100822881 PE=4 SV=1	FALSE	38	20	122	20	2483386898	2921396839	2580998116	2.36382e+09
High	I1GQS6	Uncharacterized protein OS=Brachypodium distachyon OX=15368 GN=100834255 PE=3 SV=1	FALSE	34	31	127	26	1.84153e+09	1.77796e+09	1.94188e+09	2.26685e+09
High	I1IFG3	Pyruvate dehydrogenase E1 component subunit alpha OS=Brachypodium distachyon OX=15368 GN=100841947 PE=4 SV=1	FALSE	45	21	175	16	3851460064	3.99596e+09	3897694080	3755416732
High	A0A0Q3SFL8	Glyceraldehyde-3-phosphate dehydrogenase OS=Brachypodium distachyon OX=15368 GN=100829538 PE=3 SV=1	FALSE	52	18	346	14	16233288782	13203316974	21125833872	23285143966
High	I1GMI4	FMN hydroxy acid dehydrogenase domain-containing protein OS=Brachypodium distachyon OX=15368 GN=100842068 PE=3 SV=1	FALSE	45	16	372	9	11008586136	8.86428e+09	11439015048	11476167385
High	I1I223	26S proteasome non-ATPase regulatory subunit 1 homolog OS=Brachypodium distachyon OX=15368 GN=100835233 PE=3 SV=1	FALSE	21	19	148	9	2.23305e+09	2.6419e+09	2331336269	2351856560
High	I1HZX1	GB1/RHD3-type G domain-containing protein OS=Brachypodium distachyon OX=15368 GN=100830531 PE=4 SV=1	FALSE	29	32	108	31	1.08795e+09	1.34991e+09	1308309970	1.27412e+09
High	I1IQ98	Eukaryotic translation initiation factor 3 subunit C OS=Brachypodium distachyon OX=15368 GN=100820956 PE=3 SV=1	FALSE	30	27	124	1	2233651746	2.38688e+09	2.17336e+09	2590748191
High	I1I9E4	Cytochrome c domain-containing protein OS=Brachypodium distachyon OX=15368 GN=100822260 PE=4 SV=1	FALSE	30	6	179	6	2935968455	3558758752	3283049646	2.7513e+09
High	I1J2Q7	NADPH--cytochrome P450 reductase OS=Brachypodium distachyon OX=15368 GN=100837832 PE=3 SV=1	FALSE	30	17	76	16	1226356489	1456943629	1263222526	1.23073e+09
High	A0A2K2DAI1	Uncharacterized protein OS=Brachypodium distachyon OX=15368 GN=100840523 PE=4 SV=1	FALSE	30	23	162	23	4512137974	4178808697	4346623154	3450909227
High	I1HPF5	Uncharacterized protein OS=Brachypodium distachyon OX=15368 GN=BRADI_2g43650v3 PE=4 SV=1	FALSE	33	28	138	28	1.69226e+09	1.7729e+09	1.67178e+09	1.89319e+09
High	A0A0Q3EFU0	HATPase_c domain-containing protein OS=Brachypodium distachyon OX=15368 GN=100831062 PE=3 SV=1	FALSE	36	24	135	18	2931902751	3150692678	2441981516	2.88765e+09
High	I1IN28	Uncharacterized protein OS=Brachypodium distachyon OX=15368 GN=100835269 PE=4 SV=1	FALSE	26	24	110	24	885067627	1000756030	1.03289e+09	1183382132
High	A0A0Q3FLA7	Succinate-CoA ligase subunit beta OS=Brachypodium distachyon OX=15368 GN=100835038 PE=3 SV=1	FALSE	56	22	266	22	6236986783	6806469472	8.32911e+09	8480263700
High	I1I0L2	Glyceraldehyde-3-phosphate dehydrogenase OS=Brachypodium distachyon OX=15368 GN=100843479 PE=3 SV=1	FALSE	46	16	610	2	59564225380	7.27236e+10	55727033190	54734524539
High	I1GQE9	Uncharacterized protein OS=Brachypodium distachyon OX=15368 GN=100838265 PE=4 SV=1	FALSE	52	19	509	11	27858266700	3.17242e+10	2.35667e+10	2.6059e+10
High	I1HRT4	Aspartate aminotransferase OS=Brachypodium distachyon OX=15368 GN=100824909 PE=4 SV=1	FALSE	42	17	219	17	6838436083	6.17019e+09	5256456826	5586515560
High	I1IWH5	Amine oxidase OS=Brachypodium distachyon OX=15368 GN=100845872 PE=3 SV=1	FALSE	30	18	154	18	1.02311e+09	2411534931	2.50948e+09	1.38066e+09
High	I1I2S0	Polyadenylate-binding protein OS=Brachypodium distachyon OX=15368 GN=100828713 PE=3 SV=1	FALSE	32	23	139	20	3.03687e+09	3.27706e+09	2744887810	3335642981
High	I1HQ02	AMP-binding domain-containing protein OS=Brachypodium distachyon OX=15368 GN=100838694 PE=4 SV=1	FALSE	29	19	147	18	3.05573e+09	3772459755	3660419179	3261948716
High	I1IZQ0	Phenylalanine ammonia-lyase OS=Brachypodium distachyon OX=15368 GN=100845653 PE=3 SV=1	FALSE	26	18	219	6	11593240974	13324230482	12147113292	1.1883e+10
High	I1I4M5	Uncharacterized protein OS=Brachypodium distachyon OX=15368 GN=100837496 PE=4 SV=1	FALSE	20	33	135	33	1.45995e+09	1.65029e+09	1.49167e+09	1.35604e+09
High	I1HUN1	Uncharacterized protein OS=Brachypodium distachyon OX=15368 GN=100821795 PE=3 SV=1	FALSE	35	26	118	24	1.29932e+09	1.34248e+09	1.41561e+09	1721283894
High	I1HW70	Uncharacterized protein OS=Brachypodium distachyon OX=15368 GN=100827281 PE=4 SV=1	FALSE	16	30	105	29	1036529029	1266847445	1.04104e+09	1194710337
High	A0A0Q3LWL4	Peptidase_S9 domain-containing protein OS=Brachypodium distachyon OX=15368 GN=100824207 PE=4 SV=1	FALSE	28	21	153	21	1710079838	1.80734e+09	1697428939	1.37597e+09
High	A0A2K2CZD5	Peptidase_S9 domain-containing protein OS=Brachypodium distachyon OX=15368 GN=100824207 PE=4 SV=1	FALSE	30	21	153	21	1710079838	1.80734e+09	1697428939	1.37597e+09
High	I1I402	Peptidase_S9 domain-containing protein OS=Brachypodium distachyon OX=15368 GN=100824207 PE=4 SV=1	FALSE	31	21	153	21	1710079838	1.80734e+09	1697428939	1.37597e+09
High	A0A0Q3MQ00	Uncharacterized protein OS=Brachypodium distachyon OX=15368 GN=100840523 PE=4 SV=1	FALSE	33	22	149	22	3531547330	3263000783	3615942362	3238524107
High	A0A0Q3GPB2	FMN hydroxy acid dehydrogenase domain-containing protein OS=Brachypodium distachyon OX=15368 GN=100842068 PE=3 SV=1	FALSE	49	14	363	7	10357214104	8.35219e+09	10728019592	10792169689
High	I1H3I5	Uncharacterized protein OS=Brachypodium distachyon OX=15368 GN=100832490 PE=3 SV=1	FALSE	30	37	151	27	2.26313e+09	2675197923	2253370524	2.21566e+09
High	A0A2K2DRV7	Uncharacterized protein OS=Brachypodium distachyon OX=15368 GN=100832490 PE=3 SV=1	FALSE	30	37	151	27	2.26313e+09	2675197923	2253370524	2.21566e+09
High	I1IIB6	Uncharacterized protein OS=Brachypodium distachyon OX=15368 GN=100824220 PE=3 SV=1	FALSE	33	14	201	14	6719920028	1.09161e+10	10364156580	4574460354
High	I1HYR8	Aminopeptidase OS=Brachypodium distachyon OX=15368 GN=100827486 PE=3 SV=1	FALSE	30	28	275	26	5845462029	6723206337	5500119114	4.80406e+09
High	A0A2K2DGS5	Uncharacterized protein OS=Brachypodium distachyon OX=15368 GN=100821795 PE=3 SV=1	FALSE	33	25	117	23	1295485352	1.34248e+09	1.41561e+09	1714480326
High	I1ITX3	PEROXIDASE_4 domain-containing protein OS=Brachypodium distachyon OX=15368 GN=100826086 PE=3 SV=1	FALSE	47	14	133	11	4042452874	4.54274e+09	4.38516e+09	3776476407
High	I1HLR2	40S ribosomal protein S4 OS=Brachypodium distachyon OX=15368 GN=100846406 PE=3 SV=1	FALSE	63	18	336	18	20604526963	25240775914	20366198953	21357788211
High	I1HAM0	AP-2 complex subunit alpha OS=Brachypodium distachyon OX=15368 GN=100829540 PE=3 SV=1	FALSE	26	25	132	25	1630346814	1757062977	1628214156	1719978964
High	A0A2K2DVN1	AP-2 complex subunit alpha OS=Brachypodium distachyon OX=15368 GN=100829540 PE=3 SV=1	FALSE	27	25	132	25	1630346814	1757062977	1628214156	1719978964
High	P13647	SWISS-PROT:P13647 Tax_Id=9606 Gene_Symbol=KRT5 Keratin, type II cytoskeletal 5	TRUE	40	27	200	17	4112058924	7.07773e+09	7.72444e+09	6164149826
High	I1IIX8	AMP-binding domain-containing protein OS=Brachypodium distachyon OX=15368 GN=100828025 PE=4 SV=1	FALSE	29	18	111	6	1.83927e+09	2383979616	1963333705	1.38444e+09
High	A0A2K2CWN6	GB1/RHD3-type G domain-containing protein OS=Brachypodium distachyon OX=15368 GN=100830531 PE=4 SV=1	FALSE	32	30	97	30	9.75697e+08	1.19757e+09	1150382122	1.13756e+09
High	I1I276	HP domain-containing protein OS=Brachypodium distachyon OX=15368 GN=BRADI_3g18707v3 PE=4 SV=1	FALSE	26	25	122	24	1.89482e+09	2.01447e+09	2.17729e+09	2.02096e+09
High	I1I9A3	PEROXIDASE_4 domain-containing protein OS=Brachypodium distachyon OX=15368 GN=100839539 PE=3 SV=1	FALSE	44	17	167	17	5.84453e+09	4.89883e+09	4067741445	3.96128e+09
High	A0A0Q3I8Q1	Aamy domain-containing protein OS=Brachypodium distachyon OX=15368 GN=100831694 PE=4 SV=1	FALSE	27	21	147	21	2.84032e+09	3403345150	3.19579e+09	2.70393e+09
High	I1H1C2	6-phosphogluconate dehydrogenase, decarboxylating OS=Brachypodium distachyon OX=15368 GN=100836182 PE=3 SV=1	FALSE	34	18	298	16	1.19818e+10	11739214384	11658292256	9985982340
High	I1GT10	Uncharacterized protein OS=Brachypodium distachyon OX=15368 GN=100841918 PE=4 SV=1	FALSE	27	14	222	2	2.14755e+10	1.97643e+10	1.47224e+10	11881808165
High	A0A0Q3JRC0	Uncharacterized protein OS=Brachypodium distachyon OX=15368 GN=BRADI_1g17460v3 PE=4 SV=2	FALSE	44	17	250	13	14816421551	11926219149	8.90164e+09	9.10632e+09
High	I1GW12	AAA domain-containing protein OS=Brachypodium distachyon OX=15368 GN=100832622 PE=3 SV=1	FALSE	31	17	198	17	3.80191e+09	4.44861e+09	5010021378	4635976881
High	I1GMF8	Uncharacterized protein OS=Brachypodium distachyon OX=15368 GN=100836900 PE=4 SV=1	FALSE	21	24	117	22	1598745670	1777901366	1660308718	1437507818
High	I1IQA3	Eukaryotic translation initiation factor 3 subunit C OS=Brachypodium distachyon OX=15368 GN=100821756 PE=3 SV=1	FALSE	29	26	117	1	2254975154	2.4172e+09	2.13427e+09	2574093451
High	I1I6H2	Epimerase domain-containing protein OS=Brachypodium distachyon OX=15368 GN=100839228 PE=4 SV=1	FALSE	41	16	107	3	3.16255e+09	1979133216	1.93267e+09	1804335213
High	I1J366	APH domain-containing protein OS=Brachypodium distachyon OX=15368 GN=100837535 PE=3 SV=1	FALSE	44	18	164	18	2999770786	3085111299	2633420383	2121772980
High	I1GUF6	Uncharacterized protein OS=Brachypodium distachyon OX=15368 GN=100824776 PE=4 SV=1	FALSE	26	22	117	19	1.58769e+09	2516347515	2315215410	1.19143e+09
High	I1HKH5	NAD(P)-bd_dom domain-containing protein OS=Brachypodium distachyon OX=15368 GN=100821004 PE=4 SV=1	FALSE	44	21	173	21	3.02384e+09	3.33377e+09	4.57923e+09	4.52293e+09
High	I1GKA8	Delta-aminolevulinic acid dehydratase OS=Brachypodium distachyon OX=15368 GN=100843029 PE=3 SV=1	FALSE	38	13	185	9	2578421388	2.90965e+09	2897798453	2997121935
High	A0A2K2DHK1	Importin N-terminal domain-containing protein OS=Brachypodium distachyon OX=15368 GN=100833436 PE=4 SV=1	FALSE	21	21	113	21	1406780402	1742811724	1.7053e+09	1.73505e+09
High	I1GKL4	Importin N-terminal domain-containing protein OS=Brachypodium distachyon OX=15368 GN=100833436 PE=4 SV=1	FALSE	21	21	113	21	1406780402	1742811724	1.7053e+09	1.73505e+09
High	A0A2K2DL14	Uncharacterized protein OS=Brachypodium distachyon OX=15368 GN=BRADI_1g25430v3 PE=4 SV=1	FALSE	25	9	267	9	9587795339	9383062943	11645357648	14866063245
High	A0A0Q3I9Q2	Uncharacterized protein OS=Brachypodium distachyon OX=15368 GN=100837496 PE=4 SV=1	FALSE	20	32	132	32	1.43991e+09	1.62435e+09	1.47163e+09	1.33359e+09
High	I1HNT0	Protein ROOT HAIR DEFECTIVE 3 homolog OS=Brachypodium distachyon OX=15368 GN=100844574 PE=3 SV=1	FALSE	28	27	170	27	2.8121e+09	3.25808e+09	3041701974	3.27613e+09
High	I1IQK7	Uncharacterized protein OS=Brachypodium distachyon OX=15368 GN=100821958 PE=3 SV=1	FALSE	32	21	134	21	2842481307	2.48279e+09	2.40005e+09	2582068136
High	A0A0Q3K148	Uncharacterized protein OS=Brachypodium distachyon OX=15368 GN=100832936 PE=3 SV=1	FALSE	39	15	309	11	12014018739	14689179669	1.13777e+10	11396436342
High	A0A0Q3K1D0	Uncharacterized protein OS=Brachypodium distachyon OX=15368 GN=100846792 PE=3 SV=1	FALSE	18	26	126	23	1805631795	1596980241	1.81315e+09	1490553862
High	I1J1X8	Uncharacterized protein OS=Brachypodium distachyon OX=15368 GN=100822186 PE=4 SV=1	FALSE	18	29	131	29	1591137414	1894796857	1840757474	1.67569e+09
High	I1HC04	Uncharacterized protein OS=Brachypodium distachyon OX=15368 GN=100842850 PE=3 SV=1	FALSE	50	12	329	11	2.98259e+10	2.77565e+10	2.16695e+10	1.93719e+10
High	I1HBE9	Fructose-bisphosphate aldolase OS=Brachypodium distachyon OX=15368 GN=100834905 PE=3 SV=1	FALSE	40	17	174	16	20141343504	17224253025	15616193335	12551561228
High	I1IBI4	Uncharacterized protein OS=Brachypodium distachyon OX=15368 GN=100823597 PE=4 SV=1	FALSE	29	22	94	22	8.26454e+08	9.26156e+08	1.04376e+09	1.539e+09
High	I1HLP4	Lipase_3 domain-containing protein OS=Brachypodium distachyon OX=15368 GN=100843264 PE=4 SV=1	FALSE	33	16	346	16	2.21414e+10	1.97237e+10	1.19656e+10	7.83875e+09
High	I1HXT6	Uncharacterized protein OS=Brachypodium distachyon OX=15368 GN=100837180 PE=3 SV=1	FALSE	24	17	236	17	16356158766	18397276557	15688322436	1.36757e+10
High	I1GNN5	Pept_C1 domain-containing protein OS=Brachypodium distachyon OX=15368 GN=100828947 PE=3 SV=1	FALSE	29	9	117	6	2865628091	2731228362	2422507011	2058921761
High	A0A0Q3GNG3	Importin N-terminal domain-containing protein OS=Brachypodium distachyon OX=15368 GN=100833436 PE=4 SV=1	FALSE	20	20	109	20	1301397050	1604202604	1.58315e+09	1.61774e+09
High	I1H4Q2	Uncharacterized protein OS=Brachypodium distachyon OX=15368 GN=100837204 PE=4 SV=1	FALSE	25	14	224	2	2.08271e+10	1.91269e+10	1.44086e+10	11635477309
High	I1HF32	Dihydrolipoyl dehydrogenase OS=Brachypodium distachyon OX=15368 GN=100823154 PE=3 SV=1	FALSE	46	20	208	13	5.02468e+09	4423431311	5441407436	6.59421e+09
High	I1GZ00	Uncharacterized protein OS=Brachypodium distachyon OX=15368 GN=100826424 PE=4 SV=1	FALSE	18	25	96	25	768469328	925878490	1.03631e+09	1161231399
High	I1GZ02	Uncharacterized protein OS=Brachypodium distachyon OX=15368 GN=100826424 PE=4 SV=1	FALSE	18	25	96	25	768469328	925878490	1.03631e+09	1161231399
High	I1GZ01	Uncharacterized protein OS=Brachypodium distachyon OX=15368 GN=100826424 PE=4 SV=1	FALSE	18	25	96	25	768469328	925878490	1.03631e+09	1161231399
High	I1H7R4	Coatomer subunit gamma OS=Brachypodium distachyon OX=15368 GN=100836494 PE=3 SV=1	FALSE	32	28	229	18	3892014708	4255284072	3965393717	4.53863e+09
High	I1IIP2	Serine hydroxymethyltransferase OS=Brachypodium distachyon OX=15368 GN=100825645 PE=3 SV=1	FALSE	32	14	150	8	5962938439	5850318598	6292375712	6.9369e+09
High	I1GNA2	Uncharacterized protein OS=Brachypodium distachyon OX=15368 GN=100822901 PE=4 SV=1	FALSE	30	16	212	10	5851345433	8098740021	6.24213e+09	5789851436
High	I1IXW3	PEROXIDASE_4 domain-containing protein OS=Brachypodium distachyon OX=15368 GN=100836915 PE=3 SV=1	FALSE	46	15	166	10	4233917900	4463907966	4461984513	3752333646
High	A0A2K2CGG7	PEROXIDASE_4 domain-containing protein OS=Brachypodium distachyon OX=15368 GN=100836915 PE=3 SV=1	FALSE	46	15	166	10	4233917900	4463907966	4461984513	3752333646
High	I1IPH3	Uncharacterized protein OS=Brachypodium distachyon OX=15368 GN=100828335 PE=4 SV=1	FALSE	33	18	88	18	1.21802e+09	1.18272e+09	8.97235e+08	1.33287e+09
High	I1IKY0	Uncharacterized protein OS=Brachypodium distachyon OX=15368 GN=100831891 PE=3 SV=1	FALSE	24	27	129	11	1.5091e+09	1.80379e+09	1.56304e+09	1549784869
High	I1IKX9	Uncharacterized protein OS=Brachypodium distachyon OX=15368 GN=100831891 PE=3 SV=1	FALSE	24	27	129	11	1.5091e+09	1.80379e+09	1.56304e+09	1549784869
High	I1H1R3	40S ribosomal protein S8 OS=Brachypodium distachyon OX=15368 GN=100832177 PE=3 SV=1	FALSE	47	11	189	4	8.57743e+09	10684459302	8587612544	9.16564e+09
High	A0A2K2D1C2	Uncharacterized protein OS=Brachypodium distachyon OX=15368 GN=BRADI_3g35670v3 PE=4 SV=1	FALSE	32	20	104	1	1.75624e+09	1739510810	2401271597	8.29534e+08
High	I1H051	AAA domain-containing protein OS=Brachypodium distachyon OX=15368 GN=100841713 PE=3 SV=1	FALSE	64	24	201	24	3.58353e+09	4013931690	3.58213e+09	4134625320
High	I1GQU0	PEROXIDASE_4 domain-containing protein OS=Brachypodium distachyon OX=15368 GN=100838967 PE=3 SV=1	FALSE	56	12	304	12	2.16109e+10	20334878455	1.86356e+10	1.73108e+10
High	I1IYI7	GF14g protein OS=Brachypodium distachyon OX=15368 GN=GF14g PE=2 SV=1	FALSE	46	14	431	6	3.2984e+10	37130583321	3.4449e+10	36986315456
High	I1J2V0	Ribosomal_L7Ae domain-containing protein OS=Brachypodium distachyon OX=15368 GN=100845456 PE=4 SV=1	FALSE	43	15	294	15	12737586908	16024764006	11613077594	1.24206e+10
High	I1IB23	Uncharacterized protein OS=Brachypodium distachyon OX=15368 GN=BRADI_3g47340v3 PE=4 SV=1	FALSE	27	18	141	16	2.4976e+09	3.53339e+09	2950635173	2.62112e+09
High	I1IHC0	Ribosomal_L2_C domain-containing protein OS=Brachypodium distachyon OX=15368 GN=100835896 PE=3 SV=1	FALSE	54	13	186	13	9.59836e+09	1.23576e+10	9415759074	1.00936e+10
High	I1H5R7	EGF_CA domain-containing protein OS=Brachypodium distachyon OX=15368 GN=100825752 PE=4 SV=1	FALSE	34	21	140	18	2328127573	2.66005e+09	2.26573e+09	2.09121e+09
High	I1I3L2	Aminotran_1_2 domain-containing protein OS=Brachypodium distachyon OX=15368 GN=100825019 PE=4 SV=1	FALSE	39	17	185	13	4807264328	4.958e+09	3935102218	3300074689
High	I1IIC1	Uncharacterized protein OS=Brachypodium distachyon OX=15368 GN=100834129 PE=3 SV=1	FALSE	24	25	120	11	1289187112	1.46212e+09	1405558616	1235603082
High	A0A0Q3HEJ5	Uncharacterized protein OS=Brachypodium distachyon OX=15368 GN=100834129 PE=3 SV=1	FALSE	24	25	120	11	1289187112	1.46212e+09	1405558616	1235603082
High	I1IIC2	Uncharacterized protein OS=Brachypodium distachyon OX=15368 GN=100834129 PE=3 SV=1	FALSE	24	25	120	11	1289187112	1.46212e+09	1405558616	1235603082
High	A0A0Q3EJW1	Uncharacterized protein OS=Brachypodium distachyon OX=15368 GN=100834129 PE=3 SV=1	FALSE	24	25	120	11	1289187112	1.46212e+09	1405558616	1235603082
High	I1J2G8	Uncharacterized protein OS=Brachypodium distachyon OX=15368 GN=100824871 PE=4 SV=1	FALSE	56	18	151	18	3290617200	2911071011	2786431608	2.85049e+09
High	I1I0G2	PfkB domain-containing protein OS=Brachypodium distachyon OX=15368 GN=100836360 PE=4 SV=1	FALSE	48	14	238	14	12274832294	13409000712	9349601267	11558541368
High	I1J014	Uncharacterized protein OS=Brachypodium distachyon OX=15368 GN=100841796 PE=4 SV=1	FALSE	64	14	280	12	1.03812e+10	1.07696e+10	1.21206e+10	1.30708e+10
High	I1I1N5	Apocytochr_F_N domain-containing protein OS=Brachypodium distachyon OX=15368 GN=BRADI_3g17187v3 PE=3 SV=1	FALSE	25	10	182	10	9974906393	10887644794	11231611781	8.37425e+09
High	A0A0Q3FCD9	Malic enzyme OS=Brachypodium distachyon OX=15368 GN=100844092 PE=3 SV=1	FALSE	40	22	122	22	2200282966	2657396910	2.43633e+09	2.11153e+09
High	I1IPG4	Uncharacterized protein OS=Brachypodium distachyon OX=15368 GN=100826280 PE=3 SV=1	FALSE	29	21	168	20	3481632850	3733991441	2.7701e+09	2.76437e+09
High	I1GZB5	Uncharacterized protein OS=Brachypodium distachyon OX=15368 GN=100846078 PE=3 SV=1	FALSE	30	27	138	14	2041346436	2.05682e+09	2075403579	2461409861
High	A0A2K2DPB9	Uncharacterized protein OS=Brachypodium distachyon OX=15368 GN=100846078 PE=3 SV=1	FALSE	32	27	138	14	2041346436	2.05682e+09	2075403579	2461409861
High	A0A0Q3KEA8	Uncharacterized protein OS=Brachypodium distachyon OX=15368 GN=100841731 PE=4 SV=1	FALSE	23	21	91	20	1167001780	1.44027e+09	1368463751	1.1506e+09
High	I1I6Q9	PKS_ER domain-containing protein OS=Brachypodium distachyon OX=15368 GN=100825430 PE=4 SV=1	FALSE	49	17	173	17	1.53761e+09	1.52235e+09	4228805288	4712749998
High	I1GV74	Catalase OS=Brachypodium distachyon OX=15368 GN=100839582 PE=3 SV=1	FALSE	26	11	224	7	8201146605	7732626960	7.03136e+09	7.036e+09
High	I1GPG2	Plasma membrane ATPase OS=Brachypodium distachyon OX=15368 GN=100844944 PE=3 SV=1	FALSE	22	20	193	4	4365978859	4795233226	5682560287	6461684676
[truncated: 11,664 more rows]

## Sheet: C3H APX KD
Protein FDR Confidence: Combined	Accession	Description	Contaminant	Coverage [%]	# Peptides	# PSMs	# Unique Peptides	C3H/APX-KD_rep1	C3H/APX-KD_rep2	C3H/APX-KD_rep3	C3H/APX-KD_rep4
[truncated: 12,884 more rows]

[truncated: 2 more sheets: Protein matrix, significantly changing proteins]
