# Supplementary material for: Multi-omic characterization of bifunctional peroxidase 4-coumarate 3-hydroxylase knockdown in Brachypodium distachyon provides insights into lignin modification-associated pleiotropic effects
Source: Front Plant Sci. 2022 Sep 28;13:908649. doi: 10.3389/fpls.2022.908649 (PMC9554711; doi:10.3389/fpls.2022.908649)
Supplement: Supplementary file 4 [file Table_3.xlsx]

## Sheet: Supplement Table 3
Supplement Table 3: Summary of protein abundance profile of transcriptional regulators and proteins involve in transportation of transcriptional regulators. Each table contains the descriptions, stastical result, binary comparision result and log2 abundance value.

## Sheet: Mediator
Accession	Description	N: ANOVA p value	N: ANOVA q-value	C3H/APX-KD Vs. WT_log2FC	C3H/APX-KD Vs. TDNA-control_log2FC	TDNA-control Vs. WT_log2FC	C3H/APX-KD Vs. WT	C3H/APX-KD Vs. TDNA-control	TDNA-control Vs. WT	WT_rep1	WT_rep2	WT_rep3	TDNA-control_rep1	TDNA-control_rep2	TDNA-control_rep3	TDNA-control_rep4	C3H/APX-KD_rep1	C3H/APX-KD_rep2	C3H/APX-KD_rep3	C3H/APX-KD_rep4
A0A2K2D8H1	MED9_ARATHRecName: Full=Mediator of RNA polymerase II transcription subunit 9	0.000172128	0.000606045	3.5127	3.4805	0.0322	TRUE	TRUE	FALSE	19.8867	18.9337	19.6832	18.4235	19.8045	19.7306	20.1751	23.4397	21.959	22.9617	23.6952
A0A0Q3FYI0	MED9_ARATHRecName: Full=Mediator of RNA polymerase II transcription subunit 9	0.000494519	0.00148468	3.2887	2.515	0.7737	TRUE	TRUE	FALSE	19.5186	19.7511	19.9058	19.4741	21.2766	20.2535	20.9914	23.4397	21.959	22.9617	23.6952
A0A0Q3FYJ6	MED9_ARATHRecName: Full=Mediator of RNA polymerase II transcription subunit 9	0.000633688	0.00183527	2.657	4.0493	-1.3923	TRUE	TRUE	FALSE	20.9644	20.1643	19.9421	19.9834	19.2669	17.3022	19.3059	23.4397	21.959	22.9617	23.6952
A0A0Q3IP44	MD26C_ARATHRecName: Full=Probable mediator of RNA polymerase II transcription subunit 26c	0.00569945	0.0118965	2.0377	2.7372	-0.6996	TRUE	TRUE	FALSE	21.3197	18.8869	19.229	19.5441	18.7362	18.5034	19.6654	21.0006	21.662	21.9931	22.7424
I1IEH6	MED23_ARATHRecName: Full=Mediator of RNA polymerase II transcription subunit 23	0.0074057	0.0148677	1.3429	0.8579	0.485	TRUE	TRUE	FALSE	25.11	24.8106	25.1139	25.7891	24.8927	25.6356	25.6686	26.5434	26.5614	25.5859	26.7268
A0A0Q3FR91	MED23_ARATHRecName: Full=Mediator of RNA polymerase II transcription subunit 23	0.0074057	0.0148677	1.3429	0.8579	0.485	TRUE	TRUE	FALSE	25.11	24.8106	25.1139	25.7891	24.8927	25.6356	25.6686	26.5434	26.5614	25.5859	26.7268
I1GVX9	MD36B_ARATHRecName: Full=Probable mediator of RNA polymerase II transcription subunit 36b; AltName: Full=Histone-glutamine methyltransferase; AltName: Full=SKP1-interacting partner 7; AltName: Full=rRNA 2'-O-methyltransferase fibrillarin 1	0.00629732	0.0129774	0.6282	0.7416	-0.1134	TRUE	TRUE	FALSE	30.1655	30.4197	30.7427	30.3856	30.2074	30.0755	30.6483	30.755	31.2226	31.1414	31.1644
I1IE34	MD36B_ARATHRecName: Full=Probable mediator of RNA polymerase II transcription subunit 36b; AltName: Full=Histone-glutamine methyltransferase; AltName: Full=SKP1-interacting partner 7; AltName: Full=rRNA 2'-O-methyltransferase fibrillarin 1	0.00629732	0.0129774	0.6282	0.7416	-0.1134	TRUE	TRUE	FALSE	30.1655	30.4197	30.7427	30.3856	30.2074	30.0755	30.6483	30.755	31.2226	31.1414	31.1644
A0A0Q3QIJ5	MD36B_ARATHRecName: Full=Probable mediator of RNA polymerase II transcription subunit 36b; AltName: Full=Histone-glutamine methyltransferase; AltName: Full=SKP1-interacting partner 7; AltName: Full=rRNA 2'-O-methyltransferase fibrillarin 1	0.00305102	0.00704532	0.5608	0.6241	-0.0633	TRUE	TRUE	FALSE	29.9312	30.1613	30.3683	30.1615	30.0013	29.8603	30.3382	30.5295	30.8602	30.7051	30.763

## Sheet: WRKY TF
Accession	Description	N: ANOVA p value	N: ANOVA q-value	C3H/APX-KD Vs. WT_log2FC	C3H/APX-KD Vs. TDNA-control_log2FC	TDNA-control Vs. WT_log2FC	C3H/APX-KD Vs. WT	C3H/APX-KD Vs. TDNA-control	TDNA-control Vs. WT	WT_rep1	WT_rep2	WT_rep3	TDNA-control_rep1	TDNA-control_rep2	TDNA-control_rep3	TDNA-control_rep4	C3H/APX-KD_rep1	C3H/APX-KD_rep2	C3H/APX-KD_rep3	C3H/APX-KD_rep4
I1II62	WRKY4_ARATHRecName: Full=Probable WRKY transcription factor 4; AltName: Full=WRKY DNA-binding protein 4	4.44e-07	5.21e-06	6.649	5.7433	0.9057	TRUE	TRUE	FALSE	18.4552	18.7063	19.1104	19.0682	19.5884	19.7852	20.2104	24.3445	25.4173	25.912	25.9516
A0A0Q3I5Q0	WRKY4_ARATHRecName: Full=Probable WRKY transcription factor 4; AltName: Full=WRKY DNA-binding protein 4	9.08e-05	0.000353441	6.1163	4.6849	1.4314	TRUE	TRUE	FALSE	19.3078	18.0644	18.3621	19.6509	19.4541	21.6744	19.2586	23.1361	24.9302	25.096	25.6152
I1I2I8	WRKY4_ARATHRecName: Full=Probable WRKY transcription factor 4; AltName: Full=WRKY DNA-binding protein 4	6.28e-06	3.93e-05	5.291	5.4651	-0.1741	TRUE	TRUE	FALSE	19.7282	19.3094	19.1725	19.1307	19.5762	19.303	18.9072	23.1361	24.9302	25.096	25.6152
A0A0Q3HQW1	WRKY4_ARATHRecName: Full=Probable WRKY transcription factor 4; AltName: Full=WRKY DNA-binding protein 4	1.3e-05	7.06e-05	5.1742	5.0636	0.1106	TRUE	TRUE	FALSE	19.8267	19.6403	19.0934	19.8788	19.898	19.6874	19.0588	23.1361	24.9302	25.096	25.6152

## Sheet: MYB
Accession	Description	N: ANOVA p value	N: ANOVA q-value	C3H/APX-KD Vs. WT_log2FC	C3H/APX-KD Vs. TDNA-control_log2FC	TDNA-control Vs. WT_log2FC	C3H/APX-KD Vs. WT	C3H/APX-KD Vs. TDNA-control	TDNA-control Vs. WT	WT_rep1	WT_rep2	WT_rep3	TDNA-control_rep1	TDNA-control_rep2	TDNA-control_rep3	TDNA-control_rep4	C3H/APX-KD_rep1	C3H/APX-KD_rep2	C3H/APX-KD_rep3	C3H/APX-KD_rep4
A0A0Q3J6J9	MYB86_ARATHRecName: Full=Transcription factor MYB86; AltName: Full=Myb homolog 4; Short=AtMyb4; AltName: Full=Myb-related protein 86; Short=AtMYB86	1.29e-05	7.02e-05	7.5149	6.5742	0.9407	TRUE	TRUE	FALSE	18.4906	18.8951	19.5864	20.7171	19.5466	18.4713	20.9907	26.8902	27.0383	27.1658	24.9282
A0A2K2DA65	SRM1_ARATHRecName: Full=Transcription factor SRM1; AltName: Full=Myb-related protein SRM1; AltName: Full=Protein SALT-RELATED MYB 1	6.24e-06	3.91e-05	7.0438	6.4103	0.6335	TRUE	TRUE	FALSE	18.2721	18.7283	18.4088	19.6721	18.6499	20.5501	17.5409	24.7332	25.8214	25.6339	25.8658
I1H542	MYB61_ARATHRecName: Full=Transcription factor MYB61; AltName: Full=Myb-related protein 61; Short=AtMYB61	4.36e-05	0.000191956	6.9651	6.6785	0.2865	TRUE	TRUE	FALSE	18.9059	19.8151	19.9007	20.2736	17.6529	20.5441	20.8378	26.8902	27.0383	27.1658	24.9282
I1HP68	KUA1_ARATHRecName: Full=Transcription factor KUA1; AltName: Full=Myb-related protein H; Short=AtMYBH; Short=AtMYBS3; Short=MYBS3-homolg protein; AltName: Full=Protein KUODA1	7.23e-07	7.55e-06	6.558	6.2326	0.3254	TRUE	TRUE	FALSE	19.4656	19.6024	17.7988	19.4679	19.5369	19.2216	18.8977	24.7332	25.8214	25.6339	25.8658
I1HCT9	KUA1_ARATHRecName: Full=Transcription factor KUA1; AltName: Full=Myb-related protein H; Short=AtMYBH; Short=AtMYBS3; Short=MYBS3-homolg protein; AltName: Full=Protein KUODA1	1.75e-07	2.66e-06	6.5081	5.9751	0.533	TRUE	TRUE	FALSE	19.0229	18.4394	19.5542	18.9525	20.0001	19.7176	19.4838	24.7332	25.8214	25.6339	25.8658
I1HFM9	SRM1_ARATHRecName: Full=Transcription factor SRM1; AltName: Full=Myb-related protein SRM1; AltName: Full=Protein SALT-RELATED MYB 1	6.43e-08	1.34e-06	6.2404	5.8295	0.4109	TRUE	TRUE	FALSE	19.6818	19.2848	18.853	19.4543	20.1102	19.7447	19.4271	24.7332	25.8214	25.6339	25.8658
A0A0Q3IGB1	SRM1_ARATHRecName: Full=Transcription factor SRM1; AltName: Full=Myb-related protein SRM1; AltName: Full=Protein SALT-RELATED MYB 1	5.59e-06	3.6e-05	6.1534	5.9248	0.2286	TRUE	TRUE	FALSE	19.9338	18.9746	19.1721	19.3044	20.935	18.3826	19.7331	24.7332	25.8214	25.6339	25.8658
I1I1N2	M5162_ARATHRecName: Full=Probable transcription factor At5g61620; AltName: Full=Myb-related protein At5g61620	1.09e-06	1.03e-05	6.0634	5.4734	0.5901	TRUE	TRUE	FALSE	19.6276	19.5255	19.1974	18.8838	20.4953	20.5797	20.2021	24.7332	25.8214	25.6339	25.8658
I1HIW6	SRM1_ARATHRecName: Full=Transcription factor SRM1; AltName: Full=Myb-related protein SRM1; AltName: Full=Protein SALT-RELATED MYB 1	5.64e-06	3.62e-05	5.9949	6.0158	-0.0209	TRUE	TRUE	FALSE	19.8631	19.9346	18.7583	18.0859	19.8521	19.6299	20.4232	24.7332	25.8214	25.6339	25.8658
I1I0V8	KUA1_ARATHRecName: Full=Transcription factor KUA1; AltName: Full=Myb-related protein H; Short=AtMYBH; Short=AtMYBS3; Short=MYBS3-homolg protein; AltName: Full=Protein KUODA1	5.94e-06	3.76e-05	5.9906	5.2529	0.7377	TRUE	TRUE	FALSE	18.4881	19.3842	20.6965	19.8599	20.6214	19.7574	20.8039	24.7332	25.8214	25.6339	25.8658
A0A0Q3F7N8	M5162_ARATHRecName: Full=Probable transcription factor At5g61620; AltName: Full=Myb-related protein At5g61620	1.83e-07	2.74e-06	5.9703	6.1015	-0.1312	TRUE	TRUE	FALSE	19.4198	19.8645	19.3456	19.6953	20.0652	19.0445	18.8434	24.7332	25.8214	25.6339	25.8658
I1I1N3	M5162_ARATHRecName: Full=Probable transcription factor At5g61620; AltName: Full=Myb-related protein At5g61620	6.66e-07	7.09e-06	5.8104	6.24	-0.4295	TRUE	TRUE	FALSE	20.1735	18.8789	20.0571	19.8121	18.9097	18.7127	19.66	24.7332	25.8214	25.6339	25.8658
A0A0Q3IY63	SRM1_ARATHRecName: Full=Transcription factor SRM1; AltName: Full=Myb-related protein SRM1; AltName: Full=Protein SALT-RELATED MYB 1	6.37e-06	3.97e-05	5.7009	6.1858	-0.4849	TRUE	TRUE	FALSE	19.2404	20.0059	20.1918	18.4973	18.4512	19.6487	20.7141	24.7332	25.8214	25.6339	25.8658
A0A0Q3IYG4	SRM1_ARATHRecName: Full=Transcription factor SRM1; AltName: Full=Myb-related protein SRM1; AltName: Full=Protein SALT-RELATED MYB 1	1.43e-05	7.65e-05	5.6846	5.741	-0.0564	TRUE	TRUE	FALSE	20.6426	19.8589	18.9855	19.7294	19.4726	21.1867	18.7017	24.7332	25.8214	25.6339	25.8658
I1HBW4	SRM1_ARATHRecName: Full=Transcription factor SRM1; AltName: Full=Myb-related protein SRM1; AltName: Full=Protein SALT-RELATED MYB 1	1.31e-06	1.18e-05	5.6495	5.9566	-0.3071	TRUE	TRUE	FALSE	19.1234	20.9039	19.5649	19.081	19.424	19.7245	19.9983	24.7332	25.8214	25.6339	25.8658
A0A0Q3FDW7	KUA1_ARATHRecName: Full=Transcription factor KUA1; AltName: Full=Myb-related protein H; Short=AtMYBH; Short=AtMYBS3; Short=MYBS3-homolg protein; AltName: Full=Protein KUODA1	9.27e-06	5.35e-05	5.2798	5.7257	-0.4459	TRUE	TRUE	FALSE	20.3977	20.5029	19.8008	18.7379	20.4137	19.0357	20.9644	24.7332	25.8214	25.6339	25.8658
I1HCW6	KUA1_ARATHRecName: Full=Transcription factor KUA1; AltName: Full=Myb-related protein H; Short=AtMYBH; Short=AtMYBS3; Short=MYBS3-homolg protein; AltName: Full=Protein KUODA1	8.98e-07	8.82e-06	5.2709	5.7556	-0.4846	TRUE	TRUE	FALSE	19.857	21.0288	19.8421	20.246	19.454	20.1042	19.2278	24.7332	25.8214	25.6339	25.8658
I1IP84	PHL7_ARATHRecName: Full=Myb family transcription factor PHL7; AltName: Full=Protein PHR1-LIKE 7	0.000113606	0.00042667	4.4251	4.8985	-0.4734	TRUE	TRUE	FALSE	18.983	18.6404	19.8313	19.4535	18.8214	17.8286	18.6091	21.7768	24.0814	24.0337	24.4146
A0A2K2D2C3	LIMYB_ARATHRecName: Full=L10-interacting MYB domain-containing protein	0.00168689	0.0042406	3.6621	3.664	-0.002	TRUE	TRUE	FALSE	19.2369	17.4339	20.302	19.3927	19.6594	18.0114	18.8923	23.1755	21.9429	23.7729	21.7207
A0A0Q3KXX3	LIMYB_ARATHRecName: Full=L10-interacting MYB domain-containing protein	0.00129733	0.00340314	3.2007	3.3893	-0.1886	TRUE	TRUE	FALSE	20.4083	18.9404	19.0082	19.5583	17.9769	19.8855	19.6342	23.1755	21.9429	23.7729	21.7207
A0A2K2CT98	LIMYB_ARATHRecName: Full=L10-interacting MYB domain-containing protein	0.00203222	0.00496583	2.9147	3.6168	-0.7021	TRUE	TRUE	FALSE	19.5184	21.2562	18.4403	19.2296	19.6915	18.5521	18.6714	23.1755	21.9429	23.7729	21.7207
I1IP91	LIMYB_ARATHRecName: Full=L10-interacting MYB domain-containing protein	0.00791753	0.0157358	2.9013	2.5937	0.3075	TRUE	TRUE	FALSE	20.4714	18.243	20.5408	20.873	20.1657	20.1878	19.0106	23.1755	21.9429	23.7729	21.7207
A0A0Q3EC24	SRM1_ARATHRecName: Full=Transcription factor SRM1; AltName: Full=Myb-related protein SRM1; AltName: Full=Protein SALT-RELATED MYB 1	0.000714214	0.00203525	2.5648	3.5954	-1.0306	TRUE	TRUE	FALSE	22.6036	22.9461	23.2966	20.4807	21.5476	22.3849	23.2595	24.7332	25.8214	25.6339	25.8658

## Sheet: importin-beta-like
Accession	Description	N: ANOVA p value	N: ANOVA q-value	C3H/APX-KD Vs. WT_log2FC	C3H/APX-KD Vs. TDNA-control_log2FC	TDNA-control Vs. WT_log2FC	C3H/APX-KD Vs. WT	C3H/APX-KD Vs. TDNA-control	TDNA-control Vs. WT	WT_rep1	WT_rep2	WT_rep3	TDNA-control_rep1	TDNA-control_rep2	TDNA-control_rep3	TDNA-control_rep4	C3H/APX-KD_rep1	C3H/APX-KD_rep2	C3H/APX-KD_rep3	C3H/APX-KD_rep4
A0A0Q3H6Q4	SAD2H_ARATHRecName: Full=Importin beta-like SAD2 homolog	1.33e-05	7.22e-05	1.2264	1.4896	-0.2632	TRUE	TRUE	FALSE	24.9914	25.1208	24.9263	24.7283	25.1164	24.5786	24.5752	26.4898	26.0404	26.2196	26.2072
A0A0Q3H6Q1	SAD2H_ARATHRecName: Full=Importin beta-like SAD2 homolog	1.33e-05	7.22e-05	1.2264	1.4896	-0.2632	TRUE	TRUE	FALSE	24.9914	25.1208	24.9263	24.7283	25.1164	24.5786	24.5752	26.4898	26.0404	26.2196	26.2072
A0A0Q3NMA0	SAD2H_ARATHRecName: Full=Importin beta-like SAD2 homolog	1.33e-05	7.22e-05	1.2264	1.4896	-0.2632	TRUE	TRUE	FALSE	24.9914	25.1208	24.9263	24.7283	25.1164	24.5786	24.5752	26.4898	26.0404	26.2196	26.2072
