# Supplementary material for: Multi-omic characterization of bifunctional peroxidase 4-coumarate 3-hydroxylase knockdown in Brachypodium distachyon provides insights into lignin modification-associated pleiotropic effects
Source: Front Plant Sci. 2022 Sep 28;13:908649. doi: 10.3389/fpls.2022.908649 (PMC9554711; doi:10.3389/fpls.2022.908649)
Supplement: Supplementary file 5 [file Table_4.xlsx]

## Sheet: Supplement Table 4
Supplement Table 4: Protein abundance profile of proteins involved to phytohormone biosynthesis and/or perception. This table contains proteins from all eight phytohormones. Table contains information about the type of phytohormone, accession of the protein mapping to those phytohormone, stastical result, binary comparision result, descriptions, and genenames.

## Sheet: phytohormones
Phytohormone	Accession	N: ANOVA p value	N: ANOVA q-value	C3H/APX-KD Vs. WT_log2FC	C3H/APX-KD Vs. TDNA-control_log2FC	TDNA-control Vs. WT_log2FC	C3H/APX-KD Vs. WT	C3H/APX-KD Vs. TDNA-control	TDNA-control Vs. WT	Description	Gene names (ORF )
IAA/Auxin	I1GQ54	0.000331624	0.00105029	5.8182	4.5406	1.2776	TRUE	TRUE	FALSE	DRMH2_ARATHRecName: Full=Dormancy-associated protein homolog 2; AltName: Full=DRM1 homolog 2; AltName: Full=Dormancy/auxin associated family protein	BRADI_1g14170v3
IAA/Auxin	I1GQ56	0.000268103	0.000873559	5.6444	5.1011	0.5434	TRUE	TRUE	FALSE	DRMH1_ARATHRecName: Full=Dormancy-associated protein homolog 1; AltName: Full=Auxin-repressed protein 1; Short=AtARP1; AltName: Full=DRM1 homolog 1; AltName: Full=Dormancy-associated protein 2; Short=AtDRM2	BRADI_1g14170v3
IAA/Auxin	A0A0Q3K9B7	0.000264081	0.000862821	0.8135	0.8883	-0.0749	TRUE	TRUE	FALSE	AIR9_ARATHRecName: Full=187-kDa microtubule-associated protein AIR9; AltName: Full=Auxin-induced in root cultures protein 9	BRADI_1g58340v3
IAA/Auxin	I1HPK3	0.00202001	0.00494414	0.4634	0.6048	-0.1415	TRUE	TRUE	FALSE	SGT1B_ARATHRecName: Full=Protein SGT1 homolog B; Short=AtSGT1b; AltName: Full=Protein ENHANCED DOWNY MILDEW 1; AltName: Full=Protein ENHANCER OF TIR1-1 AUXIN RESISTANCE 3; AltName: Full=Suppressor of G2 allele of SKP1 homolog B	BRADI_2g44030v3
IAA/Auxin	A0A0Q3P4C7	0.000702472	0.00200854	0.1936	0.2193	-0.0256	TRUE	TRUE	FALSE	RUS2_ARATHRecName: Full=Protein root UVB sensitive 2, chloroplastic; AltName: Full=Protein WEAK AUXIN RESPONSE 1	BRADI_5g15767v3
IAA/Auxin	I1IZP4	0.000702472	0.00200854	0.1936	0.2193	-0.0256	TRUE	TRUE	FALSE	RUS2_ARATHRecName: Full=Protein root UVB sensitive 2, chloroplastic; AltName: Full=Protein WEAK AUXIN RESPONSE 1	BRADI_5g15767v3
IAA/Auxin	I1GNY5	1e-05	5.7e-05	-4.1236	-5.2433	1.1197	TRUE	TRUE	FALSE	AIR1_ARATHRecName: Full=Putative lipid-binding protein AIR1; AltName: Full=Auxin-induced in root cultures protein 1; Flags: Precursor	BRADI_1g10580v3
IAA/Auxin	A0A0Q3IBW2	6.7e-06	4.14e-05	-4.3858	-4.3393	-0.0465	TRUE	TRUE	FALSE	AIR1_ARATHRecName: Full=Putative lipid-binding protein AIR1; AltName: Full=Auxin-induced in root cultures protein 1; Flags: Precursor	BRADI_3g32950v3
IAA/Auxin	I1GSH5	3.2e-09	1.87e-07	-9.6047	-9.8728	0.2681	TRUE	TRUE	FALSE	WTR24_ARATHRecName: Full=WAT1-related protein At3g30340	BRADI_1g21860v3
IAA/Auxin	A0A2K2DKI4	1.23e-11	1.13e-08	-9.9426	-10.2107	0.2681	TRUE	TRUE	FALSE	WTR24_ARATHRecName: Full=WAT1-related protein At3g30340	BRADI_1g21860v3
Cytokinin	I1HQU5	0.00397342	0.00877787	-0.472	-0.4011	-0.0709	TRUE	TRUE	FALSE	LOG8_ARATHRecName: Full=Cytokinin riboside 5'-monophosphate phosphoribohydrolase LOG8; AltName: Full=LOG family protein At5g11950; AltName: Full=Protein LONELY GUY 8	BRADI_2g47860v3
Gibberellin	A0A0Q3NBM1	2.15e-06	1.71e-05	-4.8484	-4.5305	-0.3179	TRUE	TRUE	FALSE	GASA8_ARATHRecName: Full=Gibberellin-regulated protein 8; AltName: Full=GAST1 protein homolog 8; Flags: Precursor	BRADI_1g14845v3
Gibberellin	I1I9H7	0.000543514	0.00161263	0.8132	0.9568	-0.1435	TRUE	TRUE	FALSE	SPY_ARATHRecName: Full=Probable UDP-N-acetylglucosamine--peptide N-acetylglucosaminyltransferase SPINDLY	BRADI_3g42910v3
abscisic acid	I1HKV7	5.96e-05	0.000249662	2.9496	3.1271	-0.1775	TRUE	TRUE	FALSE	PYL8_ARATHRecName: Full=Abscisic acid receptor PYL8; AltName: Full=ABI1-binding protein 1; AltName: Full=PYR1-like protein 8; AltName: Full=Regulatory components of ABA receptor 3	BRADI_2g32250v3
abscisic acid	I1H6D0	0.00174662	0.00436491	-0.8811	-1.3866	0.5055	TRUE	TRUE	FALSE	PYL2_ARATHRecName: Full=Abscisic acid receptor PYL2; AltName: Full=PYR1-like protein 2; AltName: Full=Regulatory components of ABA receptor 14	BRADI_1g64920v3
abscisic acid	I1HTX4	7.5e-08	1.49e-06	8.7319	7.5194	1.2125	TRUE	TRUE	FALSE	ARP1_ARATHRecName: Full=Probable RNA-binding protein ARP1; AltName: Full=ABA-regulated RNA-binding protein 1	BRADI_2g56676v3
abscisic acid	I1HTX5	1.12e-08	4.03e-07	7.6205	8.1123	-0.4918	TRUE	TRUE	FALSE	ARP1_ARATHRecName: Full=Probable RNA-binding protein ARP1; AltName: Full=ABA-regulated RNA-binding protein 1	BRADI_2g56676v3
abscisic acid	I1IIV5	7.6e-06	4.58e-05	3.7183	4.4951	-0.7769	TRUE	TRUE	FALSE	CAR11_ARATHRecName: Full=Protein C2-DOMAIN ABA-RELATED 11; Contains: RecName: Full=Protein C2-DOMAIN ABA-RELATED 11, N-terminally processed	BRADI_4g08660v3
abscisic acid	A0A0Q3EUM8	4.53e-09	2.3e-07	3.8522	4.1836	-0.3315	TRUE	TRUE	FALSE	THOC6_ARATHRecName: Full=THO complex subunit 6; Short=AtTHO6; AltName: Full=Protein DWD HYPERSENSITIVE TO ABA 1; AltName: Full=WD repeat-containing protein DWA1	BRADI_4g28830v3
abscisic acid	I1IPM3	4.53e-09	2.3e-07	3.8522	4.1836	-0.3315	TRUE	TRUE	FALSE	THOC6_ARATHRecName: Full=THO complex subunit 6; Short=AtTHO6; AltName: Full=Protein DWD HYPERSENSITIVE TO ABA 1; AltName: Full=WD repeat-containing protein DWA1	BRADI_4g28830v3
abscisic acid	A0A0Q3LBW5	1.2e-09	1.04e-07	3.6611	3.9926	-0.3315	TRUE	TRUE	FALSE	THOC6_ARATHRecName: Full=THO complex subunit 6; Short=AtTHO6; AltName: Full=Protein DWD HYPERSENSITIVE TO ABA 1; AltName: Full=WD repeat-containing protein DWA1	BRADI_4g28830v3
abscisic acid	A0A0Q3ERC4	0.00421042	0.00921068	1.5467	1.8782	-0.3315	TRUE	TRUE	FALSE	THOC6_ARATHRecName: Full=THO complex subunit 6; Short=AtTHO6; AltName: Full=Protein DWD HYPERSENSITIVE TO ABA 1; AltName: Full=WD repeat-containing protein DWA1	BRADI_4g28830v3
abscisic acid	I1HDL2	0.00672571	0.0137142	0.6298	0.4919	0.138	TRUE	TRUE	FALSE	ELD1_ARATHRecName: Full=Glycosyltransferase-like KOBITO 1; AltName: Full=Protein ABA INSENSITIVE 8; AltName: Full=Protein ELONGATION DEFECTIVE 1; Flags: Precursor	BRADI_2g07890v3
abscisic acid	I1IY95	5.67e-07	6.27e-06	-2.5578	-2.3899	-0.1679	TRUE	TRUE	FALSE	ZEP_ARATHRecName: Full=Zeaxanthin epoxidase, chloroplastic; Short=AtZEP; AltName: Full=Protein ABA DEFICIENT 1; Short=AtABA1; AltName: Full=Protein IMPAIRED IN BABA-INDUCED STERILITY 3; AltName: Full=Protein LOW EXPRESSION OF OSMOTIC STRESS-RESPONSIVE GENES 6; AltName: Full=Protein NON-PHOTOCHEMICAL QUENCHING 2; Flags: Precursor	BRADI_5g11750v3
abscisic acid	I1IFA3	0.00135528	0.00352479	0.5898	0.8169	-0.2271	TRUE	TRUE	FALSE	HA22A_ARATHRecName: Full=HVA22-like protein a; Short=AtHVA22a	BRADI_3g59310v3
abscisic acid	I1ILN2	0.000546694	0.00162004	-1.6172	-1.565	-0.0522	TRUE	TRUE	FALSE	HA22D_ARATHRecName: Full=HVA22-like protein d; Short=AtHVA22d	BRADI_4g18820v3
abscisic acid	I1ILN1	0.000546694	0.00162004	-1.6172	-1.565	-0.0522	TRUE	TRUE	FALSE	HA22E_ARATHRecName: Full=HVA22-like protein e; Short=AtHVA22e	BRADI_4g18820v3
abscisic acid	I1I692	0.0012187	0.00321889	-0.3831	-0.5717	0.1886	TRUE	TRUE	FALSE	SRK2A_ARATHRecName: Full=Serine/threonine-protein kinase SRK2A; AltName: Full=Arabidopsis protein SK1; AltName: Full=OST1-kinase-like 7; AltName: Full=SNF1-related kinase 2.4; Short=SnRK2.4	BRADI_3g33690v3
abscisic acid	I1GSA7	4.39e-08	1.03e-06	-9.9261	-10.1515	0.2254	TRUE	TRUE	FALSE	SRK2C_ARATHRecName: Full=Serine/threonine-protein kinase SRK2C; AltName: Full=OST1-kinase-like 4; AltName: Full=SNF1-related kinase 2.8; Short=SnRK2.8	BRADI_1g21310v3
abscisic acid	I1GSA8	2.01e-09	1.37e-07	-10.034	-10.2595	0.2254	TRUE	TRUE	FALSE	SRK2C_ARATHRecName: Full=Serine/threonine-protein kinase SRK2C; AltName: Full=OST1-kinase-like 4; AltName: Full=SNF1-related kinase 2.8; Short=SnRK2.8	BRADI_1g21310v3
abscisic acid	I1GMZ0	0.000223224	0.000749314	-0.4382	-0.6377	0.1996	TRUE	TRUE	FALSE	SRK2E_ARATHRecName: Full=Serine/threonine-protein kinase SRK2E; AltName: Full=Protein OPEN STOMATA 1; AltName: Full=SNF1-related kinase 2.6; Short=SnRK2.6; AltName: Full=Serine/threonine-protein kinase OST1	BRADI_1g07620v3
abscisic acid	A0A0Q3N8L5	0.000223224	0.000749314	-0.4382	-0.6377	0.1996	TRUE	TRUE	FALSE	SRK2E_ARATHRecName: Full=Serine/threonine-protein kinase SRK2E; AltName: Full=Protein OPEN STOMATA 1; AltName: Full=SNF1-related kinase 2.6; Short=SnRK2.6; AltName: Full=Serine/threonine-protein kinase OST1	BRADI_1g07620v3
abscisic acid	I1GSA9	3.11e-10	4.8e-08	-10.1198	-10.3551	0.2354	TRUE	TRUE	FALSE	SRK2E_ARATHRecName: Full=Serine/threonine-protein kinase SRK2E; AltName: Full=Protein OPEN STOMATA 1; AltName: Full=SNF1-related kinase 2.6; Short=SnRK2.6; AltName: Full=Serine/threonine-protein kinase OST1	BRADI_1g21310v3
abscisic acid	I1IXT7	0.00149142	0.0038195	-0.2457	-0.424	0.1782	TRUE	TRUE	FALSE	SRK2H_ARATHRecName: Full=Serine/threonine-protein kinase SRK2H; AltName: Full=OST1-kinase-like 9; AltName: Full=SNF1-related kinase 2.5; Short=SnRK2.5	BRADI_5g10300v3
abscisic acid	I1GQZ3	0.00151605	0.00386925	0.8539	0.5974	0.2565	TRUE	TRUE	FALSE	TGA6_ARATHRecName: Full=Transcription factor TGA6; AltName: Full=bZIP transcription factor 45; Short=AtbZIP45	BRADI_1g17210v3
abscisic acid	I1HEK9	2.55e-05	0.000121779	-7.1734	-7.0397	-0.1336	TRUE	TRUE	FALSE	TGA6_ARATHRecName: Full=Transcription factor TGA6; AltName: Full=bZIP transcription factor 45; Short=AtbZIP45	BRADI_2g10830v3
ETHYLENE	I1IAX7	0.000477932	0.00144144	0.9079	0.8966	0.0113	TRUE	TRUE	FALSE	PHB3_ARATHRecName: Full=Prohibitin-3, mitochondrial; Short=Atphb3; AltName: Full=Protein ENHANCED ETHYLENE RESPONSE 3	BRADI_3g46980v3
ETHYLENE	I1IYI9	0.000246437	0.000813221	0.7953	0.7458	0.0494	TRUE	TRUE	FALSE	PHB3_ARATHRecName: Full=Prohibitin-3, mitochondrial; Short=Atphb3; AltName: Full=Protein ENHANCED ETHYLENE RESPONSE 3	BRADI_5g12530v3
ETHYLENE	I1IEP8	0.000360099	0.00112844	-0.7652	-0.672	-0.0933	TRUE	TRUE	FALSE	DCYD1_ARATHRecName: Full=Bifunctional D-cysteine desulfhydrase/1-aminocyclopropane-1-carboxylate deaminase, mitochondrial; AltName: Full=1-aminocyclopropane-1-carboxylic acid deaminase 1; Short=AtACD1; AltName: Full=AtD-CDes1; Short=D-CDes1; AltName: Full=D-CDES; Flags: Precursor	BRADI_3g57520v3
ETHYLENE	I1IQM3	0.000259625	0.0008506	-1.0277	-0.9971	-0.0306	TRUE	TRUE	FALSE	ACCO4_ARATHRecName: Full=1-aminocyclopropane-1-carboxylate oxidase 4; Short=ACC oxidase; AltName: Full=Ethylene-forming enzyme; Short=EFE	BRADI_4g31820v3
Brassinosteroid	I1HA33	0.0105898	0.020241	-0.637	-0.5112	-0.1258	TRUE	TRUE	FALSE	BSK1_ARATHRecName: Full=Serine/threonine-protein kinase BSK1; AltName: Full=Brassinosteroid-signaling kinase 1	BRADI_1g76227v3
Salicylic acid	A0A0Q3LC98	0.00410935	0.00902614	-0.6294	-0.4495	-0.1799	TRUE	TRUE	FALSE	DLO2_ARATHRecName: Full=Protein DMR6-LIKE OXYGENASE 2; AltName: Full=2-oxoglutarate (2OG)-Fe(II) oxygenase-like protein DLO2; AltName: Full=Salicylate 3-hydroxylase DLO2; Short=S3H DLO2; Short=SA 3-hydroxylase DLO2; Short=Salicylic acid 3-hydroxylase DLO2	BRADI_1g56240v3
Salicylic acid	I1HAD3	0.000237867	0.000790427	-3.0133	-1.9198	-1.0936	TRUE	TRUE	FALSE	DMR6_ARATHRecName: Full=Protein DOWNY MILDEW RESISTANCE 6; Short=AtDMR6; AltName: Full=2-oxoglutarate (2OG)-Fe(II) oxygenase-like protein DMR6; AltName: Full=Salicylate 3-hydroxylase DMR6; Short=S3H DMR6; Short=SA 3-hydroxylase DMR6; Short=Salicylic acid 3-hydroxylase DMR6	BRADI_1g77040v3
Jasmonic acid	I1IFF6	0.00097934	0.00266976	-0.701	-0.8742	0.1732	TRUE	TRUE	FALSE	LOX5_ARATHRecName: Full=Linoleate 9S-lipoxygenase 5; AltName: Full=Lipoxygenase 5; Short=AtLOX5	BRADI_3g59710v3
Jasmonic acid	I1GNI3	0.00283104	0.00661578	-1.3369	-1.533	0.1962	TRUE	TRUE	FALSE	LOX5_ARATHRecName: Full=Linoleate 9S-lipoxygenase 5; AltName: Full=Lipoxygenase 5; Short=AtLOX5	BRADI_1g09260v3
Jasmonic acid	I1GNI4	0.00284853	0.00665403	-1.3621	-1.5022	0.1401	TRUE	TRUE	FALSE	LOX1_ARATHRecName: Full=Linoleate 9S-lipoxygenase 1; AltName: Full=Lipoxygenase 1; Short=AtLOX1	BRADI_1g09270v3
Jasmonic acid	I1H7V4	0.00654401	0.0134073	-1.3871	-1.774	0.3869	TRUE	TRUE	FALSE	CP74A_ARATHRecName: Full=Allene oxide synthase, chloroplastic; AltName: Full=Cytochrome P450 74A; AltName: Full=Hydroperoxide dehydrase; Flags: Precursor	BRADI_1g69330v3
