# Supplementary material for: Multi-omic characterization of bifunctional peroxidase 4-coumarate 3-hydroxylase knockdown in Brachypodium distachyon provides insights into lignin modification-associated pleiotropic effects
Source: Front Plant Sci. 2022 Sep 28;13:908649. doi: 10.3389/fpls.2022.908649 (PMC9554711; doi:10.3389/fpls.2022.908649)
Supplement: Supplementary file 6 [file Table_5.xlsx]

## Sheet: Supplement Table 5
Supplement Table 5: Summary of proteome wide functional analysis of significantly changing proteins (from supplement table 1 tab "significantly changing proteins"). Significantly changing proteins were clustered based on hierarchical clustering and for each cluster GO enrichment was done using g:profiler. Detail about proteins identified for biological process response to oxidative stress and pho…

## Sheet: cluster 1_ downregulated
source	term_name	term_id	adjusted_p_value	negative_log10_of_adjusted_p_value	term_size	query_size	intersection_size	effective_domain_size	intersections
GO:MF	catalytic activity	GO:0003824	4.1923e-20	19.3775	9174	528	369	18711	A0A2K2CZG7,I1ICD4,I1HX57,I1GV85,I1HQX9,I1HW30,I1H9J2,I1IBR3,I1H6P1,I1IF60,I1IFF6,A0A0Q3S4J1,I1GNI4,A0A0Q3FCD9,I1ITX3,A0A0Q3L768,I1H7V4,I1IIB6,I1H7Y6,I1IXW3,I1H1Z5,I1I5H1,I1I4E5,A0A0Q3KZN1,I1HP11,A0A0Q3EM76,I1GUK1,I1HZH4,A0A0Q3P935,I1HPE1,I1GU02,I1J3P7,I1HPI9,I1HA14,I1HZM8,I1IWB9,I1INX4,I1GNI3,I1H9J1,I1IAF3,A0A0Q3HIG6,A0A0Q3FGU5,I1GX66,I1GMT5,I1I5T0,I1HM56,A0A0Q3GEI5,I1J3P5,I1J3Q5,A0A0Q3N7G4,A0A2K…
GO:MF	oxidoreductase activity	GO:0016491	1.25615e-14	13.901	1689	528	110	18711	A0A2K2CZG7,I1HW30,I1H6P1,I1IFF6,I1GNI4,A0A0Q3FCD9,I1ITX3,A0A0Q3L768,I1H7V4,I1H7Y6,I1IXW3,I1H1Z5,I1HP11,I1GUK1,I1HZH4,A0A0Q3P935,I1J3P7,I1IWB9,I1GNI3,I1GX66,I1GMT5,A0A0Q3GEI5,I1J3P5,I1J3Q5,A0A0Q3N7G4,I1I7E8,I1HUM5,I1IYJ8,A0A2K2CRW2,A0A0Q3GW63,I1HF23,I1I466,I1IA21,I1H2Z2,I1HTD2,I1HRN0,I1ITI3,I1ID19,I1H652,I1IF44,I1HF22,I1H3Z7,I1IY95,I1HR16,A0A2K2CWW9,I1IEV4,I1IQM3,I1HH86,I1GQL7,B3TNA5,I1HSG4,I1IX66…
GO:MF	oxidoreductase activity, acting on NAD(P)H	GO:0016651	2.08042e-11	10.6818	92	528	21	18711	A0A0Q3L768,I1GMT5,I1I466,I1H652,I1HR16,I1HH86,B3TNA5,I1J051,I1HU05,A0A2K2DD22,I1GSW9,A0A2K2CZG5,A0A0Q3JN21,A0A2K2DFT8,A0A2K2D9Z1,A0A2K2DSG0,I1H4F2,A0A0Q3FY40,A0A0Q3G2Q2,A0A2K2CFL3,A0A0Q3P7G6
GO:MF	oxidoreductase activity, acting on NAD(P)H, quinone or similar compound as acceptor	GO:0016655	3.38742e-10	9.47013	65	528	17	18711	A0A0Q3L768,I1I466,I1H652,I1HR16,I1HH86,B3TNA5,I1J051,I1HU05,A0A2K2DD22,I1GSW9,A0A0Q3JN21,A0A2K2DSG0,I1H4F2,A0A0Q3FY40,A0A0Q3G2Q2,A0A2K2CFL3,A0A0Q3P7G6
GO:MF	NADH dehydrogenase activity	GO:0003954	3.35238e-09	8.47465	65	528	16	18711	I1GMT5,I1I466,I1H652,I1HR16,I1HH86,B3TNA5,A0A2K2DD22,I1GSW9,A0A2K2CZG5,A0A0Q3JN21,A0A2K2DSG0,I1H4F2,A0A0Q3FY40,A0A0Q3G2Q2,A0A2K2CFL3,A0A0Q3P7G6
GO:MF	quinone binding	GO:0048038	4.95089e-08	7.30532	31	528	11	18711	I1HR16,I1HH86,B3TNA5,I1J051,I1HU05,A0A2K2DD22,A0A0Q3JN21,A0A0Q3FY40,A0A0Q3G2Q2,A0A2K2CFL3,A0A0Q3P7G6
GO:MF	NAD(P)H dehydrogenase (quinone) activity	GO:0003955	5.69388e-08	7.24459	58	528	14	18711	A0A0Q3L768,I1I466,I1H652,I1HR16,I1HH86,B3TNA5,A0A2K2DD22,I1GSW9,A0A2K2DSG0,I1H4F2,A0A0Q3FY40,A0A0Q3G2Q2,A0A2K2CFL3,A0A0Q3P7G6
GO:MF	hydrolase activity	GO:0016787	3.89733e-07	6.40923	2914	528	133	18711	I1ICD4,I1HX57,I1GV85,I1HQX9,I1IF60,A0A0Q3S4J1,A0A0Q3L768,I1IIB6,I1I5H1,I1I4E5,A0A0Q3KZN1,A0A0Q3EM76,I1HZM8,I1H9J1,I1IAF3,A0A0Q3HIG6,I1I5T0,I1HM56,A0A0Q3GEX1,I1HYR4,I1H5B4,I1J3N1,I1GPL5,I1I7V9,I1HEQ0,I1GU27,A0A0Q3R8C0,A0A0Q3F5H0,I1HRF5,I1I7R8,I1I9M6,I1I317,I1ITE0,I1IJ54,I1H6N0,I1GZW2,I1H2F0,I1HMB8,I1HQ77,A0A0Q3H409,A0A2K2CT31,I1I951,I1HUY4,I1IXS5,A0A0Q3HSX2,A0A0Q3IS72,I1IYM4,I1H1W7,I1HY29,I1I7M3,A…
GO:MF	NADH dehydrogenase (quinone) activity	GO:0050136	3.89733e-07	6.40923	57	528	13	18711	I1I466,I1H652,I1HR16,I1HH86,B3TNA5,A0A2K2DD22,I1GSW9,A0A2K2DSG0,I1H4F2,A0A0Q3FY40,A0A0Q3G2Q2,A0A2K2CFL3,A0A0Q3P7G6
GO:MF	peroxidase activity	GO:0004601	4.25712e-06	5.37088	185	528	21	18711	I1H6P1,I1ITX3,I1IXW3,A0A0Q3P935,I1J3P7,I1IWB9,I1GX66,I1J3P5,I1J3Q5,A0A2K2CRW2,I1HF23,I1IF44,I1HF22,A0A2K2CWW9,I1GQL7,I1GYF3,A0A2K2D6Z1,A0A2K2DFT8,A0A0Q3KU45,D7NLB8,A0A2K2D9Z1
GO:MF	oxidoreductase activity, acting on peroxide as acceptor	GO:0016684	4.25712e-06	5.37088	185	528	21	18711	I1H6P1,I1ITX3,I1IXW3,A0A0Q3P935,I1J3P7,I1IWB9,I1GX66,I1J3P5,I1J3Q5,A0A2K2CRW2,I1HF23,I1IF44,I1HF22,A0A2K2CWW9,I1GQL7,I1GYF3,A0A2K2D6Z1,A0A2K2DFT8,A0A0Q3KU45,D7NLB8,A0A2K2D9Z1
GO:MF	antioxidant activity	GO:0016209	8.7138e-06	5.05979	211	528	22	18711	I1H6P1,I1ITX3,I1IXW3,A0A0Q3P935,I1J3P7,I1IWB9,I1GX66,I1J3P5,I1J3Q5,A0A2K2CRW2,I1HF23,I1IF44,I1HF22,A0A2K2CWW9,I1GQL7,I1GYF3,A0A2K2D6Z1,A0A2K2DFT8,A0A0Q3KU45,D7NLB8,A0A2K2D9Z1,A0A0Q3L8C2
GO:MF	NADH dehydrogenase (ubiquinone) activity	GO:0008137	2.13151e-05	4.67131	45	528	10	18711	I1H652,I1HR16,I1HH86,B3TNA5,A0A2K2DD22,I1GSW9,A0A0Q3FY40,A0A0Q3G2Q2,A0A2K2CFL3,A0A0Q3P7G6
GO:MF	exopeptidase activity	GO:0008238	6.71654e-05	4.17285	119	528	15	18711	I1ICD4,A0A0Q3KZN1,I1HZM8,A0A0Q3HIG6,A0A0Q3GEX1,I1HRF5,I1I317,I1I951,I1I2Z8,A0A2K2CG10,I1ITH9,I1GWZ1,A0A0Q3INI3,A0A2K2CHZ5,A0A2K2CVI4
GO:MF	peptidase activity	GO:0008233	0.00013999	3.8539	693	528	42	18711	I1ICD4,I1HX57,I1GV85,I1IIB6,A0A0Q3KZN1,I1HZM8,A0A0Q3HIG6,I1HM56,A0A0Q3GEX1,I1HEQ0,I1HRF5,I1I9M6,I1I317,I1H6N0,I1GZW2,A0A0Q3H409,I1I951,A0A0Q3HSX2,I1HJK7,I1I2Z8,A0A0Q3NPI3,A0A0Q3JPF8,A0A2K2CG10,I1IY89,A0A2K2DM12,I1GRV6,I1IS64,A0A0Q3P7B2,I1HV10,I1HBU7,I1ITH9,I1GWZ1,I1IE45,I1ISV5,I1GXC9,I1GST7,A0A0Q3INI3,A0A2K2CHZ5,A0A2K2CVI4,I1IB95,I1IVA9,I1HS78
GO:MF	2-alkenal reductase [NAD(P)+] activity	GO:0032440	0.000403423	3.39424	6	528	4	18711	I1ITI3,I1ITI4,I1ITI5,I1ITI1
GO:MF	L-ascorbate peroxidase activity	GO:0016688	0.000866131	3.06242	7	528	4	18711	I1H6P1,I1ITX3,I1IXW3,I1IWB9
GO:MF	tetrapyrrole binding	GO:0046906	0.00215383	2.66679	533	528	32	18711	I1H6P1,I1ITX3,I1H7V4,I1IXW3,A0A0Q3P935,I1HYD4,I1J3P7,I1IWB9,I1J3P5,I1J3Q5,A0A2K2CRW2,I1HF23,I1IF44,I1GT24,I1HF22,A0A2K2CWW9,I1I7C6,I1IEV4,I1GQI0,I1GQL7,I1GYF3,I1HPM1,A0A0Q3H4Z0,A0A2K2D6Z1,A0A0Q3KU45,I1HDH5,I1GXV3,D7NLB8,I1H7Y0,I1H7V3,I1GSN3,I1I5W1
GO:MF	metal cluster binding	GO:0051540	0.00534577	2.27199	157	528	14	18711	I1GMT5,A0A0Q3N7G4,I1IA21,I1GPL5,I1IPG3,I1HR16,I1IEV4,I1HH86,I1IX66,A0A2K2D0U4,A0A0Q3FY40,A0A0Q3G2Q2,A0A2K2CFL3,A0A0Q3P7G6
GO:MF	iron-sulfur cluster binding	GO:0051536	0.00534577	2.27199	157	528	14	18711	I1GMT5,A0A0Q3N7G4,I1IA21,I1GPL5,I1IPG3,I1HR16,I1IEV4,I1HH86,I1IX66,A0A2K2D0U4,A0A0Q3FY40,A0A0Q3G2Q2,A0A2K2CFL3,A0A0Q3P7G6
GO:MF	aspartic-type peptidase activity	GO:0070001	0.00618161	2.2089	106	528	11	18711	I1HM56,I1HEQ0,I1HJK7,A0A0Q3JPF8,I1IY89,A0A2K2DM12,I1HV10,I1HBU7,I1GXC9,I1GST7,I1HS78
GO:MF	aspartic-type endopeptidase activity	GO:0004190	0.00618161	2.2089	106	528	11	18711	I1HM56,I1HEQ0,I1HJK7,A0A0Q3JPF8,I1IY89,A0A2K2DM12,I1HV10,I1HBU7,I1GXC9,I1GST7,I1HS78
GO:MF	metal ion binding	GO:0046872	0.00618161	2.2089	3011	528	116	18711	A0A2K2CZG7,I1HQX9,I1H6P1,I1IFF6,I1GNI4,A0A0Q3FCD9,I1H7V4,I1H7Y6,A0A0Q3GKP7,A0A0Q3P935,I1GU02,I1J3P7,I1HPI9,I1IWB9,I1GNI3,I1GMT5,A0A0Q3GEI5,I1J3P5,I1J3Q5,A0A0Q3N7G4,A0A2K2DTH6,I1HUM5,I1IJL0,A0A2K2CRW2,I1HF23,I1IA21,I1J3N1,I1HKT1,I1GPL5,I1HHI0,A0A0Q3KPP0,I1IPG3,I1HF22,I1HR16,A0A2K2CWW9,I1IEV4,I1IQM3,I1J0J5,I1HH86,I1GQL7,I1HG37,I1IXT2,I1IX66,I1HMB8,I1H890,A0A0Q3MUB2,I1HAD3,I1I951,I1HTF1,I1H1W7,I1I7M…
GO:MF	cation binding	GO:0043169	0.00618161	2.2089	3034	528	117	18711	A0A2K2CZG7,I1HQX9,I1H6P1,I1IFF6,I1GNI4,A0A0Q3FCD9,I1H7V4,I1H7Y6,A0A0Q3GKP7,A0A0Q3P935,I1GU02,I1J3P7,I1HPI9,I1IWB9,I1GNI3,I1GMT5,A0A0Q3GEI5,I1J3P5,I1J3Q5,A0A0Q3N7G4,A0A2K2DTH6,I1HUM5,I1IJL0,A0A2K2CRW2,I1HF23,I1IA21,I1J3N1,I1HKT1,I1GPL5,I1HHI0,A0A0Q3KPP0,I1IPG3,I1HF22,I1HR16,A0A2K2CWW9,I1IEV4,I1IQM3,I1J0J5,I1HH86,I1GQL7,I1HG37,I1IXT2,I1IX66,I1HMB8,I1H890,A0A0Q3MUB2,I1HAD3,I1I951,I1HTF1,I1H1W7,I1I7M…
GO:MF	heme binding	GO:0020037	0.0114659	1.94059	494	528	28	18711	I1H6P1,I1ITX3,I1H7V4,I1IXW3,A0A0Q3P935,I1J3P7,I1IWB9,I1J3P5,I1J3Q5,A0A2K2CRW2,I1HF23,I1IF44,I1HF22,A0A2K2CWW9,I1IEV4,I1GQL7,I1GYF3,I1HPM1,A0A0Q3H4Z0,A0A2K2D6Z1,A0A0Q3KU45,I1HDH5,I1GXV3,D7NLB8,I1H7Y0,I1H7V3,I1GSN3,I1I5W1
GO:MF	serine-type exopeptidase activity	GO:0070008	0.01257	1.90067	81	528	9	18711	I1ICD4,A0A0Q3KZN1,A0A0Q3HIG6,I1I317,A0A2K2CG10,I1ITH9,A0A0Q3INI3,A0A2K2CHZ5,A0A2K2CVI4
GO:MF	D-threo-aldose 1-dehydrogenase activity	GO:0047834	0.0127201	1.89551	24	528	5	18711	I1HTD2,I1H3Z7,I1H3Z8,A0A2K2DJJ6,I1HLX1
GO:MF	hydrolase activity, hydrolyzing O-glycosyl compounds	GO:0004553	0.0151499	1.81959	383	528	23	18711	I1HQX9,I1IF60,A0A0Q3S4J1,A0A0Q3EM76,I1IAF3,I1I5T0,I1GU27,I1IJ54,A0A0Q3GZL7,A0A0Q3L3D8,A0A0Q3FC45,A0A2K2D0S8,A0A2K2CKM0,A0A2K2D943,A0A0Q3F3M1,I1IKZ5,A0A0Q3K748,I1IAG3,A0A2K2D3G3,A0A0Q3FNW8,I1IKX2,I1HQ20,A0A0Q3FE93
GO:MF	oligopeptidase activity	GO:0070012	0.0191951	1.71681	2	528	2	18711	A0A0Q3HIG6,A0A2K2CHZ5
GO:MF	hydrolase activity, acting on glycosyl bonds	GO:0016798	0.0191951	1.71681	441	528	25	18711	I1HQX9,I1IF60,A0A0Q3S4J1,A0A0Q3EM76,I1IAF3,I1I5T0,I1GU27,I1IJ54,A0A2K2CT31,A0A0Q3GZL7,A0A0Q3L3D8,A0A0Q3FC45,I1HQU5,A0A2K2D0S8,A0A2K2CKM0,A0A2K2D943,A0A0Q3F3M1,I1IKZ5,A0A0Q3K748,I1IAG3,A0A2K2D3G3,A0A0Q3FNW8,I1IKX2,I1HQ20,A0A0Q3FE93
GO:MF	metal ion:proton antiporter activity	GO:0051139	0.0195382	1.70912	16	528	4	18711	A0A0Q3HGD8,I1HLV5,I1GRC3,A0A0Q3J7W8
GO:MF	endopeptidase activity	GO:0004175	0.0195382	1.70912	418	528	24	18711	I1ICD4,I1HX57,I1GV85,I1IIB6,A0A0Q3KZN1,A0A0Q3HIG6,I1HM56,I1HEQ0,I1I9M6,A0A0Q3HSX2,I1HJK7,A0A0Q3JPF8,I1IY89,A0A2K2DM12,I1IS64,A0A0Q3P7B2,I1HV10,I1HBU7,I1ISV5,I1GXC9,I1GST7,A0A2K2CHZ5,I1IB95,I1HS78
GO:MF	monovalent cation:proton antiporter activity	GO:0005451	0.0218403	1.66074	17	528	4	18711	A0A0Q3HGD8,I1HLV5,I1GRC3,A0A0Q3J7W8
GO:MF	sodium:proton antiporter activity	GO:0015385	0.0218403	1.66074	8	528	3	18711	A0A0Q3HGD8,I1HLV5,I1GRC3
GO:MF	aldehyde dehydrogenase [NAD(P)+] activity	GO:0004030	0.0218403	1.66074	8	528	3	18711	I1HP11,I1I7E8,I1IYJ8
GO:MF	aldehyde dehydrogenase (NAD+) activity	GO:0004029	0.0218403	1.66074	8	528	3	18711	I1HP11,I1I7E8,I1IYJ8
GO:MF	ion binding	GO:0043167	0.0218403	1.66074	6112	528	206	18711	A0A2K2CZG7,I1GV85,I1HQX9,A0A0Q3HMH9,I1IEN9,I1H9J2,I1IMF5,I1H6P1,I1IFF6,I1GNI4,A0A0Q3FCD9,I1H7V4,I1ID46,I1H7Y6,A0A0Q3KEA8,A0A0Q3GKP7,I1J1X8,I1HZH4,A0A0Q3P935,I1HF85,I1GU02,I1J3P7,I1HPI9,I1HA14,I1IWB9,I1INX4,I1GNI3,I1H9J1,I1GMT5,A0A0Q3GEI5,I1J3P5,I1J3Q5,A0A0Q3N7G4,A0A2K2DTH6,I1HUM5,A0A0Q3N6I4,I1IJL0,I1H6D0,A0A2K2CRW2,A0A0Q3GW63,I1HF23,I1I466,I1IA21,I1J3N1,I1HKT1,I1GPL5,I1ID19,I1HHI0,A0A0Q3KPP0,A0A0…
GO:MF	4 iron, 4 sulfur cluster binding	GO:0051539	0.0254076	1.59504	94	528	9	18711	I1GMT5,I1GPL5,I1HR16,I1IEV4,I1HH86,A0A0Q3FY40,A0A0Q3G2Q2,A0A2K2CFL3,A0A0Q3P7G6
GO:MF	xylanase activity	GO:0097599	0.0269728	1.56907	9	528	3	18711	I1IF60,A0A0Q3EM76,I1IKZ5
GO:MF	potassium:proton antiporter activity	GO:0015386	0.0269728	1.56907	9	528	3	18711	A0A0Q3HGD8,I1HLV5,I1GRC3
GO:MF	NADPH dehydrogenase (quinone) activity	GO:0008753	0.0269728	1.56907	9	528	3	18711	I1I466,A0A2K2DSG0,I1H4F2
GO:MF	sodium ion transmembrane transporter activity	GO:0015081	0.0269728	1.56907	9	528	3	18711	A0A0Q3HGD8,I1HLV5,I1GRC3
GO:MF	xylan 1,4-beta-xylosidase activity	GO:0009044	0.0269728	1.56907	9	528	3	18711	I1IF60,A0A0Q3EM76,I1IKZ5
GO:MF	potassium ion antiporter activity	GO:0022821	0.0269728	1.56907	9	528	3	18711	A0A0Q3HGD8,I1HLV5,I1GRC3
GO:MF	ferredoxin-NADP+ reductase activity	GO:0004324	0.0329406	1.48227	3	528	2	18711	I1HW30,I1H1Z5
GO:MF	glucosidase activity	GO:0015926	0.0329406	1.48227	82	528	8	18711	I1IAF3,I1GU27,A0A0Q3L3D8,A0A0Q3K748,I1IAG3,A0A2K2D3G3,A0A0Q3FNW8,I1IKX2
GO:MF	methionine S-methyltransferase activity	GO:0030732	0.0329406	1.48227	3	528	2	18711	I1HN62,A0A2K2D629
GO:MF	ADP-ribose pyrophosphohydrolase activity	GO:0080041	0.0329406	1.48227	3	528	2	18711	I1GPL5,A0A0Q3HAW0
GO:MF	ent-kaurene oxidase activity	GO:0052615	0.0329406	1.48227	3	528	2	18711	A0A0Q3H4Z0,I1GXV3
GO:MF	ferredoxin-NAD(P) reductase activity	GO:0008937	0.0329406	1.48227	3	528	2	18711	I1HW30,I1H1Z5
GO:MF	ADP-sugar diphosphatase activity	GO:0019144	0.0329406	1.48227	3	528	2	18711	I1GPL5,A0A0Q3HAW0
GO:MF	cation:cation antiporter activity	GO:0015491	0.0353563	1.45153	21	528	4	18711	A0A0Q3HGD8,I1HLV5,I1GRC3,A0A0Q3J7W8
GO:MF	carboxypeptidase activity	GO:0004180	0.0370706	1.43097	85	528	8	18711	A0A0Q3GEX1,I1HRF5,I1I317,A0A2K2CG10,I1ITH9,I1GWZ1,A0A0Q3INI3,A0A2K2CVI4
GO:MF	hydroxymethyl-, formyl- and related transferase activity	GO:0016742	0.041389	1.38311	11	528	3	18711	I1HQH7,I1HAW0,A0A0Q3IE82
GO:MF	beta-glucosidase activity	GO:0008422	0.042578	1.37081	69	528	7	18711	I1GU27,A0A0Q3L3D8,A0A0Q3K748,I1IAG3,A0A2K2D3G3,A0A0Q3FNW8,I1IKX2
GO:MF	oxidoreductase activity, acting on CH-OH group of donors	GO:0016614	0.0454358	1.3426	217	528	14	18711	A0A0Q3FCD9,I1HZH4,A0A0Q3GEI5,I1HTD2,I1H3Z7,I1HSG4,I1H3Z8,I1GX75,A0A2K2CWX5,A0A0Q3H468,A0A2K2DJJ6,I1HLX1,A0A0Q3M4Q3,A0A0Q3NBI7
GO:BP	obsolete oxidation-reduction process	GO:0055114	2.62892e-13	12.5802	1316	493	96	16414	I1HW30,I1H6P1,I1IFF6,I1GNI4,A0A0Q3FCD9,I1ITX3,A0A0Q3L768,I1H7V4,I1IXW3,I1H1Z5,I1HP11,I1HZH4,A0A0Q3P935,I1J3P7,I1IWB9,I1GNI3,I1GMT5,A0A0Q3GEI5,I1J3P5,I1J3Q5,A0A0Q3N7G4,I1I7E8,I1HUM5,I1IYJ8,A0A2K2CRW2,A0A0Q3GW63,I1HF23,I1I466,I1IA21,I1HTD2,I1HRN0,I1ITI3,I1ID19,I1IF44,I1HF22,I1H3Z7,I1IY95,I1HR16,A0A2K2CWW9,I1IEV4,I1IQM3,I1HH86,I1GQL7,B3TNA5,I1HSG4,I1IX66,I1J051,I1H3Z8,I1HAD3,I1ITI4,I1GXJ3,I1HU05,I1H…
GO:BP	energy coupled proton transmembrane transport, against electrochemical gradient	GO:0015988	0.000164829	3.78297	11	493	6	16414	I1HR16,I1HH86,A0A0Q3FY40,A0A0Q3G2Q2,A0A2K2CFL3,A0A0Q3P7G6
GO:BP	electron transport coupled proton transport	GO:0015990	0.000164829	3.78297	11	493	6	16414	I1HR16,I1HH86,A0A0Q3FY40,A0A0Q3G2Q2,A0A2K2CFL3,A0A0Q3P7G6
GO:BP	cellular oxidant detoxification	GO:0098869	0.000189602	3.72216	212	493	22	16414	I1H6P1,I1ITX3,I1IXW3,A0A0Q3P935,I1J3P7,I1IWB9,I1GX66,I1J3P5,I1J3Q5,A0A2K2CRW2,I1HF23,I1IF44,I1HF22,A0A2K2CWW9,I1GQL7,I1GYF3,A0A2K2D6Z1,A0A2K2DFT8,A0A0Q3KU45,D7NLB8,A0A2K2D9Z1,A0A0Q3L8C2
GO:BP	cellular response to toxic substance	GO:0097237	0.000348859	3.45735	225	493	22	16414	I1H6P1,I1ITX3,I1IXW3,A0A0Q3P935,I1J3P7,I1IWB9,I1GX66,I1J3P5,I1J3Q5,A0A2K2CRW2,I1HF23,I1IF44,I1HF22,A0A2K2CWW9,I1GQL7,I1GYF3,A0A2K2D6Z1,A0A2K2DFT8,A0A0Q3KU45,D7NLB8,A0A2K2D9Z1,A0A0Q3L8C2
GO:BP	cellular detoxification	GO:1990748	0.000348859	3.45735	225	493	22	16414	I1H6P1,I1ITX3,I1IXW3,A0A0Q3P935,I1J3P7,I1IWB9,I1GX66,I1J3P5,I1J3Q5,A0A2K2CRW2,I1HF23,I1IF44,I1HF22,A0A2K2CWW9,I1GQL7,I1GYF3,A0A2K2D6Z1,A0A2K2DFT8,A0A0Q3KU45,D7NLB8,A0A2K2D9Z1,A0A0Q3L8C2
GO:BP	detoxification	GO:0098754	0.000373506	3.4277	228	493	22	16414	I1H6P1,I1ITX3,I1IXW3,A0A0Q3P935,I1J3P7,I1IWB9,I1GX66,I1J3P5,I1J3Q5,A0A2K2CRW2,I1HF23,I1IF44,I1HF22,A0A2K2CWW9,I1GQL7,I1GYF3,A0A2K2D6Z1,A0A2K2DFT8,A0A0Q3KU45,D7NLB8,A0A2K2D9Z1,A0A0Q3L8C2
GO:BP	aerobic respiration	GO:0009060	0.000458698	3.33847	103	493	14	16414	A0A0Q3L768,I1GMT5,I1IA21,I1HR16,I1HH86,I1IX66,A0A2K2DD22,I1H2R2,A0A2K2CZG5,A0A0Q3JN21,A0A0Q3FY40,A0A0Q3G2Q2,A0A2K2CFL3,A0A0Q3P7G6
GO:BP	hydrogen peroxide catabolic process	GO:0042744	0.000458698	3.33847	165	493	18	16414	I1H6P1,I1ITX3,I1IXW3,A0A0Q3P935,I1J3P7,I1IWB9,I1GX66,I1J3P5,I1J3Q5,A0A2K2CRW2,I1HF23,I1HF22,A0A2K2CWW9,I1GQL7,I1GYF3,A0A2K2D6Z1,A0A0Q3KU45,D7NLB8
GO:BP	response to toxic substance	GO:0009636	0.000463684	3.33378	236	493	22	16414	I1H6P1,I1ITX3,I1IXW3,A0A0Q3P935,I1J3P7,I1IWB9,I1GX66,I1J3P5,I1J3Q5,A0A2K2CRW2,I1HF23,I1IF44,I1HF22,A0A2K2CWW9,I1GQL7,I1GYF3,A0A2K2D6Z1,A0A2K2DFT8,A0A0Q3KU45,D7NLB8,A0A2K2D9Z1,A0A0Q3L8C2
GO:BP	cellular respiration	GO:0045333	0.000541515	3.26639	122	493	15	16414	A0A0Q3L768,I1GMT5,I1IA21,I1H652,I1HR16,I1HH86,I1IX66,A0A2K2DD22,I1H2R2,A0A2K2CZG5,A0A0Q3JN21,A0A0Q3FY40,A0A0Q3G2Q2,A0A2K2CFL3,A0A0Q3P7G6
GO:BP	hydrogen peroxide metabolic process	GO:0042743	0.000541515	3.26639	170	493	18	16414	I1H6P1,I1ITX3,I1IXW3,A0A0Q3P935,I1J3P7,I1IWB9,I1GX66,I1J3P5,I1J3Q5,A0A2K2CRW2,I1HF23,I1HF22,A0A2K2CWW9,I1GQL7,I1GYF3,A0A2K2D6Z1,A0A0Q3KU45,D7NLB8
GO:BP	reactive oxygen species metabolic process	GO:0072593	0.000834119	3.07877	194	493	19	16414	I1H6P1,I1ITX3,I1IXW3,A0A0Q3P935,I1J3P7,I1IWB9,I1GX66,I1J3P5,I1J3Q5,A0A2K2CRW2,I1HF23,I1HF22,A0A2K2CWW9,I1GQL7,I1GYF3,A0A2K2D6Z1,A0A0Q3KU45,D7NLB8,I1HV26
GO:BP	response to oxidative stress	GO:0006979	0.000881721	3.05467	289	493	24	16414	I1H6P1,I1ITX3,I1IXW3,A0A0Q3P935,I1J3P7,I1IWB9,I1GX66,I1IBI7,I1J3P5,I1J3Q5,A0A2K2CRW2,I1HF23,I1HF22,A0A2K2CWW9,I1GQL7,I1HUX4,A0A0Q3HI32,I1GYF3,I1H0L3,A0A2K2D6Z1,A0A0Q3KU45,D7NLB8,I1IAV0,A0A0Q3L8C2
GO:BP	photosynthesis, light harvesting	GO:0009765	0.0016466	2.78341	28	493	7	16414	I1GV85,I1HYD4,I1GT24,I1I7C6,I1GQI0,I1H5S8,I1GWT8
GO:BP	energy derivation by oxidation of organic compounds	GO:0015980	0.00201924	2.69481	139	493	15	16414	A0A0Q3L768,I1GMT5,I1IA21,I1H652,I1HR16,I1HH86,I1IX66,A0A2K2DD22,I1H2R2,A0A2K2CZG5,A0A0Q3JN21,A0A0Q3FY40,A0A0Q3G2Q2,A0A2K2CFL3,A0A0Q3P7G6
GO:BP	catabolic process	GO:0009056	0.00539445	2.26805	1646	493	77	16414	I1HX57,I1GV85,I1H6P1,I1IF60,I1ITX3,I1IIB6,I1IXW3,I1I5H1,I1I4E5,A0A0Q3EM76,I1HZH4,A0A0Q3P935,I1J3P7,I1IWB9,I1INX4,I1IAF3,I1GX66,I1I5T0,I1J3P5,I1J3Q5,A0A0Q3N6I4,A0A2K2CRW2,I1HF23,I1HKT1,I1I7V9,I1HEQ0,I1H5C7,I1I7R8,I1HF22,I1HCK8,I1I9M6,A0A2K2CWW9,I1HJW9,I1GQL7,A0A2K2D986,I1I4L3,A0A0Q3H409,A0A2K2CT31,I1GXJ3,I1HTF1,I1IYG2,I1HUX4,I1HY29,I1HJK7,I1GYF3,A0A2K2DEH2,A0A0Q3HHW5,I1HF02,I1GR24,I1IY89,A0A2K2D6Z…
GO:BP	mitochondrial respiratory chain complex assembly	GO:0033108	0.0112778	1.94778	38	493	7	16414	I1GMT5,I1HR16,I1HZ33,I1HH86,I1H2R2,I1GR82,I1IV38
GO:BP	aerobic electron transport chain	GO:0019646	0.0195438	1.70899	30	493	6	16414	A0A0Q3L768,I1GMT5,I1IA21,I1IX66,A0A2K2DD22,I1H2R2
GO:BP	iron ion homeostasis	GO:0055072	0.0195438	1.70899	30	493	6	16414	I1H5V4,A0A0Q3GYY4,A0A0Q3RJ52,I1IPY2,I1IAV0,I1IYJ3
GO:BP	cellular response to chemical stimulus	GO:0070887	0.019861	1.702	715	493	39	16414	A0A0Q3HMH9,I1IEN9,I1H6P1,I1ITX3,I1ID46,I1IXW3,A0A0Q3GKP7,A0A0Q3P935,I1GU02,I1J3P7,I1HPI9,I1IWB9,I1GX66,I1J3P5,I1J3Q5,I1IYJ8,I1H6D0,A0A2K2CRW2,I1HF23,I1IF44,I1HF22,A0A2K2CWW9,I1HA33,I1IQM3,I1J0J5,I1GQL7,I1HG37,I1GYF3,I1GMZ0,I1GSA7,A0A2K2D6Z1,A0A2K2DFT8,A0A0Q3KU45,D7NLB8,A0A2K2D9Z1,I1IRG9,I1H6C6,I1HV26,A0A0Q3L8C2
GO:BP	cellular chemical homeostasis	GO:0055082	0.0218265	1.66102	122	493	12	16414	I1H5V4,A0A2K2D986,A0A0Q3GYY4,A0A0Q3RJ52,I1IPY2,A0A0Q3HGD8,I1HL44,I1HLV5,I1GRC3,I1HDD8,I1IYJ3,A0A0Q3J7W8
GO:BP	photosynthesis, light reaction	GO:0019684	0.0218265	1.66102	122	493	12	16414	I1GV85,I1HYD4,I1GT24,I1I7C6,I1GQI0,B3TNA5,A0A0Q3J5L1,I1H5S8,I1HIE2,A0A0Q3JN21,I1GWT8,A0A0Q3FY40
GO:BP	generation of precursor metabolites and energy	GO:0006091	0.0218265	1.66102	504	493	30	16414	I1GV85,A0A0Q3L768,I1HYD4,I1GMT5,I1IA21,I1H652,I1GT24,I1HR16,I1I7C6,I1HH86,I1GQI0,B3TNA5,A0A2K2D986,I1IX66,I1GW83,A0A2K2DD22,I1H2R2,A0A0Q3J5L1,I1H5S8,I1HIE2,I1GSW9,A0A2K2CZG5,A0A0Q3JN21,I1GWT8,I1GZ52,A0A0Q3FY40,A0A0Q3G2Q2,A0A2K2CFL3,A0A0Q3P7G6,I1HL44
GO:BP	apoptotic process	GO:0006915	0.0224391	1.64899	12	493	4	16414	I1ID46,I1H5C7,I1HJW9,I1H1W7
GO:BP	peptidyl-serine phosphorylation	GO:0018105	0.0260883	1.58355	91	493	10	16414	I1GU02,I1HPI9,I1J0J5,I1HG37,I1I4N6,I1IBP8,I1HZJ0,I1HDK1,I1HZJ6,A0A0Q3QXD9
GO:BP	NADH dehydrogenase complex assembly	GO:0010257	0.0261212	1.58301	22	493	5	16414	I1GMT5,I1HR16,I1HZ33,I1HH86,I1HU05
GO:BP	peptidyl-serine modification	GO:0018209	0.0264644	1.57734	92	493	10	16414	I1GU02,I1HPI9,I1J0J5,I1HG37,I1I4N6,I1IBP8,I1HZJ0,I1HDK1,I1HZJ6,A0A0Q3QXD9
GO:BP	photosynthesis	GO:0015979	0.0354448	1.45045	251	493	18	16414	A0A2K2CZG7,I1GV85,I1HW30,I1H1Z5,I1HYD4,I1GLW6,I1GT24,I1I7C6,I1GQI0,B3TNA5,A0A0Q3J5L1,I1H5S8,I1HIE2,I1I8I7,A0A0Q3JN21,I1GWT8,I1HG10,A0A0Q3FY40
GO:BP	chemical homeostasis	GO:0048878	0.0360309	1.44332	231	493	17	16414	I1HCK8,I1IY95,I1H5V4,A0A2K2D986,A0A0Q3GYY4,A0A0Q3RJ52,I1IPY2,I1IAV0,A0A0Q3HGD8,I1IRG9,I1HL44,I1HLV5,I1GRC3,I1HHR4,I1HDD8,I1IYJ3,A0A0Q3J7W8
GO:BP	small molecule metabolic process	GO:0044281	0.0378371	1.42208	1339	493	61	16414	I1H9J2,I1IBR3,I1IFF6,I1GNI4,A0A0Q3FCD9,A0A0Q3L768,I1I4E5,I1GUK1,I1HZH4,I1GNI3,A0A0Q3FGU5,A0A0Q3GEI5,I1HUM5,A0A0Q3N6I4,I1HKT1,I1GPL5,I1H2Z2,A0A0Q3F5H0,I1HCK8,I1IY95,I1HUT5,A0A0Q3EF73,I1GZW2,I1HSG4,A0A2K2D986,I1H2Z3,I1H1S6,I1I4L3,A0A0Q3H409,A0A0Q3MUB2,A0A2K2CT31,I1HUY4,I1IYG2,I1HY29,A0A2K2CWX5,I1ILS9,I1HF02,I1HAW0,I1GR24,A0A0Q3L7Y3,I1H6V6,A0A0Q3H4Z0,I1HDJ5,I1GXV3,A0A0Q3HAW0,A0A0Q3M4Q3,I1I7V6,A0A0Q3…
GO:BP	apoptotic signaling pathway	GO:0097190	0.0452292	1.34458	2	493	2	16414	I1ID46,I1H1W7
GO:BP	regulation of apoptotic signaling pathway	GO:2001233	0.0452292	1.34458	2	493	2	16414	I1ID46,I1H1W7
GO:BP	negative regulation of apoptotic signaling pathway	GO:2001234	0.0452292	1.34458	2	493	2	16414	I1ID46,I1H1W7
GO:CC	cytoplasm	GO:0005737	3.02156e-10	9.51977	6973	478	272	16983	A0A2K2CZG7,I1ICD4,I1HX57,I1GV85,I1HQX9,A0A0Q3HMH9,I1IEN9,I1HW30,I1H9J2,I1IBR3,I1H6P1,I1GQ18,A0A0Q3FCD9,A0A0Q3L768,I1ID46,I1IIB6,I1H1Z5,I1I5H1,A0A0Q3GKP7,I1J1X8,I1I4E5,A0A0Q3KZN1,I1GUK1,I1HZH4,I1HF85,I1HYD4,I1GU02,I1HPI9,I1HA14,I1HZM8,I1IWB9,I1INX4,I1H9J1,I1IAF3,A0A0Q3HIG6,A0A0Q3FVN0,I1ITM0,A0A0Q3FGU5,I1HNY8,I1GX66,I1IBI7,I1GMT5,A0A0Q3GEI5,I1GLW6,A0A0Q3N7G4,A0A2K2DTH6,I1HGC4,I1HUM5,A0A0Q3N6I4,I1IJ…
GO:CC	organelle envelope	GO:0031967	2.91004e-08	7.5361	916	478	61	16983	I1GV85,I1IFE7,I1HW30,I1H1Z5,I1GUK1,I1HYD4,I1H9J1,A0A0Q3FVN0,I1HNY8,I1GMT5,I1GLW6,I1IEU3,I1IA21,I1H652,I1H5C7,I1IDU9,I1GT24,I1IY95,I1HR16,I1I7C6,I1HJW9,I1HH86,I1H5V4,I1GQI0,B3TNA5,I1IXT2,I1IX66,I1J051,I1HPW7,I1HEU7,I1HU05,A0A2K2DD22,I1H2R2,A0A0Q3GYY4,I1IZL6,I1H5S8,A0A0Q3H4Z0,I1GSW9,A0A2K2D206,I1HRL5,I1HIC3,A0A0Q3JN21,I1HG50,I1GXV3,I1ID83,I1HVH4,I1J0E0,I1H693,A0A0Q3HGD8,A0A0Q3FY40,A0A0Q3EFS4,I1HLV5…
GO:CC	envelope	GO:0031975	2.91004e-08	7.5361	916	478	61	16983	I1GV85,I1IFE7,I1HW30,I1H1Z5,I1GUK1,I1HYD4,I1H9J1,A0A0Q3FVN0,I1HNY8,I1GMT5,I1GLW6,I1IEU3,I1IA21,I1H652,I1H5C7,I1IDU9,I1GT24,I1IY95,I1HR16,I1I7C6,I1HJW9,I1HH86,I1H5V4,I1GQI0,B3TNA5,I1IXT2,I1IX66,I1J051,I1HPW7,I1HEU7,I1HU05,A0A2K2DD22,I1H2R2,A0A0Q3GYY4,I1IZL6,I1H5S8,A0A0Q3H4Z0,I1GSW9,A0A2K2D206,I1HRL5,I1HIC3,A0A0Q3JN21,I1HG50,I1GXV3,I1ID83,I1HVH4,I1J0E0,I1H693,A0A0Q3HGD8,A0A0Q3FY40,A0A0Q3EFS4,I1HLV5…
GO:CC	plastid	GO:0009536	6.00587e-07	6.22142	1532	478	82	16983	A0A2K2CZG7,I1GV85,I1HQX9,I1HW30,I1H9J2,I1H6P1,A0A0Q3FCD9,A0A0Q3L768,I1H1Z5,I1GUK1,I1HZH4,I1HYD4,I1IWB9,A0A0Q3GEI5,I1GLW6,A0A0Q3N7G4,I1HUM5,I1GPL5,I1H652,I1IDU9,I1GT24,I1IY95,I1ITE0,I1HUT5,I1I7C6,I1IEV4,I1HZ33,I1GQI0,B3TNA5,I1IXT2,I1J051,I1I4S5,A0A0Q3MUB2,I1HPW7,I1HEU7,I1HU05,I1I6G2,I1H0L3,A0A0Q3J5L1,A0A0Q3L7Y3,I1H6V6,A0A2K2DR42,I1IZL6,I1H5S8,A0A0Q3H4Z0,A0A0Q3KSY0,I1HIE2,A0A0Q3H775,A0A2K2D206,A0A0…
GO:CC	chloroplast	GO:0009507	2.99269e-06	5.52394	1436	478	76	16983	I1GV85,I1HQX9,I1HW30,I1H9J2,I1H6P1,A0A0Q3FCD9,A0A0Q3L768,I1H1Z5,I1GUK1,I1HZH4,I1HYD4,I1IWB9,A0A0Q3GEI5,I1GLW6,A0A0Q3N7G4,I1HUM5,I1GPL5,I1H652,I1IDU9,I1GT24,I1IY95,I1ITE0,I1HUT5,I1I7C6,I1IEV4,I1HZ33,I1GQI0,B3TNA5,I1IXT2,I1J051,A0A0Q3MUB2,I1HPW7,I1HEU7,I1HU05,I1I6G2,I1H0L3,A0A0Q3J5L1,A0A0Q3L7Y3,I1H6V6,A0A2K2DR42,I1IZL6,I1H5S8,A0A0Q3H4Z0,A0A0Q3KSY0,I1HIE2,A0A0Q3H775,A0A2K2D206,A0A0Q3JN21,I1H9H4,I1GP…
GO:CC	extracellular region	GO:0005576	4.38932e-06	5.3576	773	478	49	16983	I1IF60,I1IIB6,A0A0Q3EM76,A0A0Q3P935,I1J3P7,I1IKC1,I1J3P5,I1IHR6,I1J3Q5,I1HF23,I1ITH6,I1HF22,I1I9M6,A0A2K2CWW9,I1IEV4,I1H3P1,I1IJ54,A0A0Q3S700,I1GQL7,I1HTF1,I1GYF3,I1I2Z2,A0A0Q3FC45,I1GWG6,I1GQB6,I1IY89,I1H3P2,A0A2K2D6Z1,I1GPE0,A0A0Q3KU45,A0A2K2CKM0,I1GPE1,D7NLB8,I1HBL7,A0A0Q3HBB7,I1IKZ5,I1ISV5,I1HBL8,I1H1E3,I1ITB5,A0A0Q3N7I7,I1IN12,A0A2K2CTL2,I1HQ20,I1J3R1,A0A0Q3MWS9,I1J0D5,A0A0Q3HEV3,I1H3P5
GO:CC	organelle membrane	GO:0031090	9.75806e-06	5.01064	1572	478	79	16983	I1GV85,A0A0Q3HMH9,I1IEN9,I1HW30,I1H1Z5,A0A0Q3GKP7,I1J1X8,I1HF85,I1HYD4,I1HNY8,I1GMT5,I1GLW6,I1IEU3,I1IA21,I1H652,I1H5C7,A0A0Q3R8C0,I1IDU9,I1GT24,I1HR16,I1I7C6,I1HJW9,I1HH86,I1H5V4,I1GQI0,B3TNA5,I1IXT2,I1IX66,I1J051,I1HPW7,I1HEU7,I1HU05,A0A2K2DD22,I1H2R2,I1H7K9,A0A0Q3GYY4,I1HIZ4,A0A2K2DNU7,I1IZL6,I1H5S8,A0A0Q3H4Z0,I1GSW9,I1HRL5,I1HIC3,A0A0Q3JN21,I1IXI1,I1HZV0,I1I6N7,I1HG50,I1GXV3,I1GNN0,I1HLI8,I1I…
GO:CC	mitochondrial respirasome	GO:0005746	1.55417e-05	4.8085	69	478	12	16983	I1GMT5,I1IA21,I1H652,I1HR16,I1HH86,I1IX66,A0A2K2DD22,I1H2R2,I1HRL5,I1HIC3,I1GR82,I1IV38
GO:CC	respirasome	GO:0070469	3.23673e-05	4.48989	88	478	13	16983	I1GMT5,I1IA21,I1H652,I1HR16,I1HH86,I1IX66,A0A2K2DD22,I1H2R2,I1GSW9,I1HRL5,I1HIC3,I1GR82,I1IV38
GO:CC	plastid envelope	GO:0009526	4.04885e-05	4.39267	560	478	37	16983	I1GV85,I1HW30,I1H1Z5,I1GUK1,I1HYD4,I1GLW6,I1IDU9,I1GT24,I1IY95,I1I7C6,I1GQI0,B3TNA5,I1IXT2,I1J051,I1HPW7,I1HEU7,I1HU05,I1IZL6,I1H5S8,A0A0Q3H4Z0,A0A2K2D206,A0A0Q3JN21,I1HG50,I1GXV3,I1HVH4,I1J0E0,I1H693,A0A0Q3HGD8,A0A0Q3FY40,A0A0Q3EFS4,I1HLV5,I1GRC3,I1H4N3,I1HDD8,I1H4K0,I1HP04,I1H6Q7
GO:CC	mitochondrial membrane	GO:0031966	4.25746e-05	4.37085	283	478	24	16983	I1HNY8,I1GMT5,I1IEU3,I1IA21,I1H652,I1H5C7,I1HR16,I1HJW9,I1HH86,I1H5V4,I1IXT2,I1IX66,A0A2K2DD22,I1H2R2,A0A0Q3GYY4,I1GSW9,I1HRL5,I1HIC3,I1ID83,I1HVH4,I1I5W1,I1GR82,I1IV38,I1HP04
GO:CC	mitochondrial envelope	GO:0005740	9.06769e-05	4.0425	297	478	24	16983	I1HNY8,I1GMT5,I1IEU3,I1IA21,I1H652,I1H5C7,I1HR16,I1HJW9,I1HH86,I1H5V4,I1IXT2,I1IX66,A0A2K2DD22,I1H2R2,A0A0Q3GYY4,I1GSW9,I1HRL5,I1HIC3,I1ID83,I1HVH4,I1I5W1,I1GR82,I1IV38,I1HP04
GO:CC	mitochondrial inner membrane	GO:0005743	0.000112195	3.95002	242	478	21	16983	I1GMT5,I1IEU3,I1IA21,I1H652,I1HR16,I1HH86,I1H5V4,I1IXT2,I1IX66,A0A2K2DD22,I1H2R2,A0A0Q3GYY4,I1GSW9,I1HRL5,I1HIC3,I1ID83,I1HVH4,I1I5W1,I1GR82,I1IV38,I1HP04
GO:CC	plastid membrane	GO:0042170	0.000408476	3.38883	394	478	27	16983	I1GV85,I1HW30,I1H1Z5,I1HYD4,I1GLW6,I1IDU9,I1GT24,I1I7C6,I1GQI0,B3TNA5,I1J051,I1HPW7,I1HEU7,I1HU05,I1IZL6,I1H5S8,A0A0Q3H4Z0,A0A0Q3JN21,I1HG50,I1GXV3,I1J0E0,I1H693,A0A0Q3FY40,A0A0Q3EFS4,I1H4N3,I1HDD8,I1HP04
GO:CC	respiratory chain complex	GO:0098803	0.000408476	3.38883	69	478	10	16983	I1GMT5,I1IA21,I1H652,I1HR16,I1HH86,I1IX66,A0A2K2DD22,I1H2R2,I1HRL5,I1HIC3
GO:CC	organelle inner membrane	GO:0019866	0.000913599	3.03924	282	478	21	16983	I1GMT5,I1IEU3,I1IA21,I1H652,I1HR16,I1HH86,I1H5V4,I1IXT2,I1IX66,A0A2K2DD22,I1H2R2,A0A0Q3GYY4,I1GSW9,I1HRL5,I1HIC3,I1ID83,I1HVH4,I1I5W1,I1GR82,I1IV38,I1HP04
GO:CC	plant-type cell wall	GO:0009505	0.000968345	3.01397	163	478	15	16983	I1IF60,A0A0Q3EM76,A0A0Q3P935,I1J3P7,I1J3P5,I1J3Q5,I1HF23,I1HF22,A0A2K2CWW9,I1GQL7,A0A0Q3FC45,A0A2K2D6Z1,D7NLB8,I1IKZ5,I1H1E3
GO:CC	respiratory chain complex I	GO:0045271	0.00194246	2.71165	41	478	7	16983	I1GMT5,I1H652,I1HR16,I1HH86,A0A2K2DD22,I1HRL5,I1HIC3
GO:CC	mitochondrial respiratory chain complex I	GO:0005747	0.00194246	2.71165	41	478	7	16983	I1GMT5,I1H652,I1HR16,I1HH86,A0A2K2DD22,I1HRL5,I1HIC3
GO:CC	NADH dehydrogenase complex	GO:0030964	0.00215168	2.66722	42	478	7	16983	I1GMT5,I1H652,I1HR16,I1HH86,A0A2K2DD22,I1HRL5,I1HIC3
GO:CC	chloroplast thylakoid	GO:0009534	0.00215168	2.66722	328	478	22	16983	I1GV85,I1HW30,I1H1Z5,I1HYD4,I1GLW6,I1IDU9,I1GT24,I1I7C6,I1GQI0,B3TNA5,I1J051,A0A0Q3MUB2,I1HU05,A0A0Q3J5L1,I1IZL6,I1H5S8,A0A0Q3JN21,A0A0Q3P7B2,A0A0Q3FY40,I1H4N3,I1HDD8,I1HP04
GO:CC	plastid thylakoid	GO:0031976	0.00215168	2.66722	329	478	22	16983	I1GV85,I1HW30,I1H1Z5,I1HYD4,I1GLW6,I1IDU9,I1GT24,I1I7C6,I1GQI0,B3TNA5,I1J051,A0A0Q3MUB2,I1HU05,A0A0Q3J5L1,I1IZL6,I1H5S8,A0A0Q3JN21,A0A0Q3P7B2,A0A0Q3FY40,I1H4N3,I1HDD8,I1HP04
GO:CC	chloroplast envelope	GO:0009941	0.00224286	2.6492	331	478	22	16983	I1GV85,I1GUK1,I1IY95,I1I7C6,I1GQI0,I1IXT2,I1HPW7,I1HEU7,I1HU05,A0A0Q3H4Z0,A0A2K2D206,I1HG50,I1GXV3,I1HVH4,I1J0E0,I1H693,A0A0Q3HGD8,A0A0Q3EFS4,I1HLV5,I1GRC3,I1H4K0,I1H6Q7
GO:CC	oxidoreductase complex	GO:1990204	0.00293659	2.53216	109	478	11	16983	I1GMT5,I1IA21,I1H652,I1HR16,I1HH86,I1IX66,A0A2K2DD22,I1H2R2,I1I8I7,I1HRL5,I1HIC3
GO:CC	chloroplast thylakoid membrane	GO:0009535	0.00360969	2.44253	276	478	19	16983	I1GV85,I1HW30,I1H1Z5,I1HYD4,I1GLW6,I1IDU9,I1GT24,I1I7C6,I1GQI0,B3TNA5,I1J051,I1HU05,I1IZL6,I1H5S8,A0A0Q3JN21,A0A0Q3FY40,I1H4N3,I1HDD8,I1HP04
GO:CC	plastid thylakoid membrane	GO:0055035	0.00363164	2.4399	277	478	19	16983	I1GV85,I1HW30,I1H1Z5,I1HYD4,I1GLW6,I1IDU9,I1GT24,I1I7C6,I1GQI0,B3TNA5,I1J051,I1HU05,I1IZL6,I1H5S8,A0A0Q3JN21,A0A0Q3FY40,I1H4N3,I1HDD8,I1HP04
GO:CC	outer membrane	GO:0019867	0.00406855	2.39056	80	478	9	16983	I1HNY8,I1H5C7,I1HJW9,I1HEU7,A0A0Q3H4Z0,I1HG50,I1GXV3,I1J0E0,I1H693
GO:CC	organelle outer membrane	GO:0031968	0.00406855	2.39056	80	478	9	16983	I1HNY8,I1H5C7,I1HJW9,I1HEU7,A0A0Q3H4Z0,I1HG50,I1GXV3,I1J0E0,I1H693
GO:CC	thylakoid	GO:0009579	0.00431413	2.36511	425	478	25	16983	I1GV85,I1HW30,I1H1Z5,I1HYD4,I1GLW6,I1IDU9,I1GT24,I1I7C6,I1GQI0,B3TNA5,I1J051,A0A0Q3MUB2,A0A0Q3HSX2,I1HU05,A0A0Q3J5L1,I1IZL6,I1H5S8,I1HIE2,I1I8I7,A0A0Q3JN21,A0A0Q3P7B2,A0A0Q3FY40,I1H4N3,I1HDD8,I1HP04
GO:CC	thylakoid membrane	GO:0042651	0.00438043	2.35848	308	478	20	16983	I1GV85,I1HW30,I1H1Z5,I1HYD4,I1GLW6,I1IDU9,I1GT24,I1I7C6,I1GQI0,B3TNA5,I1J051,I1HU05,I1IZL6,I1H5S8,I1I8I7,A0A0Q3JN21,A0A0Q3FY40,I1H4N3,I1HDD8,I1HP04
GO:CC	cell wall	GO:0005618	0.00438043	2.35848	355	478	22	16983	I1IF60,A0A0Q3EM76,I1HZH4,A0A0Q3P935,I1J3P7,I1J3P5,I1J3Q5,I1HF23,I1HF22,A0A2K2CWW9,I1GQL7,A0A0Q3FC45,A0A2K2D6Z1,I1GPE0,A0A2K2CKM0,I1GPE1,D7NLB8,A0A0Q3F3M1,I1IKZ5,I1H1E3,I1I3S3,A0A0Q3N7I7
GO:CC	inner mitochondrial membrane protein complex	GO:0098800	0.00466151	2.33147	138	478	12	16983	I1GMT5,I1IA21,I1H652,I1HR16,I1HH86,I1IXT2,I1IX66,A0A2K2DD22,I1H2R2,I1HRL5,I1HIC3,I1ID83
GO:CC	external encapsulating structure	GO:0030312	0.00496496	2.30408	360	478	22	16983	I1IF60,A0A0Q3EM76,I1HZH4,A0A0Q3P935,I1J3P7,I1J3P5,I1J3Q5,I1HF23,I1HF22,A0A2K2CWW9,I1GQL7,A0A0Q3FC45,A0A2K2D6Z1,I1GPE0,A0A2K2CKM0,I1GPE1,D7NLB8,A0A0Q3F3M1,I1IKZ5,I1H1E3,I1I3S3,A0A0Q3N7I7
GO:CC	cell junction	GO:0030054	0.00746185	2.12715	351	478	21	16983	I1I5H1,I1HZH4,A0A0Q3P935,I1J3P7,A0A0Q3FVN0,I1J3P5,I1J3Q5,I1HF23,I1GS36,I1HF22,A0A2K2CWW9,I1GQL7,I1H0L3,A0A2K2D6Z1,A0A0Q3RJ52,I1IFJ1,I1GVC9,D7NLB8,I1IAA7,I1I096,I1HV26
GO:CC	symplast	GO:0055044	0.00746185	2.12715	351	478	21	16983	I1I5H1,I1HZH4,A0A0Q3P935,I1J3P7,A0A0Q3FVN0,I1J3P5,I1J3Q5,I1HF23,I1GS36,I1HF22,A0A2K2CWW9,I1GQL7,I1H0L3,A0A2K2D6Z1,A0A0Q3RJ52,I1IFJ1,I1GVC9,D7NLB8,I1IAA7,I1I096,I1HV26
GO:CC	anchoring junction	GO:0070161	0.00746185	2.12715	351	478	21	16983	I1I5H1,I1HZH4,A0A0Q3P935,I1J3P7,A0A0Q3FVN0,I1J3P5,I1J3Q5,I1HF23,I1GS36,I1HF22,A0A2K2CWW9,I1GQL7,I1H0L3,A0A2K2D6Z1,A0A0Q3RJ52,I1IFJ1,I1GVC9,D7NLB8,I1IAA7,I1I096,I1HV26
GO:CC	plasmodesma	GO:0009506	0.00746185	2.12715	351	478	21	16983	I1I5H1,I1HZH4,A0A0Q3P935,I1J3P7,A0A0Q3FVN0,I1J3P5,I1J3Q5,I1HF23,I1GS36,I1HF22,A0A2K2CWW9,I1GQL7,I1H0L3,A0A2K2D6Z1,A0A0Q3RJ52,I1IFJ1,I1GVC9,D7NLB8,I1IAA7,I1I096,I1HV26
GO:CC	cell-cell junction	GO:0005911	0.00746185	2.12715	351	478	21	16983	I1I5H1,I1HZH4,A0A0Q3P935,I1J3P7,A0A0Q3FVN0,I1J3P5,I1J3Q5,I1HF23,I1GS36,I1HF22,A0A2K2CWW9,I1GQL7,I1H0L3,A0A2K2D6Z1,A0A0Q3RJ52,I1IFJ1,I1GVC9,D7NLB8,I1IAA7,I1I096,I1HV26
GO:CC	photosynthetic membrane	GO:0034357	0.00974874	2.01105	335	478	20	16983	I1GV85,I1HW30,I1H1Z5,I1HYD4,I1GLW6,I1IDU9,I1GT24,I1I7C6,I1GQI0,B3TNA5,I1J051,I1HU05,I1IZL6,I1H5S8,I1I8I7,A0A0Q3JN21,A0A0Q3FY40,I1H4N3,I1HDD8,I1HP04
GO:CC	chloroplast outer membrane	GO:0009707	0.0152499	1.81673	48	478	6	16983	I1HEU7,A0A0Q3H4Z0,I1HG50,I1GXV3,I1J0E0,I1H693
GO:CC	mitochondrial respiratory chain complex III	GO:0005750	0.0206644	1.68478	11	478	3	16983	I1IA21,I1IX66,I1H2R2
GO:CC	respiratory chain complex III	GO:0045275	0.0206644	1.68478	11	478	3	16983	I1IA21,I1IX66,I1H2R2
GO:CC	intrinsic component of mitochondrial membrane	GO:0098573	0.02093	1.67923	52	478	6	16983	I1IEU3,I1H5C7,I1HJW9,I1GR82,I1IV38,I1HP04
GO:CC	integral component of mitochondrial membrane	GO:0032592	0.02093	1.67923	52	478	6	16983	I1IEU3,I1H5C7,I1HJW9,I1GR82,I1IV38,I1HP04
GO:CC	plastid outer membrane	GO:0009527	0.0225405	1.64704	53	478	6	16983	I1HEU7,A0A0Q3H4Z0,I1HG50,I1GXV3,I1J0E0,I1H693
GO:CC	eukaryotic translation initiation factor 3 complex	GO:0005852	0.0257178	1.58977	24	478	4	16983	I1GQ18,I1ITM0,I1HGC4,A0A2K2D0U4
GO:CC	mitochondrion	GO:0005739	0.0264234	1.57801	980	478	42	16983	A0A0Q3HMH9,I1IEN9,A0A0Q3FCD9,I1HNY8,I1GMT5,I1IEU3,I1IA21,I1H652,I1H5C7,A0A0Q3F5H0,I1IPG3,I1HR16,I1IEV4,I1HJW9,I1HH86,I1H5V4,A0A2K2D986,I1IXT2,I1IX66,I1HIT3,A0A0Q3HSX2,I1HQH7,A0A2K2DD22,I1H2R2,A0A0Q3GYY4,A0A0Q3L7Y3,I1GSW9,I1HRL5,I1HIC3,I1J2R4,I1I9U3,A0A0Q3N5T2,I1ID83,A0A0Q3LYL7,I1HVH4,I1HL44,I1H2L1,I1I5W1,I1GR82,I1IV38,I1HMM0,I1HP04
GO:CC	photosystem I	GO:0009522	0.0489796	1.30998	45	478	5	16983	I1HYD4,I1GLW6,I1GT24,I1I7C6,I1GQI0

## Sheet: response to OS downregulated
Accession	ANOVA p value	ANOVA q-value	C3H/APX-KD Vs. WT	C3H/APX-KD Vs. apx3	apx3 Vs. WT	C3H/APX-KD Vs. WT	C3H/APX-KD Vs. apx3	apx3 Vs. WT	Protein description
I1H6P1	4.75e-05	0.000206512	-1.3021	-1.511	0.2089	TRUE	TRUE	FALSE	APX1_ARATHRecName: Full=L-ascorbate peroxidase 1, cytosolic; Short=AP; Short=AtAPx01
I1ITX3	0.00130592	0.00342036	-0.4271	-0.4116	-0.0155	TRUE	TRUE	FALSE	APXS_ARATHRecName: Full=L-ascorbate peroxidase S, chloroplastic/mitochondrial; AltName: Full=Stromal ascorbate peroxidase; Short=AtAPx05; Short=sAPX; Flags: Precursor
I1IXW3	0.000314839	0.0010014	-0.4315	-0.4078	-0.0236	TRUE	TRUE	FALSE	APXT_ARATHRecName: Full=L-ascorbate peroxidase T, chloroplastic; AltName: Full=Thylakoid-bound ascorbate peroxidase; Short=AtAPx06; Short=tAPX; Flags: Precursor
A0A0Q3P935	0.00691467	0.014036	-1.5275	-1.6494	0.1218	TRUE	TRUE	FALSE	PER12_ARATHRecName: Full=Peroxidase 12; Short=Atperox P12; AltName: Full=ATP4a; AltName: Full=PRXR6; Flags: Precursor
I1J3P7	0.00708183	0.014324	-2.6075	-2.4268	-0.1807	TRUE	TRUE	FALSE	PER12_ARATHRecName: Full=Peroxidase 12; Short=Atperox P12; AltName: Full=ATP4a; AltName: Full=PRXR6; Flags: Precursor
I1IWB9	0.00066921	0.00192688	-0.7486	-1.0021	0.2534	TRUE	TRUE	FALSE	APX3_ARATHRecName: Full=L-ascorbate peroxidase 3; Short=AtAPx03
I1GX66	0.00276255	0.00648378	-0.5369	-0.3063	-0.2306	TRUE	TRUE	FALSE	PRX2E_ARATHRecName: Full=Peroxiredoxin-2E, chloroplastic; AltName: Full=Peroxiredoxin IIE; AltName: Full=Thioredoxin peroxidase 2E; Flags: Precursor
I1IBI7	0.000551106	0.00163149	-0.4775	-0.5002	0.0228	TRUE	TRUE	FALSE	TIL_ARATHRecName: Full=Temperature-induced lipocalin-1; Short=AtTIL1
I1J3P5	0.00609129	0.0126015	-0.9217	-1.1973	0.2756	TRUE	TRUE	FALSE	PER12_ARATHRecName: Full=Peroxidase 12; Short=Atperox P12; AltName: Full=ATP4a; AltName: Full=PRXR6; Flags: Precursor
I1J3Q5	0.00520108	0.0109914	-1.0529	-1.2927	0.2397	TRUE	TRUE	FALSE	PER12_ARATHRecName: Full=Peroxidase 12; Short=Atperox P12; AltName: Full=ATP4a; AltName: Full=PRXR6; Flags: Precursor
I1HF23	0.00212875	0.00517512	-0.8012	-1.3709	0.5696	TRUE	TRUE	FALSE	PER15_ARATHRecName: Full=Peroxidase 15; Short=Atperox P15; AltName: Full=ATP36; Flags: Precursor
I1HF22	0.00173507	0.00433968	-1.1558	-1.8121	0.6563	TRUE	TRUE	FALSE	PER54_ARATHRecName: Full=Peroxidase 54; Short=Atperox P54; AltName: Full=ATP29a; Flags: Precursor
I1GQL7	0.0126822	0.0236434	-0.9538	-0.8139	-0.1399	TRUE	TRUE	FALSE	PER3_ARATHRecName: Full=Peroxidase 3; Short=Atperox P3; AltName: Full=ATPRC; AltName: Full=RCI3A; AltName: Full=Rare cold-inducible protein; Flags: Precursor
I1HUX4	0.000245747	0.000811394	-0.6269	-0.9672	0.3403	TRUE	TRUE	FALSE	AT18A_ARATHRecName: Full=Autophagy-related protein 18a; Short=AtATG18a; AltName: Full=Protein PEROXISOME UNUSUAL POSITIONING 2
A0A0Q3HI32	0.000817985	0.00229008	-0.7115	-0.7006	-0.0109	TRUE	TRUE	FALSE	HS178_ARATHRecName: Full=17.8 kDa class I heat shock protein; AltName: Full=17.8 kDa heat shock protein; Short=AtHsp17.8
I1H0L3	0.000314109	0.000999882	-1.565	-1.9162	0.3512	TRUE	TRUE	FALSE	RFS6_ARATHRecName: Full=Probable galactinol--sucrose galactosyltransferase 6; AltName: Full=Protein DARK INDUCIBLE 10; AltName: Full=Raffinose synthase 6
A0A2K2D6Z1	0.000360547	0.00112896	-1.4377	-1.3561	-0.0815	TRUE	TRUE	FALSE	PER25_ARATHRecName: Full=Peroxidase 25; Short=Atperox P25; Flags: Precursor
D7NLB8	0.00136988	0.00355965	-1.5077	-2.7165	1.2088	TRUE	TRUE	FALSE	PER3_ARATHRecName: Full=Peroxidase 3; Short=Atperox P3; AltName: Full=ATPRC; AltName: Full=RCI3A; AltName: Full=Rare cold-inducible protein; Flags: Precursor
I1IAV0	6.02e-05	0.000251908	-1.2246	-1.53	0.3055	TRUE	TRUE	FALSE	AB1K8_ARATHRecName: Full=Protein ACTIVITY OF BC1 COMPLEX KINASE 8, chloroplastic; Short=ABC1-LIKE KINASE 8; AltName: Full=ABC2 homolog protein 13; Short=AtATH13; AltName: Full=Oxidative stress-related ABC1-like protein 1, chloroplastic; Short=AtOSA1; Flags: Precursor
A0A0Q3L8C2	0.00322617	0.0073852	-2.266	-1.8227	-0.4434	TRUE	TRUE	FALSE	SRX_ARATHRecName: Full=Sulfiredoxin, chloroplastic/mitochondrial; Short=AtSRX; Flags: Precursor

## Sheet: Photosynthesis-related proteins
Accession	Description	C3H/APX-KD Vs. WT (log2FC)	C3H/APX-KD Vs. TDNA-control (log2FC)	TDNA-control Vs. WT (log2FC)
A0A0Q3FY40	NAD(P)H-quinone oxidoreductase subunit K	-7.4327 (*)	-6.4615 (*)	-0.9711 (ns)
I1HG10	Solanesyl diphosphate synthase 2	-5.257 (*)	-4.9508 (*)	-0.3062 (ns)
A0A0Q3JN21	NAD(P)H-quinone oxidoreductase subunit 1	-2.0183 (*)	-2.0227 (*)	0.0044 (ns)
I1HIE2	Serine/threonine-protein kinase STN8	-1.4263 (*)	-1.4287 (*)	0.0024 (ns)
I1I7C6	Chlorophyll a-b binding protein 4	-0.9778 (*)	-0.6565 (*)	-0.3212 (ns)
I1H1Z5	Ferredoxin--NADP reductase	-0.8617 (*)	-0.8466 (*)	-0.0151 (ns)
I1I8I7	PsbP domain-containing protein 3	-0.8492 (*)	-0.7333 (*)	-0.1159 (ns)
B3TNA5	NAD(P)H-quinone oxidoreductase subunit H	-0.8387 (*)	-0.7562 (*)	-0.0825 (ns)
I1HW30	Ferredoxin--NADP reductase, leaf isozyme 1	-0.7922 (*)	-0.7246 (*)	-0.0676 (ns)
A0A0Q3J5L1	Photosystem II D1 precursor processing protein PSB27-H2	-0.702 (*)	-0.6835 (*)	-0.0185 (ns)
I1GT24	Photosystem I chlorophyll a/b-binding protein 2	-0.5344 (*)	-0.7302 (*)	0.1958 (ns)
I1GLW6	Photosystem I reaction center subunit II-2	-0.5239 (*)	-0.499 (*)	-0.0249 (ns)
I1HYD4	Photosystem I chlorophyll a/b-binding protein 3-1	-0.4635 (*)	-0.3742 (*)	-0.0893 (ns)
I1GWT8	Thylakoid lumenal 16.5 kDa protein	-0.4338 (*)	-0.3483 (*)	-0.0855 (ns)
I1GV85	ATP-dependent zinc metalloprotease FTSH 5	-0.4314 (*)	-0.3736 (*)	-0.0578 (ns)
A0A2K2CZG7	Ribulose bisphosphate carboxylase large chain	-0.3581 (*)	-0.451 (*)	0.0929 (ns)
I1GQI0	Chlorophyll a-b binding protein 2.4	-0.3319 (*)	-0.355 (*)	0.0231 (ns)
I1H5S8	Photosystem II repair protein PSB27-H1	-0.3268 (*)	-0.3406 (*)	0.0138 (ns)

## Sheet: cluster 2_upregulated
source	term_name	term_id	adjusted_p_value	negative_log10_of_adjusted_p_value	term_size	query_size	intersection_size	effective_domain_size	intersections
GO:MF	RNA binding	GO:0003723	1.48631e-14	13.8279	1351	897	137	18711	A0A0Q3H9X2,I1GRD3,I1IE46,I1HCM0,A0A2K2DC37,I1IVY6,I1IUQ2,I1I573,I1GLD2,I1H6W6,I1GRG7,A0A0Q3JUP6,I1GLN7,I1H4P8,I1IT43,I1GVX9,I1IE34,I1IKL5,I1GVZ8,I1H5G8,I1I0H3,I1I006,I1HE92,A0A2K2DI87,A0A0Q3H0M9,I1IDE0,I1H646,I1H5T1,A0A0Q3KEM8,I1H1W2,I1IGJ3,I1ID84,A0A0Q3GQX4,I1IWV2,I1GWA2,A0A0Q3E7D4,A0A2K2DCU5,I1HMZ7,I1HWA4,I1H6D9,A0A0Q3ICN3,I1HQ79,I1I0G3,I1HF94,A0A0Q3KRU7,A0A0Q3HF61,A0A0Q3KFB6,A0A2K2CL81,I1IEC2,…
GO:MF	heterocyclic compound binding	GO:1901363	9.73363e-09	8.01173	7573	897	458	18711	I1H9V2,I1I4G9,A0A0Q3H9X2,A0A0Q3IPJ8,I1HLI3,A0A0Q3R1X8,I1HEQ7,A0A0Q3FLA7,I1I0L2,I1HUN1,I1GRD3,I1I0M3,A0A0Q3EFU0,I1IMB4,I1HP99,I1IE46,I1HCM0,A0A2K2DC37,I1I0L5,I1IVY6,I1IUQ2,I1GRS0,I1J2Z8,A0A0Q3LDX5,I1I037,I1HSV5,I1GL63,I1IDL3,I1I573,I1GLD2,I1H6W6,I1GRG7,I1HT67,I1H338,I1I5A4,A0A0Q3JUP6,I1GRM4,A0A2K2D7U0,I1GLN7,I1H4P8,I1IT43,I1H0M8,I1HC77,I1GVX9,I1IE34,I1IKL5,I1GVZ8,A0A2K2CPG2,I1H5G8,I1GZS8,I1I0H3,I1…
GO:MF	organic cyclic compound binding	GO:0097159	9.73363e-09	8.01173	7583	897	459	18711	I1H9V2,I1I4G9,A0A0Q3H9X2,A0A0Q3IPJ8,I1HLI3,A0A0Q3R1X8,I1HEQ7,A0A0Q3FLA7,I1I0L2,I1HUN1,I1GRD3,I1I0M3,A0A0Q3EFU0,I1IMB4,I1HP99,I1IE46,I1HCM0,A0A2K2DC37,I1I0L5,I1IVY6,I1IUQ2,I1GRS0,I1J2Z8,A0A0Q3LDX5,I1I037,I1HSV5,I1GL63,I1IDL3,I1I573,I1GLD2,I1H6W6,I1GRG7,I1HT67,I1H338,I1I5A4,A0A0Q3JUP6,I1GRM4,A0A2K2D7U0,I1GLN7,I1H4P8,I1IT43,I1H0M8,I1HC77,I1GVX9,I1IE34,I1IKL5,I1H6Z5,I1GVZ8,A0A2K2CPG2,I1H5G8,I1GZS8,I1…
GO:MF	mRNA binding	GO:0003729	9.76509e-08	7.01032	398	897	50	18711	I1IE46,A0A2K2DC37,I1I573,A0A0Q3JUP6,I1GLN7,I1IDE0,I1H5T1,A0A0Q3KEM8,I1ID84,A0A0Q3GQX4,I1IWV2,I1GWA2,A0A0Q3E7D4,A0A2K2DCU5,I1HMZ7,I1HFH3,I1HBA4,I1IE97,I1IBQ4,I1J2K0,I1HYA3,I1I0I4,I1IED4,A0A2K2DC68,I1I525,I1I8K7,I1H4L2,A0A0Q3J480,I1J334,I1GSL1,I1GPB5,I1GTN7,I1INP0,I1I1U1,I1H150,I1IZ93,I1HTX4,A0A2K2CUM8,A0A0Q3MGX2,I1I2T7,A0A0Q3FQY2,I1GYG4,I1GUR6,I1GLP6,A0A0Q3FGE0,I1GW41,I1H9R5,I1I4D4,I1IBW7,I1HG39
GO:MF	nucleic acid binding	GO:0003676	2.78679e-05	4.5549	3887	897	249	18711	A0A0Q3H9X2,I1GRD3,I1IMB4,I1IE46,I1HCM0,A0A2K2DC37,I1IVY6,I1IUQ2,I1J2Z8,I1I573,I1GLD2,I1H6W6,I1GRG7,A0A0Q3JUP6,I1GLN7,I1H4P8,I1IT43,I1GVX9,I1IE34,I1IKL5,I1GVZ8,I1H5G8,I1I0H3,I1GQY0,I1I006,I1HFB1,I1HE92,A0A2K2DI87,A0A0Q3H0M9,I1IDE0,I1H646,I1H5T1,A0A0Q3KEM8,I1H1W2,I1IGJ3,I1ID84,A0A0Q3GQX4,I1IWV2,I1GWA2,A0A2K2DP94,I1I1H0,A0A0Q3E7D4,I1I418,I1GNF9,I1HUR3,A0A2K2DCU5,I1HMZ7,I1HWA4,A0A0Q3GSS9,I1H6D9,A0A2K…
GO:MF	protein-containing complex binding	GO:0044877	2.78679e-05	4.5549	241	897	32	18711	A0A0Q3IQF5,I1HFB1,I1HJR4,A0A2K2DP94,A0A0Q3FPL3,I1HVW3,I1HU72,I1I788,I1H5B3,I1GMN0,I1J3H2,A0A0Q3ERS9,I1J3H1,I1I7Q7,I1H747,I1HW17,I1HGC7,I1GSM6,I1I0I4,I1GPY0,I1IEL4,I1HXX4,I1GR92,I1IAF1,I1GPB5,A0A0Q3JQ87,A0A2K2DIU6,A0A2K2DHD7,I1HVY3,A0A2K2DNZ2,I1IB22,I1I565
GO:MF	ATPase	GO:0016887	2.97586e-05	4.52639	790	897	71	18711	I1H9V2,I1I4G9,A0A0Q3IPJ8,A0A0Q3EFU0,A0A0Q3LDX5,I1I037,I1IDL3,I1I573,I1GLD2,I1HT67,I1HMR2,I1IKL5,I1GZS8,I1GQY0,I1HFB1,I1H0K8,I1HH23,I1H646,I1HNS4,A0A0Q3KEM8,I1IGJ3,A0A2K2CZC7,A0A0Q3E7D4,A0A0Q3R3K2,A0A0Q3FPL3,I1IU18,A0A2K2CWS2,A0A2K2D865,A0A0Q3HLY0,I1HN42,I1GMN0,I1J3H2,A0A0Q3J3U0,I1IAK3,A0A2K2D4T5,I1IDH7,A0A0Q3PTS7,I1HRQ8,A0A0Q3EI16,I1ITX1,I1HNZ5,I1J3H1,I1HEQ2,A0A0Q3KQM4,A0A2K2DEB1,I1GY69,A0A0Q3R8I…
GO:MF	cytoskeletal protein binding	GO:0008092	0.000133669	3.87397	240	897	30	18711	I1HUN1,A0A0Q3IQF5,I1GZS8,A0A0Q3EAR4,I1IX06,A0A0Q3FPL3,I1IFY9,I1HTS8,A0A0Q3FH76,A0A2K2D865,I1IMX3,I1H5B3,A0A0Q3J3U0,I1IBL5,I1H747,I1HRR0,I1IEL4,I1GR92,A0A0Q3I995,A0A0Q3H7A1,A0A0Q3E6A0,I1J339,A0A0Q3LE29,I1GZ99,I1H6B5,A0A2K2D2N3,A0A0Q3NYA6,A0A2K2DNZ2,I1IB22,I1I565
GO:MF	purine nucleotide binding	GO:0017076	0.000133669	3.87397	3042	897	199	18711	I1H9V2,I1I4G9,A0A0Q3IPJ8,A0A0Q3R1X8,I1HEQ7,A0A0Q3FLA7,I1HUN1,A0A0Q3EFU0,I1HP99,I1IUQ2,I1GRS0,A0A0Q3LDX5,I1I037,I1GL63,I1IDL3,I1I573,I1GLD2,I1HT67,I1H338,I1GRM4,A0A2K2D7U0,I1H0M8,I1IKL5,A0A2K2CPG2,I1GZS8,I1GQY0,A0A0Q3J734,I1I006,I1HFB1,I1GRV1,I1I3B7,I1H3J7,I1H0K8,I1HH23,I1IX06,I1H646,I1HNS4,A0A0Q3KEM8,I1J0Z2,I1IGJ3,A0A0Q3F6U3,A0A2K2CZC7,I1IGN6,I1HI18,I1IP40,A0A2K2D980,I1H7C9,I1GYQ5,I1HR67,A0A0Q3E7…
GO:MF	ubiquitin binding	GO:0043130	0.000133669	3.87397	47	897	12	18711	A0A2K2DP94,I1I788,A0A0Q3NH05,A0A0Q3ERS9,I1I7Q7,I1IYK0,I1HPR8,I1I910,I1HXX4,I1HSQ3,I1GX44,A0A2K2CXK2
GO:MF	small molecule binding	GO:0036094	0.000230937	3.63651	3526	897	223	18711	I1H9V2,I1I4G9,A0A0Q3IPJ8,I1HLI3,A0A0Q3R1X8,I1HEQ7,A0A0Q3FLA7,I1I0L2,I1HUN1,I1I0M3,A0A0Q3EFU0,I1HP99,I1I0L5,I1IUQ2,I1GRS0,A0A0Q3LDX5,I1I037,I1GL63,I1IDL3,I1I573,I1GLD2,I1HT67,I1H338,I1GRM4,A0A2K2D7U0,I1H0M8,I1HC77,I1IKL5,A0A2K2CPG2,I1GZS8,I1GQY0,A0A0Q3J734,I1I006,I1HFB1,I1GRV1,I1I3B7,I1H3J7,I1H0K8,I1HH23,I1IX06,I1H646,I1HNS4,A0A0Q3KEM8,I1J0Z2,I1IGJ3,A0A0Q3F6U3,A0A2K2CZC7,I1IGN6,I1IVG1,I1HI18,I1IP4…
GO:MF	purine ribonucleotide binding	GO:0032555	0.000235539	3.62794	3028	897	196	18711	I1H9V2,I1I4G9,A0A0Q3IPJ8,A0A0Q3R1X8,I1HEQ7,A0A0Q3FLA7,I1HUN1,A0A0Q3EFU0,I1HP99,I1IUQ2,I1GRS0,A0A0Q3LDX5,I1I037,I1GL63,I1IDL3,I1I573,I1GLD2,I1HT67,I1H338,I1GRM4,A0A2K2D7U0,I1H0M8,I1IKL5,A0A2K2CPG2,I1GZS8,I1GQY0,A0A0Q3J734,I1I006,I1HFB1,I1GRV1,I1H3J7,I1H0K8,I1HH23,I1IX06,I1H646,I1HNS4,A0A0Q3KEM8,I1J0Z2,I1IGJ3,A0A0Q3F6U3,A0A2K2CZC7,I1IGN6,I1HI18,A0A2K2D980,I1H7C9,I1GYQ5,I1HR67,A0A0Q3E7D4,A0A0Q3R3K2,…
GO:MF	ubiquitin-like protein binding	GO:0032182	0.000254105	3.59499	51	897	12	18711	A0A2K2DP94,I1I788,A0A0Q3NH05,A0A0Q3ERS9,I1I7Q7,I1IYK0,I1HPR8,I1I910,I1HXX4,I1HSQ3,I1GX44,A0A2K2CXK2
GO:MF	ribonucleotide binding	GO:0032553	0.000259306	3.58619	3067	897	197	18711	I1H9V2,I1I4G9,A0A0Q3IPJ8,A0A0Q3R1X8,I1HEQ7,A0A0Q3FLA7,I1HUN1,A0A0Q3EFU0,I1HP99,I1IUQ2,I1GRS0,A0A0Q3LDX5,I1I037,I1GL63,I1IDL3,I1I573,I1GLD2,I1HT67,I1H338,I1GRM4,A0A2K2D7U0,I1H0M8,I1IKL5,A0A2K2CPG2,I1GZS8,I1GQY0,A0A0Q3J734,I1I006,I1HFB1,I1GRV1,I1H3J7,I1H0K8,I1HH23,I1IX06,I1H646,I1HNS4,A0A0Q3KEM8,I1J0Z2,I1IGJ3,A0A0Q3F6U3,A0A2K2CZC7,I1IGN6,I1HI18,A0A2K2D980,I1H7C9,I1GYQ5,I1HR67,A0A0Q3E7D4,A0A0Q3R3K2,…
GO:MF	purine ribonucleoside triphosphate binding	GO:0035639	0.000259306	3.58619	2913	897	189	18711	I1H9V2,I1I4G9,A0A0Q3IPJ8,A0A0Q3R1X8,I1HEQ7,A0A0Q3FLA7,I1HUN1,A0A0Q3EFU0,I1HP99,I1IUQ2,I1GRS0,A0A0Q3LDX5,I1I037,I1IDL3,I1I573,I1GLD2,I1HT67,I1H338,I1GRM4,A0A2K2D7U0,I1H0M8,I1IKL5,A0A2K2CPG2,I1GZS8,I1GQY0,A0A0Q3J734,I1I006,I1HFB1,I1GRV1,I1H3J7,I1H0K8,I1HH23,I1IX06,I1H646,I1HNS4,A0A0Q3KEM8,I1J0Z2,I1IGJ3,A0A0Q3F6U3,A0A2K2CZC7,I1IGN6,I1HI18,A0A2K2D980,I1GYQ5,I1HR67,A0A0Q3E7D4,A0A0Q3R3K2,A0A0Q3FPL3,A0A…
GO:MF	carbohydrate derivative binding	GO:0097367	0.000259306	3.58619	3103	897	199	18711	I1H9V2,I1I4G9,A0A0Q3IPJ8,A0A0Q3R1X8,I1HEQ7,A0A0Q3FLA7,I1HUN1,A0A0Q3EFU0,I1HP99,I1IUQ2,I1GRS0,A0A0Q3LDX5,I1I037,I1GL63,I1IDL3,I1I573,I1GLD2,I1HT67,I1H338,I1GRM4,A0A2K2D7U0,I1H0M8,I1IKL5,A0A2K2CPG2,I1GZS8,I1GQY0,A0A0Q3J734,I1I006,I1HFB1,I1GRV1,I1H3J7,I1H0K8,I1HH23,I1IX06,I1H646,I1HNS4,A0A0Q3KEM8,I1J0Z2,I1IGJ3,A0A0Q3F6U3,A0A2K2CZC7,I1IGN6,I1HI18,A0A2K2D980,I1H7C9,I1GYQ5,I1HR67,A0A0Q3E7D4,A0A0Q3R3K2,…
GO:MF	adenyl nucleotide binding	GO:0030554	0.000259306	3.58619	2806	897	183	18711	I1H9V2,I1I4G9,A0A0Q3IPJ8,I1HEQ7,A0A0Q3FLA7,A0A0Q3EFU0,I1HP99,I1GRS0,A0A0Q3LDX5,I1I037,I1GL63,I1IDL3,I1I573,I1GLD2,I1HT67,I1H338,I1GRM4,A0A2K2D7U0,I1H0M8,I1IKL5,A0A2K2CPG2,I1GZS8,I1GQY0,I1HFB1,I1GRV1,I1I3B7,I1H3J7,I1H0K8,I1HH23,I1H646,I1HNS4,A0A0Q3KEM8,I1J0Z2,I1IGJ3,A0A0Q3F6U3,A0A2K2CZC7,I1IGN6,I1HI18,I1IP40,A0A2K2D980,I1H7C9,I1GYQ5,I1HR67,A0A0Q3E7D4,A0A0Q3R3K2,A0A0Q3FPL3,A0A0Q3HMA1,I1H7X9,A0A2K2C…
GO:MF	nucleotide binding	GO:0000166	0.000350559	3.45524	3348	897	211	18711	I1H9V2,I1I4G9,A0A0Q3IPJ8,I1HLI3,A0A0Q3R1X8,I1HEQ7,A0A0Q3FLA7,I1I0L2,I1HUN1,I1I0M3,A0A0Q3EFU0,I1HP99,I1I0L5,I1IUQ2,I1GRS0,A0A0Q3LDX5,I1I037,I1GL63,I1IDL3,I1I573,I1GLD2,I1HT67,I1H338,I1GRM4,A0A2K2D7U0,I1H0M8,I1IKL5,A0A2K2CPG2,I1GZS8,I1GQY0,A0A0Q3J734,I1I006,I1HFB1,I1GRV1,I1I3B7,I1H3J7,I1H0K8,I1HH23,I1IX06,I1H646,I1HNS4,A0A0Q3KEM8,I1J0Z2,I1IGJ3,A0A0Q3F6U3,A0A2K2CZC7,I1IGN6,I1HI18,I1IP40,A0A2K2D980,I…
GO:MF	nucleoside phosphate binding	GO:1901265	0.000350559	3.45524	3348	897	211	18711	I1H9V2,I1I4G9,A0A0Q3IPJ8,I1HLI3,A0A0Q3R1X8,I1HEQ7,A0A0Q3FLA7,I1I0L2,I1HUN1,I1I0M3,A0A0Q3EFU0,I1HP99,I1I0L5,I1IUQ2,I1GRS0,A0A0Q3LDX5,I1I037,I1GL63,I1IDL3,I1I573,I1GLD2,I1HT67,I1H338,I1GRM4,A0A2K2D7U0,I1H0M8,I1IKL5,A0A2K2CPG2,I1GZS8,I1GQY0,A0A0Q3J734,I1I006,I1HFB1,I1GRV1,I1I3B7,I1H3J7,I1H0K8,I1HH23,I1IX06,I1H646,I1HNS4,A0A0Q3KEM8,I1J0Z2,I1IGJ3,A0A0Q3F6U3,A0A2K2CZC7,I1IGN6,I1HI18,I1IP40,A0A2K2D980,I…
GO:MF	adenyl ribonucleotide binding	GO:0032559	0.000536754	3.27022	2794	897	180	18711	I1H9V2,I1I4G9,A0A0Q3IPJ8,I1HEQ7,A0A0Q3FLA7,A0A0Q3EFU0,I1HP99,I1GRS0,A0A0Q3LDX5,I1I037,I1GL63,I1IDL3,I1I573,I1GLD2,I1HT67,I1H338,I1GRM4,A0A2K2D7U0,I1H0M8,I1IKL5,A0A2K2CPG2,I1GZS8,I1GQY0,I1HFB1,I1GRV1,I1H3J7,I1H0K8,I1HH23,I1H646,I1HNS4,A0A0Q3KEM8,I1J0Z2,I1IGJ3,A0A0Q3F6U3,A0A2K2CZC7,I1IGN6,I1HI18,A0A2K2D980,I1H7C9,I1GYQ5,I1HR67,A0A0Q3E7D4,A0A0Q3R3K2,A0A0Q3FPL3,A0A0Q3HMA1,I1H7X9,A0A2K2CWS2,A0A2K2D865…
GO:MF	ATP binding	GO:0005524	0.000706171	3.15109	2680	897	173	18711	I1H9V2,I1I4G9,A0A0Q3IPJ8,I1HEQ7,A0A0Q3FLA7,A0A0Q3EFU0,I1HP99,I1GRS0,A0A0Q3LDX5,I1I037,I1IDL3,I1I573,I1GLD2,I1HT67,I1H338,I1GRM4,A0A2K2D7U0,I1H0M8,I1IKL5,A0A2K2CPG2,I1GZS8,I1GQY0,I1HFB1,I1GRV1,I1H3J7,I1H0K8,I1HH23,I1H646,I1HNS4,A0A0Q3KEM8,I1J0Z2,I1IGJ3,A0A0Q3F6U3,A0A2K2CZC7,I1IGN6,I1HI18,A0A2K2D980,I1GYQ5,I1HR67,A0A0Q3E7D4,A0A0Q3R3K2,A0A0Q3FPL3,A0A0Q3HMA1,I1H7X9,A0A2K2CWS2,A0A2K2D865,I1ISV4,I1IVA7…
GO:MF	nucleoside-triphosphatase regulator activity	GO:0060589	0.000761051	3.11859	122	897	18	18711	I1H4P8,I1I3B7,A0A0Q3LJP6,I1IKG4,I1IP40,A0A0Q3FH76,I1H2Y3,I1GWB7,I1HT49,I1I811,I1HYN1,A0A2K2DMG6,A0A0Q3H7A1,I1GTF9,A0A0Q3L922,A0A0Q3JS22,I1HB19,I1I3M1
GO:MF	ribonucleoprotein complex binding	GO:0043021	0.000761051	3.11859	89	897	15	18711	I1HJR4,I1HVW3,I1HU72,I1GMN0,I1J3H2,I1J3H1,I1HGC7,I1GSM6,I1I0I4,I1GPY0,I1GPB5,A0A0Q3JQ87,A0A2K2DIU6,A0A2K2DHD7,I1HVY3
GO:MF	tubulin binding	GO:0015631	0.000967626	3.01429	148	897	20	18711	I1HUN1,I1GZS8,A0A0Q3EAR4,I1IX06,I1IFY9,I1HTS8,A0A0Q3FH76,A0A2K2D865,I1IMX3,A0A0Q3J3U0,I1IBL5,I1HRR0,A0A0Q3I995,A0A0Q3E6A0,I1J339,A0A0Q3LE29,I1GZ99,I1H6B5,A0A2K2D2N3,A0A0Q3NYA6
GO:MF	pre-mRNA binding	GO:0036002	0.00141198	2.85017	15	897	6	18711	A0A0Q3H9X2,I1HQ79,I1IK06,I1HGE5,I1IEZ7,I1I0N2
GO:MF	binding	GO:0005488	0.0017506	2.75681	12934	897	672	18711	I1H9V2,I1H1T8,I1I4G9,A0A0Q3H9X2,A0A0Q3IPJ8,I1IEX5,I1HLI3,A0A0Q3R1X8,I1HEQ7,A0A0Q3FLA7,I1I0L2,I1HAM0,I1HUN1,I1GRD3,I1I0M3,I1GRE7,A0A0Q3EFU0,I1IMB4,I1GLL2,I1HP99,I1IE46,I1J2Z9,I1HCM0,A0A2K2DC37,I1I0L5,A0A0Q3K9B7,I1IVY6,I1IUQ2,I1GRS0,I1J2Z8,A0A0Q3LDX5,I1I037,I1HSV5,I1GL63,I1IDL3,I1I573,I1GLD2,I1H6W6,I1J2Y6,A0A0Q3IQF5,I1GRG7,I1HT67,I1H338,I1I5A4,I1GKW4,A0A0Q3JUP6,I1GRM4,I1IWI5,A0A2K2D7U0,I1GLN7,I1H4P…
GO:MF	proteasome binding	GO:0070628	0.00278279	2.55552	11	897	5	18711	A0A2K2DP94,I1I788,A0A0Q3ERS9,I1I7Q7,I1HXX4
GO:MF	microtubule binding	GO:0008017	0.00278279	2.55552	136	897	18	18711	I1HUN1,I1GZS8,A0A0Q3EAR4,I1IX06,I1IFY9,I1HTS8,A0A2K2D865,I1IMX3,A0A0Q3J3U0,I1IBL5,A0A0Q3I995,A0A0Q3E6A0,I1J339,A0A0Q3LE29,I1GZ99,I1H6B5,A0A2K2D2N3,A0A0Q3NYA6
GO:MF	clathrin adaptor activity	GO:0035615	0.00324931	2.48821	3	897	3	18711	I1HAM0,A0A2K2DQ86,A0A0Q3JS16
GO:MF	snoRNA binding	GO:0030515	0.00365506	2.43711	25	897	7	18711	I1GRD3,I1GRG7,I1GVZ8,I1H5G8,I1IE97,A0A0Q3RUS2,I1J3F8
GO:MF	anion binding	GO:0043168	0.00369245	2.43269	3446	897	208	18711	I1H9V2,I1I4G9,A0A0Q3IPJ8,I1HLI3,A0A0Q3R1X8,I1HEQ7,A0A0Q3FLA7,I1HUN1,A0A0Q3EFU0,I1HP99,I1IUQ2,I1GRS0,A0A0Q3LDX5,I1I037,I1IDL3,I1I573,I1GLD2,I1HT67,I1H338,I1GRM4,A0A2K2D7U0,I1H0M8,I1HC77,I1IKL5,A0A2K2CPG2,I1GZS8,I1GQY0,A0A0Q3J734,I1I006,I1HFB1,I1GRV1,I1H3J7,I1H0K8,I1HH23,I1IX06,I1H646,I1HNS4,A0A0Q3KEM8,I1J0Z2,I1IGJ3,A0A0Q3F6U3,A0A2K2CZC7,I1IGN6,I1IVG1,I1HI18,I1I1V9,A0A2K2D980,I1H7C9,I1GYQ5,I1HR67,A…
GO:MF	enzyme activator activity	GO:0008047	0.00369245	2.43269	153	897	19	18711	I1H4P8,A0A0Q3LJP6,I1IKG4,I1GSX9,A0A0Q3FH76,I1H2Y3,I1GWB7,I1HT49,I1I7Q7,I1I811,I1HYN1,A0A2K2DMG6,I1GKY4,A0A0Q3H7A1,I1GTF9,A0A0Q3JS22,A0A2K2CT65,I1HB19,I1I3M1
GO:MF	oxidoreductase activity, acting on the aldehyde or oxo group of donors, NAD or NADP as acceptor	GO:0016620	0.00432193	2.36432	43	897	9	18711	I1I0L2,I1I0M3,I1I0L5,A0A0Q3F6U3,I1GQY1,I1GQA1,I1I561,I1ITX4,I1HZT0
GO:MF	polyubiquitin modification-dependent protein binding	GO:0031593	0.0053742	2.26969	27	897	7	18711	A0A2K2DP94,I1HA43,I1I788,A0A2K2DM21,I1HA42,A0A0Q3ERS9,I1HXX4
GO:MF	GTPase activator activity	GO:0005096	0.0053742	2.26969	86	897	13	18711	I1H4P8,A0A0Q3LJP6,I1IKG4,A0A0Q3FH76,I1H2Y3,I1GWB7,I1HT49,I1I811,I1HYN1,A0A2K2DMG6,A0A0Q3H7A1,I1GTF9,I1I3M1
GO:MF	protein homodimerization activity	GO:0042803	0.00754622	2.12227	67	897	11	18711	I1GKW4,I1I3B7,I1I7K0,I1HI18,I1IP40,I1HBA4,A0A0Q3QBQ9,I1IV86,I1H203,A0A2K2CT65,I1HFM9
GO:MF	cargo adaptor activity	GO:0140312	0.00982193	2.0078	4	897	3	18711	I1HAM0,A0A2K2DQ86,A0A0Q3JS16
GO:MF	ligase activity	GO:0016874	0.0102928	1.98747	209	897	22	18711	A0A0Q3FLA7,I1GRM4,I1HMR2,A0A0Q3J734,I1HA38,I1H3J7,I1IGN6,I1HI18,I1IU18,I1H7X9,A0A0Q3HLY0,I1IDQ6,I1HUA9,I1GSW3,I1I4L8,I1IBQ4,A0A0Q3HUL9,I1HIX4,I1IV86,I1IAU8,I1HPW8,I1HRF6
GO:MF	protein-macromolecule adaptor activity	GO:0030674	0.0102928	1.98747	70	897	11	18711	I1HAM0,I1HEA8,I1HGP7,A0A2K2DQ86,A0A0Q3JS16,I1IQ54,I1HVG3,I1HA39,I1H1H1,I1IN77,A0A2K2CQY5
GO:MF	motor activity	GO:0003774	0.0159806	1.79641	74	897	11	18711	I1GZS8,A0A0Q3FPL3,A0A2K2D865,A0A0Q3J3U0,I1IEL4,A0A0Q3I995,I1HPI5,I1J339,A0A0Q3LE29,I1H6B5,A0A2K2D2N3
GO:MF	sulfotransferase activity	GO:0008146	0.0159806	1.79641	24	897	6	18711	I1GNW9,I1H7C7,I1HX24,I1ISN1,A0A0Q3GD13,A0A2K2DQD6
GO:MF	GTPase regulator activity	GO:0030695	0.0175482	1.75577	99	897	13	18711	I1H4P8,A0A0Q3LJP6,I1IKG4,A0A0Q3FH76,I1H2Y3,I1GWB7,I1HT49,I1I811,I1HYN1,A0A2K2DMG6,A0A0Q3H7A1,I1GTF9,I1I3M1
GO:MF	pre-mRNA 3'-splice site binding	GO:0030628	0.0175482	1.75577	10	897	4	18711	I1HQ79,I1IK06,I1HGE5,I1I0N2
GO:MF	molecular adaptor activity	GO:0060090	0.018604	1.73039	76	897	11	18711	I1HAM0,I1HEA8,I1HGP7,A0A2K2DQ86,A0A0Q3JS16,I1IQ54,I1HVG3,I1HA39,I1H1H1,I1IN77,A0A2K2CQY5
GO:MF	oxidoreductase activity, acting on the aldehyde or oxo group of donors	GO:0016903	0.0186532	1.72925	54	897	9	18711	I1I0L2,I1I0M3,I1I0L5,A0A0Q3F6U3,I1GQY1,I1GQA1,I1I561,I1ITX4,I1HZT0
GO:MF	transferase activity, transferring alkyl or aryl (other than methyl) groups	GO:0016765	0.0203953	1.69047	167	897	18	18711	I1HEQ7,I1IVG1,A0A0Q3FL26,I1ITR8,A0A0Q3G5Y8,I1HJF5,I1IRT6,I1ITA2,I1HLV3,A0A0Q3JGF5,I1I5K8,I1IFX8,I1I5L5,I1I5L7,I1GKD6,A0A2K2CT65,I1I5L8,I1HH16
GO:MF	translation factor activity, RNA binding	GO:0008135	0.0203953	1.69047	114	897	14	18711	I1IVY6,I1IUQ2,A0A0Q3JUP6,I1H4P8,I1I006,I1H5T1,I1GYK4,I1IAJ9,I1IJQ3,I1HU39,I1GTN7,I1GLX8,I1I3M1,I1HVY3
GO:MF	transferase activity, transferring sulphur-containing groups	GO:0016782	0.0206512	1.68505	45	897	8	18711	A0A0Q3PA55,I1GNW9,I1H7C7,I1HX24,I1HG95,I1ISN1,A0A0Q3GD13,A0A2K2DQD6
GO:MF	ligase activity, forming carbon-sulfur bonds	GO:0016877	0.0206512	1.68505	45	897	8	18711	A0A0Q3FLA7,I1HMR2,I1HA38,I1IU18,A0A0Q3HLY0,I1HUA9,I1GSW3,I1HPW8
GO:MF	GTPase binding	GO:0051020	0.0206512	1.68505	26	897	6	18711	I1IKG4,I1H2Y3,I1HPA9,A0A0Q3H6Q4,A0A0Q3NDM1,I1HIT9
GO:MF	ribosome binding	GO:0043022	0.0215279	1.667	56	897	9	18711	I1HJR4,I1HU72,I1GMN0,I1HGC7,I1GPY0,A0A0Q3JQ87,A0A2K2DIU6,A0A2K2DHD7,I1HVY3
GO:MF	helicase activity	GO:0004386	0.0221663	1.65431	156	897	17	18711	I1I573,I1GLD2,I1HT67,I1IKL5,I1HFB1,I1H646,A0A0Q3KEM8,I1IGJ3,A0A0Q3E7D4,I1IDH7,I1ITX1,I1HNZ5,I1GY69,A0A0Q3MDM2,A0A0Q3H396,A0A2K2CZY0,I1IBW7
GO:MF	translation regulator activity, nucleic acid binding	GO:0090079	0.0319118	1.49605	121	897	14	18711	I1IVY6,I1IUQ2,A0A0Q3JUP6,I1H4P8,I1I006,I1H5T1,I1GYK4,I1IAJ9,I1IJQ3,I1HU39,I1GTN7,I1GLX8,I1I3M1,I1HVY3
GO:MF	nucleoside-triphosphatase activity	GO:0017111	0.0327589	1.48467	249	897	23	18711	A0A0Q3R1X8,I1HUN1,I1IUQ2,I1GZS8,I1I006,I1IX06,A0A0Q3FPL3,A0A2K2D865,I1GYK4,A0A0Q3J3U0,I1HW17,I1HYN1,I1GPY0,I1IEL4,A0A0Q3I995,I1HPI5,A0A0Q3JQ87,I1J339,A0A0Q3LE29,I1H6B5,A0A2K2DHD7,I1GQ02,A0A2K2D2N3
GO:MF	actin filament binding	GO:0051015	0.0328469	1.48351	60	897	9	18711	A0A0Q3IQF5,A0A0Q3FPL3,I1H5B3,I1H747,I1IEL4,I1GR92,A0A2K2DNZ2,I1IB22,I1I565
GO:MF	protein-glutamine N-methyltransferase activity	GO:0036009	0.033386	1.47644	2	897	2	18711	I1GVX9,I1IE34
GO:MF	glutamyl-tRNA reductase activity	GO:0008883	0.033386	1.47644	2	897	2	18711	I1I561,I1HZT0
GO:MF	aralkylamine N-acetyltransferase activity	GO:0004059	0.033386	1.47644	2	897	2	18711	I1HID3,I1I090
GO:MF	histone-glutamine methyltransferase activity	GO:1990259	0.033386	1.47644	2	897	2	18711	I1GVX9,I1IE34
GO:MF	modification-dependent protein binding	GO:0140030	0.0378892	1.42148	40	897	7	18711	A0A2K2DP94,I1HA43,I1I788,A0A2K2DM21,I1HA42,A0A0Q3ERS9,I1HXX4
GO:MF	translation regulator activity	GO:0045182	0.0405246	1.39228	126	897	14	18711	I1IVY6,I1IUQ2,A0A0Q3JUP6,I1H4P8,I1I006,I1H5T1,I1GYK4,I1IAJ9,I1IJQ3,I1HU39,I1GTN7,I1GLX8,I1I3M1,I1HVY3
GO:MF	glutathione transferase activity	GO:0004364	0.0414151	1.38284	75	897	10	18711	A0A0Q3FL26,I1HJF5,I1HLV3,A0A0Q3JGF5,I1I5K8,I1IFX8,I1I5L5,I1I5L7,I1GKD6,I1I5L8
GO:MF	CoA-ligase activity	GO:0016405	0.0427372	1.36919	31	897	6	18711	I1HMR2,I1HA38,I1IU18,A0A0Q3HLY0,I1HUA9,I1HPW8
GO:MF	protein-arginine omega-N asymmetric methyltransferase activity	GO:0035242	0.0432063	1.36445	7	897	3	18711	I1GR99,I1J3C4,I1GRV3
GO:MF	glyceraldehyde-3-phosphate dehydrogenase (NAD(P)+) (phosphorylating) activity	GO:0043891	0.0432063	1.36445	7	897	3	18711	I1I0L2,I1I0M3,I1I0L5
GO:MF	glyceraldehyde-3-phosphate dehydrogenase (NAD+) (phosphorylating) activity	GO:0004365	0.0432063	1.36445	7	897	3	18711	I1I0L2,I1I0M3,I1I0L5
GO:BP	cellular component organization or biogenesis	GO:0071840	1.28549e-13	12.8909	2563	846	224	16414	I1H9V2,I1H1T8,I1I4G9,A0A0Q3H9X2,A0A0Q3IPM0,I1ID41,I1HUN1,I1GRD3,I1HCM0,I1IVY6,A0A0Q3SFU9,I1GRS0,I1I970,I1IZC5,I1H2B8,I1IDL3,I1GL13,I1I573,I1GLD2,A0A0Q3IQF5,I1GRG7,I1HT67,I1GKW4,I1IT43,I1GVX9,I1IE34,I1HEA8,I1GVZ8,I1H5G8,I1GZS8,A0A2K2DSA6,I1HUP2,I1GQY0,A0A0Q3EAR4,I1HGP7,I1IYI9,I1I006,I1HFB1,I1GR99,I1I3B7,I1H0K8,I1IAX7,I1H8A0,I1ITN8,I1HH23,I1IX06,I1IKG4,I1H5T1,I1IGJ3,I1ID84,A0A0Q3GQX4,A0A2K2CZC7,I1I…
GO:BP	organelle organization	GO:0006996	2.84818e-11	10.5454	1538	846	148	16414	I1H9V2,I1H1T8,I1I4G9,A0A0Q3IPM0,I1ID41,I1HUN1,I1GRS0,I1I970,I1H2B8,I1GL13,I1I573,A0A0Q3IQF5,I1HT67,I1GKW4,I1GVX9,I1IE34,I1HEA8,I1GZS8,A0A2K2DSA6,I1HUP2,I1GQY0,A0A0Q3EAR4,I1HGP7,I1IYI9,I1HFB1,I1GR99,I1I3B7,I1IAX7,I1HH23,I1IX06,I1IKG4,I1ID84,A0A2K2CZC7,I1I7K0,I1GSM0,I1IP40,I1ISM4,I1HU99,A0A0Q3E7D4,A0A0Q3R3K2,A0A0Q3FPL3,I1IFY9,I1I418,I1GNF9,I1HUR3,I1HTS8,I1HPA7,I1INZ2,A0A2K2CWS2,I1GTH9,A0A0Q3M0I8,A0…
GO:BP	cellular component organization	GO:0016043	1.32181e-09	8.87883	2236	846	188	16414	I1H9V2,I1H1T8,I1I4G9,A0A0Q3H9X2,A0A0Q3IPM0,I1ID41,I1HUN1,I1IVY6,A0A0Q3SFU9,I1GRS0,I1I970,I1IZC5,I1H2B8,I1IDL3,I1GL13,I1I573,A0A0Q3IQF5,I1HT67,I1GKW4,I1GVX9,I1IE34,I1HEA8,I1GZS8,A0A2K2DSA6,I1HUP2,I1GQY0,A0A0Q3EAR4,I1HGP7,I1IYI9,I1I006,I1HFB1,I1GR99,I1I3B7,I1H0K8,I1IAX7,I1H8A0,I1HH23,I1IX06,I1IKG4,I1H5T1,I1ID84,A0A2K2CZC7,I1I7K0,I1GSM0,I1IP40,I1H2D3,I1ISM4,I1HU99,A0A0Q3E7D4,A0A0Q3R3K2,A0A0Q3FPL3,I1…
GO:BP	RNA splicing	GO:0008380	4.24122e-09	8.37251	289	846	46	16414	A0A0Q3H9X2,I1GLD2,I1HE92,I1H8A0,I1IGJ3,I1GKU0,I1H6D9,I1HTX6,I1HQ79,I1HE13,I1IK06,I1HFH3,I1IFK6,I1HGE5,I1J302,I1HNZ5,I1IEZ7,I1GM40,I1IEF7,I1H772,I1HFQ8,I1IED4,I1HE83,A0A2K2DC68,A0A2K2D3Y0,I1HP30,A0A0Q3HDP2,I1GM62,I1GWY3,I1I8B6,I1I0N2,I1H536,I1H150,I1IZ93,I1HH79,A0A2K2DIR9,A0A0Q3IDE8,I1HZA5,I1INU8,A0A0Q3J3E4,A0A0Q3IER1,I1GUR6,I1GZT4,I1GLP6,I1GW41,A0A0Q3J566
GO:BP	RNA processing	GO:0006396	1.83553e-08	7.73624	823	846	88	16414	A0A0Q3H9X2,I1HCM0,I1GLD2,I1IT43,I1GVX9,I1IE34,I1HE92,I1H8A0,I1IGJ3,A0A0Q3GQX4,I1GKU0,I1H6D9,I1HTX6,I1HQ79,I1I0G3,I1HE13,I1IEC2,I1IK06,I1GYF2,I1HFH3,I1IFK6,A0A0Q3PTS7,I1HGE5,I1ITX1,I1J302,I1HNZ5,I1IEZ7,I1IL10,I1IE97,I1GM40,I1IEF7,I1HGC7,I1H772,I1GSM6,I1I0I4,I1IR62,I1HFQ8,I1IED4,A0A0Q3GRD2,I1HE83,A0A2K2DC68,A0A2K2D3Y0,I1HP30,A0A0Q3PZH0,I1GVD6,I1I127,A0A0Q3HDP2,A0A2K2D2N1,I1HQM0,A0A0Q3ERC4,I1GM62,I1…
GO:BP	mRNA metabolic process	GO:0016071	1.83553e-08	7.73624	490	846	62	16414	A0A0Q3H9X2,I1HCM0,I1IT43,I1HE92,I1H8A0,I1GKU0,I1H6D9,I1HQ79,I1I0G3,I1HE13,I1IK06,I1IBT8,I1HFH3,I1J1F1,I1HBA4,I1IMJ3,I1IFK6,I1IQ55,I1HGE5,I1J302,I1HNZ5,I1IEZ7,I1GM40,I1IEF7,I1H772,I1I0I4,I1HFQ8,I1IED4,A0A0Q3HT27,I1HE83,A0A2K2DC68,A0A2K2D3Y0,I1HP30,A0A0Q3PZH0,A0A0Q3J480,I1I127,A0A0Q3HDP2,I1HQM0,I1GM62,I1GWY3,I1I8B6,A0A0Q3M8R3,I1I0N2,I1H536,I1H150,I1IZ93,I1HH79,A0A2K2DIR9,A0A0Q3IDE8,I1INU8,A0A0Q3J3E…
GO:BP	RNA splicing, via transesterification reactions with bulged adenosine as nucleophile	GO:0000377	3.99512e-08	7.39847	239	846	39	16414	A0A0Q3H9X2,I1GLD2,I1H8A0,I1IGJ3,I1GKU0,I1H6D9,I1HTX6,I1HQ79,I1HE13,I1HFH3,I1IFK6,I1HGE5,I1J302,I1HNZ5,I1IEZ7,I1GM40,I1IEF7,I1H772,I1HFQ8,I1IED4,A0A2K2D3Y0,A0A0Q3HDP2,I1GM62,I1GWY3,I1I8B6,I1I0N2,I1H536,I1H150,I1IZ93,A0A2K2DIR9,A0A0Q3IDE8,I1INU8,A0A0Q3J3E4,A0A0Q3IER1,I1GUR6,I1GZT4,I1GLP6,I1GW41,A0A0Q3J566
GO:BP	RNA splicing, via transesterification reactions	GO:0000375	3.99512e-08	7.39847	239	846	39	16414	A0A0Q3H9X2,I1GLD2,I1H8A0,I1IGJ3,I1GKU0,I1H6D9,I1HTX6,I1HQ79,I1HE13,I1HFH3,I1IFK6,I1HGE5,I1J302,I1HNZ5,I1IEZ7,I1GM40,I1IEF7,I1H772,I1HFQ8,I1IED4,A0A2K2D3Y0,A0A0Q3HDP2,I1GM62,I1GWY3,I1I8B6,I1I0N2,I1H536,I1H150,I1IZ93,A0A2K2DIR9,A0A0Q3IDE8,I1INU8,A0A0Q3J3E4,A0A0Q3IER1,I1GUR6,I1GZT4,I1GLP6,I1GW41,A0A0Q3J566
GO:BP	mRNA processing	GO:0006397	6.43909e-08	7.19118	354	846	49	16414	A0A0Q3H9X2,I1HE92,I1H8A0,I1GKU0,I1H6D9,I1HQ79,I1I0G3,I1HE13,I1IK06,I1HFH3,I1IFK6,I1HGE5,I1J302,I1HNZ5,I1IEZ7,I1GM40,I1IEF7,I1H772,I1HFQ8,I1IED4,I1HE83,A0A2K2DC68,A0A2K2D3Y0,I1HP30,A0A0Q3PZH0,I1I127,A0A0Q3HDP2,I1HQM0,I1GM62,I1GWY3,I1I8B6,A0A0Q3M8R3,I1I0N2,I1H536,I1H150,I1IZ93,I1HH79,A0A2K2DIR9,A0A0Q3IDE8,I1INU8,A0A0Q3J3E4,A0A0Q3IER1,I1I2U0,I1GUR6,I1GZT4,I1GWY1,I1GLP6,I1GW41,A0A0Q3J566
GO:BP	mRNA splicing, via spliceosome	GO:0000398	1.33347e-07	6.87502	219	846	36	16414	A0A0Q3H9X2,I1H8A0,I1GKU0,I1H6D9,I1HQ79,I1HE13,I1HFH3,I1IFK6,I1HGE5,I1J302,I1HNZ5,I1IEZ7,I1GM40,I1IEF7,I1H772,I1HFQ8,I1IED4,A0A2K2D3Y0,A0A0Q3HDP2,I1GM62,I1GWY3,I1I8B6,I1I0N2,I1H536,I1H150,I1IZ93,A0A2K2DIR9,A0A0Q3IDE8,I1INU8,A0A0Q3J3E4,A0A0Q3IER1,I1GUR6,I1GZT4,I1GLP6,I1GW41,A0A0Q3J566
GO:BP	establishment of localization in cell	GO:0051649	1.68767e-07	6.77271	748	846	79	16414	I1H9V2,I1I4G9,A0A0Q3R1X8,I1H2T1,I1HAM0,I1GV58,I1GZS8,I1HUP2,I1HGP7,I1I3B7,I1HH23,I1IKG4,I1I7K0,I1IP40,I1HGZ1,I1HUD2,I1HFL5,I1ILW0,I1ISM4,I1HU99,A0A2K2DQ86,A0A0Q3R3K2,A0A0Q3FPL3,I1J015,I1INZ2,A0A0Q3JS16,I1GWD6,I1HF94,I1H2Y3,I1HRH4,I1GWB7,A0A0Q3ICK6,A0A2K2D0X0,I1HT49,I1J3H2,I1HB61,A0A0Q3H292,I1IEV5,I1IQ54,I1HVG3,A0A2K2DHB8,I1J3H1,I1I811,A0A0Q3LLR3,I1HYN1,I1HPR8,A0A0Q3JFL4,I1IEL4,I1H208,A0A2K2DMG6,I…
GO:BP	intracellular transport	GO:0046907	1.80836e-07	6.74271	710	846	76	16414	I1H9V2,I1I4G9,A0A0Q3R1X8,I1H2T1,I1HAM0,I1GV58,I1HUP2,I1HGP7,I1I3B7,I1HH23,I1IKG4,I1I7K0,I1IP40,I1HGZ1,I1HUD2,I1HFL5,I1ILW0,I1HU99,A0A2K2DQ86,A0A0Q3R3K2,A0A0Q3FPL3,I1J015,I1INZ2,A0A0Q3JS16,I1GWD6,I1HF94,I1H2Y3,I1HRH4,I1GWB7,A0A0Q3ICK6,A0A2K2D0X0,I1HT49,I1J3H2,I1HB61,A0A0Q3H292,I1IEV5,I1IQ54,I1HVG3,A0A2K2DHB8,I1J3H1,I1I811,A0A0Q3LLR3,I1HYN1,I1HPR8,A0A0Q3JFL4,I1IEL4,I1H208,A0A2K2DMG6,I1HFK6,I1HA39,I…
GO:BP	cellular localization	GO:0051641	6.28699e-07	6.20156	870	846	86	16414	I1H9V2,I1I4G9,A0A0Q3R1X8,I1H2T1,I1HAM0,I1GKW4,I1GV58,I1GZS8,I1HUP2,I1HGP7,I1I3B7,I1IF90,I1HH23,I1IKG4,I1ID84,I1I7K0,I1IAG0,I1IP40,I1HGZ1,I1HUD2,I1HFL5,I1ILW0,I1ISM4,I1HU99,A0A2K2DQ86,A0A0Q3R3K2,A0A0Q3FPL3,I1J015,A0A2K2CTC4,I1INZ2,A0A0Q3JS16,I1GWD6,I1GTH9,I1HF94,I1H2Y3,I1HRH4,I1GWB7,A0A0Q3ICK6,A0A2K2D0X0,I1HT49,I1J3H2,I1HB61,A0A0Q3H292,I1IEV5,I1IQ54,I1HVG3,A0A2K2DHB8,I1J3H1,I1I811,A0A0Q3LLR3,I1HYN…
GO:BP	cellular component biogenesis	GO:0044085	3.51499e-06	5.45408	1213	846	107	16414	A0A0Q3H9X2,I1GRD3,I1HCM0,I1IVY6,I1I970,I1IZC5,I1IDL3,I1I573,I1GLD2,I1GRG7,I1HT67,I1IT43,I1GVX9,I1IE34,I1GVZ8,I1H5G8,A0A2K2DSA6,I1GQY0,I1HFB1,I1H0K8,I1H8A0,I1ITN8,I1IKG4,I1H5T1,I1IGJ3,A0A0Q3GQX4,I1H2D3,A0A0Q3E7D4,I1HTS8,I1HG09,A0A0Q3NH05,A0A0Q3FH76,I1H2Y3,I1IEC2,I1H5B3,I1GYF2,I1H8U2,I1J3H2,I1IAJ9,I1HBA4,I1HSH1,I1IDH7,I1IFK6,I1GKQ4,I1ITX1,I1IS80,I1HEY4,I1IXS4,I1J3H1,I1H747,I1IE97,I1IPQ1,I1IYK0,I1HG…
GO:BP	macromolecule localization	GO:0033036	1.75997e-05	4.75449	953	846	87	16414	I1H9V2,I1I4G9,A0A0Q3R1X8,I1H2T1,I1HAM0,I1GL63,I1GKW4,I1H6Z5,I1HUP2,I1HGP7,I1I3B7,A0A0Q3IWN2,I1IF90,I1HH23,I1IKG4,A0A2K2CZC7,I1I7K0,I1IAG0,I1IP40,I1HGZ1,I1HFL5,A0A2K2DQ86,A0A0Q3R3K2,I1J015,A0A2K2DFB0,A0A0Q3JS16,I1HU72,I1HF94,I1H2Y3,I1HRH4,I1GWB7,A0A0Q3ICK6,A0A2K2D0X0,I1HTQ7,I1HT49,I1HB61,A0A0Q3H292,I1IEV5,I1IQ54,I1IHT1,I1HVG3,A0A2K2DHB8,I1I811,I1HPR8,A0A0Q3JFL4,I1H208,A0A2K2DMG6,I1HFK6,I1HA39,I1H6…
GO:BP	ribonucleoprotein complex biogenesis	GO:0022613	2.20205e-05	4.65717	482	846	53	16414	A0A0Q3H9X2,I1GRD3,I1HCM0,I1IVY6,I1GLD2,I1GRG7,I1HT67,I1IT43,I1GVX9,I1IE34,I1GVZ8,I1H5G8,I1H8A0,I1H5T1,I1IGJ3,A0A0Q3GQX4,I1IEC2,I1GYF2,I1J3H2,I1IAJ9,I1IFK6,I1ITX1,I1HEY4,I1IXS4,I1J3H1,I1IE97,I1HGC7,I1H772,I1GSM6,I1I0I4,I1GPY0,A0A2K2D3Y0,I1HFQ9,A0A0Q3HDP2,A0A2K2D2N1,I1HW13,I1GPB5,I1HVQ1,A0A0Q3JJL2,A0A2K2CUM8,A0A0Q3FQY2,A0A0Q3RUS2,I1J3F8,I1GQF6,A0A2K2DHD7,I1GU49,I1H5M5,A0A0Q3J3E4,A0A2K2CIF9,A0A0Q3IE…
GO:BP	mitochondrion organization	GO:0007005	2.59315e-05	4.58617	171	846	27	16414	I1H9V2,I1I4G9,I1HUN1,I1H2B8,I1GL13,I1HUP2,I1GQY0,I1IYI9,I1I3B7,I1IAX7,I1HH23,I1IX06,I1ID84,I1IP40,A0A2K2D4T5,I1GKQ4,I1GPH6,A0A2K2DHB8,I1IPQ1,A0A0Q3JFL4,A0A0Q3MUD4,A0A2K2DBQ4,I1HZX8,I1H6G4,A0A0Q3JS22,I1HB19,I1IK97
GO:BP	nucleic acid transport	GO:0050657	0.000277125	3.55732	62	846	14	16414	I1HF94,I1HRH4,I1GWB7,A0A0Q3ICK6,A0A0Q3H292,I1HPR8,A0A2K2DMG6,I1H6R4,I1HP30,A0A0Q3HN45,I1HH79,A0A0Q3NDM1,A0A0Q3NGB1,I1HG39
GO:BP	RNA transport	GO:0050658	0.000277125	3.55732	62	846	14	16414	I1HF94,I1HRH4,I1GWB7,A0A0Q3ICK6,A0A0Q3H292,I1HPR8,A0A2K2DMG6,I1H6R4,I1HP30,A0A0Q3HN45,I1HH79,A0A0Q3NDM1,A0A0Q3NGB1,I1HG39
GO:BP	establishment of RNA localization	GO:0051236	0.000277125	3.55732	62	846	14	16414	I1HF94,I1HRH4,I1GWB7,A0A0Q3ICK6,A0A0Q3H292,I1HPR8,A0A2K2DMG6,I1H6R4,I1HP30,A0A0Q3HN45,I1HH79,A0A0Q3NDM1,A0A0Q3NGB1,I1HG39
GO:BP	cellular process	GO:0009987	0.000339322	3.46939	13835	846	758	16414	I1H9V2,I1H1T8,I1I4G9,A0A0Q3H9X2,A0A0Q3IPJ8,A0A0Q3IPM0,I1HLI3,I1ID41,A0A0Q3R1X8,I1H2T1,I1HEQ7,A0A0Q3FLA7,I1I0L2,I1HAM0,I1HUN1,I1GRD3,I1I0M3,A0A0Q3EFU0,I1HP99,A0A0Q3P394,I1HCM0,I1I0L5,I1I4T0,I1H4V9,I1IVY6,A0A0Q3SFU9,I1IUQ2,I1GRS0,I1I970,A0A0Q3LDX5,I1HSV5,I1IZC5,I1GPQ9,I1H2B8,I1IDL3,I1GL13,I1GP66,I1I573,I1GLD2,I1J2Y6,A0A0Q3IQF5,I1GRG7,I1HT67,I1H338,I1GKW4,A0A0Q3JUP6,I1GRM4,I1IWI5,A0A0Q3PA55,A0A2K2D7…
GO:BP	organic substance transport	GO:0071702	0.000339322	3.46939	1155	846	95	16414	I1H9V2,I1I4G9,A0A0Q3R1X8,I1H2T1,I1HAM0,I1GL63,I1GKW4,I1H6Z5,I1HUP2,I1HGP7,I1I3B7,A0A0Q3IWN2,I1HH23,I1IKG4,A0A2K2CZC7,I1I7K0,I1IP40,I1HGZ1,I1HFL5,A0A2K2DQ86,A0A0Q3R3K2,I1HBW6,I1J015,A0A2K2DFB0,A0A0Q3JS16,I1HU72,A0A0Q3M0I8,I1HF94,I1H2Y3,I1HRH4,I1GWB7,A0A0Q3ICK6,A0A2K2D0X0,I1HTQ7,I1HT49,I1HB61,A0A0Q3H292,I1IEV5,I1IQ54,I1IHT1,I1HVG3,A0A2K2DHB8,I1I811,I1HPR8,I1I363,A0A0Q3K0P8,A0A0Q3JFL4,I1H208,A0A2K2D…
GO:BP	vesicle-mediated transport	GO:0016192	0.000349274	3.45683	451	846	47	16414	I1H2T1,I1HAM0,I1GP66,I1GKW4,I1GV58,I1HGP7,A0A0Q3IWN2,I1IF90,I1IKG4,A0A2K2CZC7,I1I7K0,I1HGZ1,I1HUD2,I1ILW0,I1HU99,A0A2K2DQ86,I1J015,A0A2K2CTC4,I1INZ2,A0A0Q3JS16,I1GWD6,A0A0Q3NH05,I1H2Y3,I1HRG8,I1HTQ7,I1HPA9,I1IQ54,I1HVG3,I1IDP5,A0A0Q3LLR3,I1H208,I1GYW9,A0A2K2DNA0,I1H1H1,A0A0Q3H7A1,I1GTF9,I1HSQ3,I1GKW2,I1IN77,A0A0Q3JE80,A0A0Q3JIS9,I1HN68,I1IZY9,I1HIZ1,I1HIT9,A0A2K2CQY5,A0A2K2DSS1
GO:BP	protein transport	GO:0015031	0.000354197	3.45075	691	846	64	16414	I1H9V2,I1I4G9,A0A0Q3R1X8,I1H2T1,I1HAM0,I1GKW4,I1HUP2,I1HGP7,I1I3B7,A0A0Q3IWN2,I1HH23,I1IKG4,I1I7K0,I1IP40,I1HGZ1,A0A2K2DQ86,I1J015,A0A2K2DFB0,A0A0Q3JS16,I1HU72,I1HF94,I1H2Y3,I1HRH4,I1GWB7,A0A0Q3ICK6,A0A2K2D0X0,I1HTQ7,I1HT49,I1HB61,A0A0Q3H292,I1IQ54,I1HVG3,A0A2K2DHB8,I1I811,A0A0Q3JFL4,I1H208,A0A2K2DMG6,I1HFK6,I1HA39,A0A0Q3H6Q4,A0A0Q3MUD4,I1HDI8,A0A0Q3HN45,I1GYW9,A0A2K2CGS3,I1H1H1,I1GTF1,I1HSQ3,I1H…
GO:BP	establishment of protein localization	GO:0045184	0.000430809	3.36572	696	846	64	16414	I1H9V2,I1I4G9,A0A0Q3R1X8,I1H2T1,I1HAM0,I1GKW4,I1HUP2,I1HGP7,I1I3B7,A0A0Q3IWN2,I1HH23,I1IKG4,I1I7K0,I1IP40,I1HGZ1,A0A2K2DQ86,I1J015,A0A2K2DFB0,A0A0Q3JS16,I1HU72,I1HF94,I1H2Y3,I1HRH4,I1GWB7,A0A0Q3ICK6,A0A2K2D0X0,I1HTQ7,I1HT49,I1HB61,A0A0Q3H292,I1IQ54,I1HVG3,A0A2K2DHB8,I1I811,A0A0Q3JFL4,I1H208,A0A2K2DMG6,I1HFK6,I1HA39,A0A0Q3H6Q4,A0A0Q3MUD4,I1HDI8,A0A0Q3HN45,I1GYW9,A0A2K2CGS3,I1H1H1,I1GTF1,I1HSQ3,I1H…
GO:BP	ribosome biogenesis	GO:0042254	0.000956198	3.01945	402	846	42	16414	I1GRD3,I1HCM0,I1GLD2,I1GRG7,I1IT43,I1GVX9,I1IE34,I1GVZ8,I1H5G8,I1IGJ3,A0A0Q3GQX4,I1IEC2,I1GYF2,I1J3H2,I1IFK6,I1ITX1,I1IXS4,I1J3H1,I1IE97,I1HGC7,I1GSM6,I1I0I4,I1GPY0,I1HFQ9,A0A2K2D2N1,I1HW13,I1GPB5,I1HVQ1,A0A0Q3JJL2,A0A2K2CUM8,A0A0Q3FQY2,A0A0Q3RUS2,I1J3F8,I1GQF6,A0A2K2DHD7,I1GU49,I1H5M5,A0A0Q3J3E4,A0A2K2CIF9,A0A0Q3IER1,I1I2U0,I1H0U7
GO:BP	RNA localization	GO:0006403	0.00130558	2.8842	72	846	14	16414	I1HF94,I1HRH4,I1GWB7,A0A0Q3ICK6,A0A0Q3H292,I1HPR8,A0A2K2DMG6,I1H6R4,I1HP30,A0A0Q3HN45,I1HH79,A0A0Q3NDM1,A0A0Q3NGB1,I1HG39
GO:BP	protein localization	GO:0008104	0.0015476	2.81034	772	846	67	16414	I1H9V2,I1I4G9,A0A0Q3R1X8,I1H2T1,I1HAM0,I1GKW4,I1HUP2,I1HGP7,I1I3B7,A0A0Q3IWN2,I1IF90,I1HH23,I1IKG4,I1I7K0,I1IAG0,I1IP40,I1HGZ1,A0A2K2DQ86,I1J015,A0A2K2DFB0,A0A0Q3JS16,I1HU72,I1HF94,I1H2Y3,I1HRH4,I1GWB7,A0A0Q3ICK6,A0A2K2D0X0,I1HTQ7,I1HT49,I1HB61,A0A0Q3H292,I1IQ54,I1HVG3,A0A2K2DHB8,I1I811,A0A0Q3JFL4,I1H208,A0A2K2DMG6,I1HFK6,I1HA39,A0A0Q3H6Q4,A0A0Q3MUD4,I1HDI8,A0A0Q3HN45,I1GYW9,A0A2K2CGS3,I1H1H1,I1G…
GO:BP	nitrogen compound transport	GO:0071705	0.00207439	2.68311	949	846	78	16414	I1H9V2,I1I4G9,A0A0Q3R1X8,I1H2T1,I1HAM0,I1GKW4,I1HUP2,I1HGP7,I1I3B7,A0A0Q3IWN2,I1HH23,I1IKG4,I1I7K0,I1IP40,I1HGZ1,A0A2K2DQ86,I1HBW6,I1J015,A0A2K2DFB0,A0A0Q3JS16,I1HU72,I1HF94,I1H2Y3,I1HRH4,I1GWB7,A0A0Q3ICK6,A0A2K2D0X0,I1HTQ7,I1HT49,I1HB61,A0A0Q3H292,I1IQ54,I1HVG3,A0A2K2DHB8,I1I811,I1HPR8,I1I363,A0A0Q3JFL4,I1H208,A0A2K2DMG6,I1HFK6,I1HA39,I1H6R4,A0A0Q3H6Q4,A0A0Q3MUD4,I1HDI8,I1HP30,A0A0Q3HN45,A0A0Q3F…
GO:BP	membrane organization	GO:0061024	0.00207439	2.68311	233	846	28	16414	I1HEA8,I1HUP2,I1HGP7,I1IKG4,A0A2K2CZC7,I1HU99,I1INZ2,I1GTH9,A0A0Q3NH05,I1H2Y3,I1IQ54,I1IJQ3,I1GKT8,I1HVG3,I1IYK0,I1H208,I1HFK6,A0A0Q3MUD4,A0A2K2DNA0,I1H1H1,I1H6G4,I1IN77,A0A0Q3JIS9,I1GX44,I1HSG5,I1HN68,A0A0Q3GR11,A0A2K2CQY5
GO:BP	protein targeting to mitochondrion	GO:0006626	0.00275069	2.56056	68	846	13	16414	I1H9V2,I1I4G9,I1HUP2,I1I3B7,I1HH23,I1IP40,A0A2K2DHB8,A0A0Q3JFL4,A0A0Q3MUD4,I1H6G4,A0A0Q3JS22,I1HB19,I1IK97
GO:BP	sulfur compound metabolic process	GO:0006790	0.00298627	2.52487	290	846	32	16414	I1HEQ7,A0A0Q3FLA7,I1IWI5,A0A0Q3PA55,A0A0Q3F6U3,I1IVG1,I1ITT9,A0A0Q3S014,A0A0Q3FL26,I1GNW9,I1ITR8,A0A0Q3R8I6,I1HJF5,I1H7C7,A0A0Q3FCU4,I1HX24,I1HKN4,I1HLV3,A0A0Q3JGF5,I1I5K8,I1HG95,I1IFX8,I1I5L5,I1I5L7,I1GKD6,A0A2K2CT65,I1IMZ4,I1ISN1,I1I5L8,A0A0Q3GD13,A0A2K2DQD6,A0A0Q3J8U5
GO:BP	intracellular protein transport	GO:0006886	0.00331237	2.47986	513	846	48	16414	I1H9V2,I1I4G9,A0A0Q3R1X8,I1H2T1,I1HAM0,I1HUP2,I1HGP7,I1I3B7,I1HH23,I1I7K0,I1IP40,I1HGZ1,A0A2K2DQ86,I1J015,A0A0Q3JS16,I1HF94,I1HRH4,A0A0Q3ICK6,A0A2K2D0X0,I1HT49,I1HB61,A0A0Q3H292,I1HVG3,A0A2K2DHB8,I1I811,A0A0Q3JFL4,I1H208,I1HFK6,I1HA39,A0A0Q3H6Q4,A0A0Q3MUD4,I1HDI8,A0A0Q3HN45,A0A2K2CGS3,I1H1H1,I1HSQ3,I1H6G4,I1GKW2,I1IN77,I1GL64,A0A0Q3JS22,I1HB19,I1HN68,I1IK97,I1GSH3,I1I0A4,A0A2K2CQY5,A0A2K2DSS1
GO:BP	rRNA processing	GO:0006364	0.00343184	2.46447	254	846	29	16414	I1HCM0,I1GLD2,I1IT43,I1GVX9,I1IE34,I1IGJ3,A0A0Q3GQX4,I1IEC2,I1GYF2,I1IFK6,I1ITX1,I1IE97,I1HGC7,I1GSM6,I1I0I4,A0A2K2D2N1,I1HW13,I1GPB5,I1HVQ1,A0A2K2CUM8,A0A0Q3FQY2,A0A0Q3RUS2,I1J3F8,I1GQF6,I1H5M5,A0A0Q3J3E4,A0A0Q3IER1,I1I2U0,I1H0U7
GO:BP	protein localization to mitochondrion	GO:0070585	0.00380328	2.41984	71	846	13	16414	I1H9V2,I1I4G9,I1HUP2,I1I3B7,I1HH23,I1IP40,A0A2K2DHB8,A0A0Q3JFL4,A0A0Q3MUD4,I1H6G4,A0A0Q3JS22,I1HB19,I1IK97
GO:BP	establishment of protein localization to mitochondrion	GO:0072655	0.00380328	2.41984	71	846	13	16414	I1H9V2,I1I4G9,I1HUP2,I1I3B7,I1HH23,I1IP40,A0A2K2DHB8,A0A0Q3JFL4,A0A0Q3MUD4,I1H6G4,A0A0Q3JS22,I1HB19,I1IK97
GO:BP	Golgi vesicle transport	GO:0048193	0.00389169	2.40986	194	846	24	16414	I1H2T1,I1GP66,I1GKW4,A0A0Q3IWN2,I1IKG4,A0A2K2CZC7,I1I7K0,I1ILW0,A0A2K2DQ86,I1J015,A0A2K2CTC4,A0A0Q3JS16,I1H2Y3,I1HRG8,I1IQ54,I1HVG3,I1H208,A0A2K2DNA0,I1GKW2,I1IN77,A0A0Q3JIS9,I1IZY9,I1HIZ1,A0A2K2DSS1
GO:BP	cellular amide metabolic process	GO:0043603	0.00402806	2.3949	975	846	78	16414	A0A0Q3FLA7,A0A0Q3P394,I1I4T0,I1H4V9,I1IVY6,I1IUQ2,A0A0Q3JUP6,I1IWI5,I1GLN7,I1H4P8,I1GSB2,I1I006,I1H3J7,A0A2K2DI87,A0A0Q3H0M9,I1H5T1,A0A0Q3F6U3,I1HIY0,A0A2K2DCU5,I1HMZ7,I1HVW3,A0A0Q3ICN3,A0A0Q3KRU7,I1IDQ6,A0A0Q3KFB6,A0A2K2CL81,I1GYF2,I1HNL5,I1GYK4,I1J3H2,I1IAJ9,I1HBA4,A0A0Q3FL26,I1IJQ3,I1I4L8,I1IQ55,I1HEY4,I1J3H1,I1IE97,I1IBQ4,I1H0L4,I1I0I4,I1HJF5,A0A0Q3HT27,A0A0Q3FCU4,A0A0Q3GJ94,A0A0Q3LYI1,I1HP30…
GO:BP	nuclear envelope organization	GO:0006998	0.00429393	2.36715	10	846	5	16414	I1HEA8,I1GKT8,I1IYK0,I1GX44,A0A0Q3GR11
GO:BP	ncRNA metabolic process	GO:0034660	0.00506337	2.29556	469	846	44	16414	I1HCM0,I1GLD2,I1IT43,I1GVX9,I1IE34,I1H3J7,I1IGJ3,A0A0Q3GQX4,I1IEC2,I1GYF2,I1IFK6,I1I4L8,I1ITX1,I1IL10,I1IE97,I1IBQ4,I1HGC7,I1GSM6,I1I0I4,I1IR62,A0A0Q3GRD2,I1GVD6,I1HIX4,A0A2K2D2N1,I1HW13,A0A2K2D6K4,I1GPB5,A0A0Q3MBR8,I1HVQ1,A0A2K2CUM8,A0A0Q3FQY2,I1GYG4,A0A0Q3RUS2,I1J3F8,I1GQF6,I1HZA5,I1H5M5,A0A0Q3J3E4,A0A0Q3IER1,I1I2U0,A0A0Q3G2E4,I1H0U7,A0A0Q3H692,I1HRF6
GO:BP	peptide metabolic process	GO:0006518	0.00506337	2.29556	875	846	71	16414	A0A0Q3P394,I1I4T0,I1H4V9,I1IVY6,I1IUQ2,A0A0Q3JUP6,I1IWI5,I1GLN7,I1H4P8,I1GSB2,I1I006,I1H3J7,A0A2K2DI87,A0A0Q3H0M9,I1H5T1,I1HIY0,A0A2K2DCU5,I1HMZ7,I1HVW3,A0A0Q3ICN3,A0A0Q3KRU7,I1IDQ6,A0A0Q3KFB6,A0A2K2CL81,I1GYF2,I1HNL5,I1GYK4,I1J3H2,I1IAJ9,I1HBA4,A0A0Q3FL26,I1IJQ3,I1I4L8,I1IQ55,I1HEY4,I1J3H1,I1IE97,I1IBQ4,I1H0L4,I1I0I4,I1HJF5,A0A0Q3HT27,A0A0Q3FCU4,A0A0Q3GJ94,A0A0Q3LYI1,I1HP30,A0A0Q3J480,I1H8D0,I1H…
GO:BP	rRNA metabolic process	GO:0016072	0.00506337	2.29556	262	846	29	16414	I1HCM0,I1GLD2,I1IT43,I1GVX9,I1IE34,I1IGJ3,A0A0Q3GQX4,I1IEC2,I1GYF2,I1IFK6,I1ITX1,I1IE97,I1HGC7,I1GSM6,I1I0I4,A0A2K2D2N1,I1HW13,I1GPB5,I1HVQ1,A0A2K2CUM8,A0A0Q3FQY2,A0A0Q3RUS2,I1J3F8,I1GQF6,I1H5M5,A0A0Q3J3E4,A0A0Q3IER1,I1I2U0,I1H0U7
GO:BP	nucleobase-containing compound transport	GO:0015931	0.0052822	2.27719	128	846	18	16414	I1HF94,I1HRH4,I1GWB7,A0A0Q3ICK6,A0A0Q3H292,I1HPR8,I1I363,A0A2K2DMG6,I1H6R4,I1HP30,A0A0Q3HN45,I1HCC2,I1HLF0,I1HH79,A0A0Q3NDM1,I1GWJ3,A0A0Q3NGB1,I1HG39
GO:BP	positive regulation of molecular function	GO:0044093	0.00548204	2.26106	188	846	23	16414	I1IKG4,I1GSX9,A0A0Q3HMA1,A0A0Q3FH76,I1H2Y3,I1GWB7,I1HT49,A0A0Q3REA5,I1I7Q7,I1I811,I1HYN1,I1GNY6,A0A2K2DMG6,A0A2K2D0C3,A0A0Q3JCJ2,A0A0Q3H7A1,I1GTF9,I1GVD2,A0A0Q3JS22,I1HB19,I1J0S5,A0A2K2DL78,I1HHT5
GO:BP	organelle localization	GO:0051640	0.00551169	2.25872	164	846	21	16414	I1H2T1,I1GZS8,I1HGP7,I1IKG4,I1ID84,I1ISM4,A0A0Q3FPL3,A0A2K2CTC4,I1GTH9,I1H2Y3,I1J3H2,I1IQ54,I1HVG3,I1J3H1,I1IEL4,I1H208,A0A0Q3HN45,I1HGB3,I1H1H1,I1IN77,A0A2K2CQY5
GO:BP	mRNA transport	GO:0051028	0.005692	2.24474	47	846	10	16414	I1HRH4,I1GWB7,A0A0Q3ICK6,A0A0Q3H292,A0A2K2DMG6,I1H6R4,I1HP30,A0A0Q3HN45,I1HH79,A0A0Q3NGB1
GO:BP	positive regulation of GTPase activity	GO:0043547	0.00652121	2.18567	57	846	11	16414	I1IKG4,A0A0Q3FH76,I1H2Y3,I1GWB7,I1HT49,I1I811,I1HYN1,A0A2K2DMG6,A0A0Q3H7A1,I1GTF9,I1J0S5
GO:BP	ncRNA processing	GO:0034470	0.00742441	2.12934	394	846	38	16414	I1HCM0,I1GLD2,I1IT43,I1GVX9,I1IE34,I1IGJ3,A0A0Q3GQX4,I1IEC2,I1GYF2,I1IFK6,I1ITX1,I1IL10,I1IE97,I1HGC7,I1GSM6,I1I0I4,I1IR62,A0A0Q3GRD2,I1GVD6,A0A2K2D2N1,I1HW13,A0A2K2D6K4,I1GPB5,I1HVQ1,A0A2K2CUM8,A0A0Q3FQY2,I1GYG4,A0A0Q3RUS2,I1J3F8,I1GQF6,I1HZA5,I1H5M5,A0A0Q3J3E4,A0A0Q3IER1,I1I2U0,A0A0Q3G2E4,I1H0U7,A0A0Q3H692
GO:BP	vesicle organization	GO:0016050	0.00744882	2.12791	110	846	16	16414	I1HGP7,I1IKG4,A0A2K2CZC7,I1HU99,I1INZ2,A0A0Q3NH05,I1H2Y3,I1IQ54,I1HVG3,I1H208,A0A2K2DNA0,I1H1H1,I1IN77,A0A0Q3JIS9,I1HN68,A0A2K2CQY5
GO:BP	RNA export from nucleus	GO:0006405	0.00756973	2.12092	49	846	10	16414	I1HF94,I1HRH4,A0A0Q3ICK6,A0A0Q3H292,I1HPR8,I1H6R4,A0A0Q3HN45,A0A0Q3NDM1,A0A0Q3NGB1,I1HG39
GO:BP	cellular protein localization	GO:0034613	0.00758306	2.12016	600	846	52	16414	I1H9V2,I1I4G9,A0A0Q3R1X8,I1H2T1,I1HAM0,I1GKW4,I1HUP2,I1HGP7,I1I3B7,I1IF90,I1HH23,I1I7K0,I1IAG0,I1IP40,I1HGZ1,A0A2K2DQ86,I1J015,A0A0Q3JS16,I1HF94,I1HRH4,A0A0Q3ICK6,A0A2K2D0X0,I1HT49,I1HB61,A0A0Q3H292,I1HVG3,A0A2K2DHB8,I1I811,A0A0Q3JFL4,I1H208,I1HFK6,I1HA39,A0A0Q3H6Q4,A0A0Q3MUD4,I1HDI8,A0A0Q3HN45,A0A2K2CGS3,I1H1H1,I1HSQ3,I1H6G4,I1GKW2,I1IN77,I1GL64,A0A0Q3JS22,I1HB19,I1HN68,I1IK97,I1GSH3,I1I673,I1I0…
GO:BP	regulation of GTPase activity	GO:0043087	0.00950806	2.02191	60	846	11	16414	I1IKG4,A0A0Q3FH76,I1H2Y3,I1GWB7,I1HT49,I1I811,I1HYN1,A0A2K2DMG6,A0A0Q3H7A1,I1GTF9,I1J0S5
GO:BP	positive regulation of catalytic activity	GO:0043085	0.00998123	2.00082	173	846	21	16414	I1IKG4,I1GSX9,A0A0Q3HMA1,A0A0Q3FH76,I1H2Y3,I1GWB7,I1HT49,A0A0Q3REA5,I1I7Q7,I1I811,I1HYN1,I1GNY6,A0A2K2DMG6,A0A2K2D0C3,A0A0Q3JCJ2,A0A0Q3H7A1,I1GTF9,I1GVD2,I1J0S5,A0A2K2DL78,I1HHT5
GO:BP	cellular macromolecule localization	GO:0070727	0.0111553	1.95252	611	846	52	16414	I1H9V2,I1I4G9,A0A0Q3R1X8,I1H2T1,I1HAM0,I1GKW4,I1HUP2,I1HGP7,I1I3B7,I1IF90,I1HH23,I1I7K0,I1IAG0,I1IP40,I1HGZ1,A0A2K2DQ86,I1J015,A0A0Q3JS16,I1HF94,I1HRH4,A0A0Q3ICK6,A0A2K2D0X0,I1HT49,I1HB61,A0A0Q3H292,I1HVG3,A0A2K2DHB8,I1I811,A0A0Q3JFL4,I1H208,I1HFK6,I1HA39,A0A0Q3H6Q4,A0A0Q3MUD4,I1HDI8,A0A0Q3HN45,A0A2K2CGS3,I1H1H1,I1HSQ3,I1H6G4,I1GKW2,I1IN77,I1GL64,A0A0Q3JS22,I1HB19,I1HN68,I1IK97,I1GSH3,I1I673,I1I0…
GO:BP	positive regulation of hydrolase activity	GO:0051345	0.0136823	1.86384	73	846	12	16414	I1IKG4,A0A0Q3FH76,I1H2Y3,I1GWB7,I1HT49,I1I7Q7,I1I811,I1HYN1,A0A2K2DMG6,A0A0Q3H7A1,I1GTF9,I1J0S5
GO:BP	protein import	GO:0017038	0.016312	1.78749	119	846	16	16414	I1H9V2,I1I4G9,I1HUP2,I1I3B7,I1HH23,I1IP40,I1HRH4,A0A0Q3ICK6,I1HB61,A0A0Q3H292,A0A0Q3JFL4,I1HA39,A0A0Q3H6Q4,A0A0Q3HN45,A0A0Q3JS22,I1HB19
GO:BP	nuclear membrane organization	GO:0071763	0.0167288	1.77654	8	846	4	16414	I1GKT8,I1IYK0,I1GX44,A0A0Q3GR11
GO:BP	protein localization to organelle	GO:0033365	0.0168049	1.77456	287	846	29	16414	I1H9V2,I1I4G9,A0A0Q3R1X8,I1HUP2,I1I3B7,I1HH23,I1IP40,I1J015,I1HRH4,A0A0Q3ICK6,A0A2K2D0X0,I1HB61,A0A0Q3H292,A0A2K2DHB8,A0A0Q3JFL4,I1H208,I1HA39,A0A0Q3H6Q4,A0A0Q3MUD4,A0A0Q3HN45,A0A2K2CGS3,I1HSQ3,I1H6G4,I1GKW2,A0A0Q3JS22,I1HB19,I1IK97,I1GSH3,I1I673
GO:BP	snRNA pseudouridine synthesis	GO:0031120	0.0188358	1.72502	4	846	3	16414	I1HCM0,I1IT43,I1IE97
GO:BP	protein transmembrane import into intracellular organelle	GO:0044743	0.0188358	1.72502	56	846	10	16414	I1H9V2,I1I4G9,I1I3B7,I1HH23,I1IP40,I1HB61,A0A0Q3JFL4,I1HA39,A0A0Q3JS22,I1HB19
GO:BP	protein import into mitochondrial intermembrane space	GO:0045041	0.0188358	1.72502	4	846	3	16414	I1H9V2,I1I4G9,I1HH23
GO:BP	cellular component assembly	GO:0022607	0.0188358	1.72502	767	846	61	16414	A0A0Q3H9X2,I1IVY6,I1I970,I1IZC5,I1IDL3,I1I573,I1HT67,A0A2K2DSA6,I1GQY0,I1HFB1,I1H0K8,I1H8A0,I1IKG4,I1H5T1,A0A0Q3E7D4,I1HTS8,A0A0Q3NH05,A0A0Q3FH76,I1H2Y3,I1H5B3,I1IAJ9,I1HBA4,I1HSH1,I1IDH7,I1GKQ4,I1IS80,I1HEY4,I1IXS4,I1H747,I1IPQ1,I1IYK0,I1H772,I1HGK6,A0A0Q3R8I6,I1GPY0,I1H208,I1H9J8,I1GR92,I1HA39,A0A2K2D3Y0,I1I3N1,I1HFQ9,I1HU85,I1IAF1,A0A0Q3HDP2,A0A2K2DBQ4,I1HZX8,I1HW13,A0A0Q3E6A0,I1H4N9,I1HG95,I1…
GO:BP	supramolecular fiber organization	GO:0097435	0.0188358	1.72502	110	846	15	16414	I1I970,A0A0Q3IQF5,A0A0Q3FPL3,I1H5B3,I1HRQ8,I1H747,I1HQA1,I1IEL4,I1GR92,I1GSK5,A0A0Q3E6A0,I1HJ00,A0A2K2DNZ2,I1IB22,I1I565
GO:BP	maturation of 5S rRNA	GO:0000481	0.0188358	1.72502	4	846	3	16414	I1IFK6,A0A0Q3J3E4,A0A0Q3IER1
GO:BP	endomembrane system organization	GO:0010256	0.0210735	1.67626	100	846	14	16414	I1GKW4,I1HEA8,I1I7K0,I1GTH9,A0A0Q3NH05,I1HRG8,I1GKT8,I1IYK0,I1IBT3,I1H208,I1I9P9,I1GX44,A0A0Q3GR11,A0A2K2DSS1
GO:BP	nuclear export	GO:0051168	0.0212793	1.67204	78	846	12	16414	I1HF94,I1HRH4,A0A0Q3ICK6,I1J3H2,A0A0Q3H292,I1J3H1,I1HPR8,I1H6R4,A0A0Q3HN45,A0A0Q3NDM1,A0A0Q3NGB1,I1HG39
GO:BP	regulation of cellular localization	GO:0060341	0.023184	1.63481	30	846	7	16414	I1GKW4,I1IKG4,I1HF94,I1H2Y3,I1IQ54,I1H208,I1HG39
GO:BP	transcription-dependent tethering of RNA polymerase II gene DNA at nuclear periphery	GO:0000972	0.024212	1.61597	9	846	4	16414	A0A0Q3ICK6,A0A0Q3H292,I1HPR8,A0A0Q3HN45
GO:BP	movement of cell or subcellular component	GO:0006928	0.0287817	1.54088	81	846	12	16414	I1H2T1,I1I970,I1GZS8,A0A0Q3FPL3,A0A2K2D865,A0A0Q3J3U0,I1IEL4,A0A0Q3I995,I1J339,A0A0Q3LE29,I1H6B5,A0A2K2D2N3
GO:BP	chromatin organization	GO:0006325	0.0306715	1.51326	331	846	31	16414	I1GRS0,I1HT67,I1GVX9,I1IE34,A0A2K2DSA6,I1HFB1,I1GR99,I1GSM0,I1I418,I1GNF9,I1HUR3,I1HPA7,I1H2K7,I1GTJ0,I1I9F1,A0A0Q3PTS7,I1IKR7,A0A0Q3LS56,I1IAF1,I1J3C4,I1H277,I1H4N9,I1IPH4,A0A2K2CZ68,I1GNW5,I1J0J0,I1IF20,I1I0W2,I1GRV3,I1IW02,I1IWF1
GO:BP	sno(s)RNA processing	GO:0043144	0.0306715	1.51326	16	846	5	16414	I1HCM0,I1IT43,I1GVX9,I1IE34,I1HZA5
GO:BP	establishment of protein localization to organelle	GO:0072594	0.0306715	1.51326	246	846	25	16414	I1H9V2,I1I4G9,A0A0Q3R1X8,I1HUP2,I1I3B7,I1HH23,I1IP40,I1HRH4,A0A0Q3ICK6,A0A2K2D0X0,I1HB61,A0A0Q3H292,A0A2K2DHB8,A0A0Q3JFL4,I1HA39,A0A0Q3H6Q4,A0A0Q3MUD4,A0A0Q3HN45,A0A2K2CGS3,I1HSQ3,I1H6G4,A0A0Q3JS22,I1HB19,I1IK97,I1GSH3
GO:BP	cytoskeleton organization	GO:0007010	0.0306715	1.51326	206	846	22	16414	I1I970,A0A0Q3IQF5,A0A0Q3EAR4,A0A0Q3FPL3,I1IFY9,I1HTS8,A0A0Q3FH76,I1H5B3,I1IBL5,I1HRQ8,I1H747,I1HQA1,I1IEL4,I1GR92,I1GSK5,A0A0Q3E6A0,I1GZ99,I1HJ00,A0A0Q3NYA6,A0A2K2DNZ2,I1IB22,I1I565
GO:BP	sno(s)RNA metabolic process	GO:0016074	0.0306715	1.51326	16	846	5	16414	I1HCM0,I1IT43,I1GVX9,I1IE34,I1HZA5
GO:BP	intracellular lipid transport	GO:0032365	0.0350984	1.45471	10	846	4	16414	I1HFL5,A0A0Q3R3K2,I1IEV5,I1II59
GO:BP	nucleus organization	GO:0006997	0.0357769	1.4464	33	846	7	16414	I1ID41,I1HEA8,I1H8U2,I1GKT8,I1IYK0,I1GX44,A0A0Q3GR11
GO:BP	posttranscriptional tethering of RNA polymerase II gene DNA at nuclear periphery	GO:0000973	0.0357769	1.4464	5	846	3	16414	A0A0Q3ICK6,A0A0Q3H292,A0A0Q3HN45
GO:BP	mitochondrial proton-transporting ATP synthase complex assembly	GO:0033615	0.0357769	1.4464	5	846	3	16414	I1GKQ4,A0A2K2DBQ4,I1HZX8
GO:BP	amide biosynthetic process	GO:0043604	0.0357769	1.4464	811	846	62	16414	A0A0Q3P394,I1I4T0,I1H4V9,I1IVY6,I1IUQ2,A0A0Q3JUP6,I1GLN7,I1H4P8,I1GSB2,I1I006,I1H3J7,A0A2K2DI87,A0A0Q3H0M9,I1H5T1,A0A0Q3F6U3,I1HIY0,A0A2K2DCU5,I1HMZ7,I1HVW3,A0A0Q3ICN3,A0A0Q3KRU7,I1IDQ6,A0A0Q3KFB6,A0A2K2CL81,I1GYF2,I1HNL5,I1GYK4,I1J3H2,I1IAJ9,I1HBA4,I1IJQ3,I1I4L8,I1IQ55,I1HEY4,I1J3H1,I1IE97,I1IBQ4,I1H0L4,I1I0I4,A0A0Q3HT27,A0A0Q3GJ94,A0A0Q3LYI1,I1HP30,A0A0Q3J480,I1H8D0,I1HIX4,I1HU39,I1HKN4,I1HW13,…
GO:BP	vesicle budding from membrane	GO:0006900	0.0357769	1.4464	52	846	9	16414	I1IKG4,A0A2K2CZC7,I1HU99,I1INZ2,A0A0Q3NH05,I1H2Y3,I1H208,A0A2K2DNA0,A0A0Q3JIS9
GO:BP	snRNA modification	GO:0040031	0.0357769	1.4464	5	846	3	16414	I1HCM0,I1IT43,I1IE97
GO:BP	regulation of localization	GO:0032879	0.0381847	1.41811	74	846	11	16414	I1GKW4,I1IKG4,I1HF94,I1H2Y3,I1H5B3,I1IQ54,I1IFT4,I1GNY6,I1H208,A0A0Q3H7A1,I1HG39
GO:BP	establishment of localization	GO:0051234	0.0383052	1.41674	2454	846	158	16414	I1H9V2,I1I4G9,A0A0Q3IPJ8,A0A0Q3R1X8,I1H2T1,I1HAM0,I1GL63,I1GP66,I1GKW4,I1H6Z5,I1GV58,I1J3K8,I1HND1,I1GZS8,I1HUP2,I1HGP7,I1I3B7,A0A0Q3IWN2,I1IF90,I1HH23,I1H9R6,I1IKG4,I1HJR4,A0A2K2CZC7,I1I7K0,I1IP40,I1HGZ1,I1HUD2,I1HFL5,I1ILW0,I1ISM4,I1HU99,A0A2K2DQ86,A0A0Q3R3K2,A0A0Q3FPL3,I1HBW6,I1J015,A0A2K2CTC4,A0A2K2DFB0,I1INZ2,A0A0Q3JS16,I1IQG8,I1GWD6,I1GPH0,I1HU72,A0A0Q3M0I8,A0A0Q3NH05,I1HF94,I1H2Y3,I1HRH4,I…
GO:BP	localization	GO:0051179	0.0416059	1.38085	2566	846	164	16414	I1H9V2,I1I4G9,A0A0Q3IPJ8,A0A0Q3R1X8,I1H2T1,I1HAM0,I1I970,I1GL63,I1GP66,I1GKW4,I1H6Z5,I1GV58,I1J3K8,I1HND1,I1GZS8,I1HUP2,I1HGP7,I1I3B7,A0A0Q3IWN2,I1IF90,I1HH23,I1H9R6,I1IKG4,I1HJR4,I1ID84,A0A2K2CZC7,I1I7K0,I1IAG0,I1IP40,I1HGZ1,I1HUD2,I1HFL5,I1ILW0,I1ISM4,I1HU99,A0A2K2DQ86,A0A0Q3R3K2,A0A0Q3FPL3,I1HBW6,I1J015,A0A2K2CTC4,A0A2K2DFB0,I1INZ2,A0A0Q3JS16,I1IQG8,I1GWD6,I1GPH0,I1GTH9,I1HU72,A0A0Q3M0I8,A0A0Q…
GO:BP	mitochondrial transport	GO:0006839	0.0416889	1.37998	110	846	14	16414	I1H9V2,I1I4G9,I1HUP2,I1I3B7,I1HH23,I1IP40,A0A2K2DHB8,A0A0Q3JFL4,I1I703,A0A0Q3MUD4,I1H6G4,A0A0Q3JS22,I1HB19,I1IK97
GO:BP	peptide biosynthetic process	GO:0043043	0.0424047	1.37259	757	846	58	16414	A0A0Q3P394,I1I4T0,I1H4V9,I1IVY6,I1IUQ2,A0A0Q3JUP6,I1GLN7,I1H4P8,I1GSB2,I1I006,I1H3J7,A0A2K2DI87,A0A0Q3H0M9,I1H5T1,I1HIY0,A0A2K2DCU5,I1HMZ7,I1HVW3,A0A0Q3ICN3,A0A0Q3KRU7,I1IDQ6,A0A0Q3KFB6,A0A2K2CL81,I1GYF2,I1HNL5,I1GYK4,I1J3H2,I1IAJ9,I1HBA4,I1IJQ3,I1I4L8,I1IQ55,I1HEY4,I1J3H1,I1IE97,I1IBQ4,I1H0L4,I1I0I4,A0A0Q3HT27,A0A0Q3GJ94,A0A0Q3LYI1,I1HP30,A0A0Q3J480,I1H8D0,I1HIX4,I1HU39,I1HW13,I1GNU3,I1GTN7,A0A0…
GO:BP	microtubule-based process	GO:0007017	0.0424047	1.37259	187	846	20	16414	I1H2T1,I1GZS8,A0A0Q3EAR4,I1HTS8,A0A0Q3FH76,A0A2K2D865,A0A0Q3J3U0,I1IBL5,I1HRQ8,I1HQA1,A0A0Q3I995,I1GSK5,A0A0Q3E6A0,I1J339,A0A0Q3LE29,I1H6B5,I1HTP8,I1HJ00,A0A2K2D2N3,A0A0Q3NYA6
GO:BP	aromatic amino acid family biosynthetic process, prephenate pathway	GO:0009095	0.0450978	1.34584	11	846	4	16414	A0A2K2DMR9,I1GWX1,I1ISZ5,I1IXE5
GO:BP	nuclear-transcribed mRNA catabolic process, nonsense-mediated decay	GO:0000184	0.0452928	1.34397	18	846	5	16414	I1IBT8,I1HFH3,I1HP30,I1IZ93,I1HH79
GO:BP	transport	GO:0006810	0.0474001	1.32422	2418	846	155	16414	I1H9V2,I1I4G9,A0A0Q3IPJ8,A0A0Q3R1X8,I1H2T1,I1HAM0,I1GL63,I1GP66,I1GKW4,I1H6Z5,I1GV58,I1J3K8,I1HND1,I1HUP2,I1HGP7,I1I3B7,A0A0Q3IWN2,I1IF90,I1HH23,I1H9R6,I1IKG4,I1HJR4,A0A2K2CZC7,I1I7K0,I1IP40,I1HGZ1,I1HUD2,I1HFL5,I1ILW0,I1HU99,A0A2K2DQ86,A0A0Q3R3K2,A0A0Q3FPL3,I1HBW6,I1J015,A0A2K2CTC4,A0A2K2DFB0,I1INZ2,A0A0Q3JS16,I1IQG8,I1GWD6,I1GPH0,I1HU72,A0A0Q3M0I8,A0A0Q3NH05,I1HF94,I1H2Y3,I1HRH4,I1GWB7,I1HRG8,A…
GO:BP	nuclear transport	GO:0051169	0.0498833	1.30204	113	846	14	16414	I1HF94,I1HRH4,A0A0Q3ICK6,I1J3H2,A0A0Q3H292,I1J3H1,I1HYN1,I1HPR8,I1H6R4,A0A0Q3H6Q4,A0A0Q3HN45,A0A0Q3NDM1,A0A0Q3NGB1,I1HG39
GO:BP	nucleocytoplasmic transport	GO:0006913	0.0498833	1.30204	113	846	14	16414	I1HF94,I1HRH4,A0A0Q3ICK6,I1J3H2,A0A0Q3H292,I1J3H1,I1HYN1,I1HPR8,I1H6R4,A0A0Q3H6Q4,A0A0Q3HN45,A0A0Q3NDM1,A0A0Q3NGB1,I1HG39
GO:BP	gene expression	GO:0010467	0.0498833	1.30204	3942	846	239	16414	A0A0Q3H9X2,I1IEX5,A0A0Q3P394,I1IE46,I1HCM0,I1I4T0,I1H4V9,I1IVY6,I1IUQ2,I1GRS0,I1I970,I1IDL3,I1GLD2,I1HT67,A0A0Q3JUP6,I1GLN7,I1H4P8,I1IT43,I1GVX9,I1IE34,I1GSB2,I1I006,I1GR99,I1HE92,I1H3J7,I1H0K8,I1H8A0,A0A2K2DI87,A0A0Q3H0M9,I1H5T1,I1IGJ3,A0A0Q3GQX4,I1HIY0,I1I1H0,I1GKU0,I1I418,I1GNF9,I1IQG8,A0A2K2DCU5,I1HMZ7,I1H6D9,I1HVW3,I1HTX6,A0A0Q3ICN3,A0A2K2D5X4,I1HQ79,I1I0G3,A0A0Q3KRU7,I1IDQ6,I1GQZ3,I1HRH4,A0…
GO:CC	intracellular anatomical structure	GO:0005622	2.35519e-28	27.628	11099	899	740	16983	I1H9V2,I1H1T8,I1I4G9,A0A0Q3H9X2,I1IEX5,I1HLI3,I1ID41,A0A0Q3R1X8,I1H2T1,I1HEQ7,A0A0Q3FLA7,I1I0L2,I1HAM0,I1HUN1,I1GRD3,I1I0M3,I1GRE7,A0A0Q3EFU0,I1IMB4,I1GLL2,A0A0Q3P394,I1IE46,I1HCM0,A0A2K2DC37,I1I0L5,I1I4T0,I1H4V9,I1IVY6,I1GRS0,I1I970,A0A0Q3LDX5,I1HSV5,I1IZC5,I1GPQ9,I1GL63,I1H2B8,I1IDL3,I1GL13,I1GP66,I1I573,I1GLD2,I1J2Y6,A0A0Q3IQF5,I1GRG7,I1HT67,I1H338,I1GKW4,A0A0Q3JUP6,I1GRM4,I1IWI5,A0A0Q3PA55,A0…
GO:CC	cytoplasm	GO:0005737	8.86891e-20	19.0521	6973	899	509	16983	I1H9V2,I1H1T8,I1I4G9,I1IEX5,I1HLI3,A0A0Q3R1X8,I1H2T1,I1HEQ7,A0A0Q3FLA7,I1I0L2,I1HAM0,I1HUN1,I1I0M3,I1GRE7,A0A0Q3EFU0,I1GLL2,A0A0Q3P394,I1IE46,A0A2K2DC37,I1I0L5,I1IVY6,I1I970,A0A0Q3LDX5,I1HSV5,I1IZC5,I1GL63,I1H2B8,I1IDL3,I1GL13,I1GP66,I1I573,I1GLD2,A0A0Q3IQF5,I1HT67,I1H338,I1GKW4,A0A0Q3JUP6,I1GRM4,I1IWI5,A0A0Q3PA55,A0A2K2D7U0,I1GLN7,I1H4P8,I1HMR2,I1H0M8,I1HC77,I1H6Z5,A0A2K2CPG2,I1J3K8,I1GZI6,I1HPK…
GO:CC	ribonucleoprotein complex	GO:1990904	3.40437e-15	14.468	728	899	97	16983	A0A0Q3H9X2,I1GRD3,I1HCM0,I1IVY6,I1GRG7,I1GLN7,I1IT43,I1GVX9,I1IE34,I1GVZ8,I1H5G8,I1HE92,I1H8A0,A0A2K2DI87,A0A0Q3H0M9,A0A0Q3GQX4,I1IWV2,I1HIY0,I1HB79,I1IT22,I1HWA4,I1H6D9,I1I9H6,I1HQ79,A0A0Q3KRU7,A0A0Q3HF61,I1HAP7,A0A0Q3KFB6,A0A2K2CL81,I1HE13,I1IK06,I1GYF2,I1IBT8,I1HNL5,I1I4T4,I1IAJ9,I1HBA4,I1GKU9,I1IFK6,I1HGE5,I1J302,I1HEY4,I1IXS4,I1IEZ7,I1IE97,I1GM40,I1H0L4,I1IEF7,I1H772,I1GSM6,I1I0I4,I1HFQ8,I1H…
GO:CC	protein-containing complex	GO:0032991	1.80546e-14	13.7434	2907	899	250	16983	I1H1T8,A0A0Q3H9X2,I1HLI3,I1H2T1,A0A0Q3FLA7,I1HAM0,I1GRD3,I1HCM0,I1IVY6,A0A0Q3SFU9,I1GRS0,I1I970,I1IDL3,I1J2Y6,I1GRG7,I1HT67,I1GKW4,A0A0Q3JUP6,I1GLN7,I1H4P8,I1IT43,I1H0M8,I1GVX9,I1IE34,I1GVZ8,I1H5G8,I1GZS8,I1HLT7,I1HUP2,I1HGP7,I1I006,I1HFB1,I1I3B7,A0A0Q3IWN2,I1IF90,I1HE92,I1H0K8,I1H8A0,A0A2K2DI87,A0A0Q3H0M9,I1H0N3,I1H5T1,A0A0Q3F6U3,A0A0Q3GQX4,I1IWV2,I1HIY0,I1I7K0,A0A0Q3H8W8,I1IP40,I1HGZ1,I1HUD2,A0…
GO:CC	organelle	GO:0043226	7.07379e-12	11.1503	9498	899	609	16983	I1H9V2,I1I4G9,A0A0Q3H9X2,I1IEX5,I1HLI3,I1ID41,A0A0Q3R1X8,I1H2T1,A0A0Q3FLA7,I1HAM0,I1GRD3,I1GRE7,A0A0Q3EFU0,I1IMB4,I1HCM0,A0A2K2DC37,I1I4T0,I1H4V9,I1GRS0,I1I970,A0A0Q3LDX5,I1HSV5,I1IZC5,I1H2B8,I1GL13,I1GP66,I1I573,I1GLD2,A0A0Q3IQF5,I1GRG7,I1HT67,I1H338,I1GKW4,I1GRM4,I1IWI5,A0A0Q3PA55,I1GLN7,I1IT43,I1HMR2,I1HC77,I1GVX9,I1IE34,I1IKL5,I1HEA8,I1H6Z5,I1GVZ8,I1GSB2,I1H5G8,I1J3K8,I1GZS8,I1HPK3,A0A2K2DSA6…
GO:CC	intracellular organelle	GO:0043229	7.0875e-12	11.1495	9485	899	608	16983	I1H9V2,I1I4G9,A0A0Q3H9X2,I1IEX5,I1HLI3,I1ID41,A0A0Q3R1X8,I1H2T1,A0A0Q3FLA7,I1HAM0,I1GRD3,I1GRE7,A0A0Q3EFU0,I1IMB4,I1HCM0,A0A2K2DC37,I1I4T0,I1H4V9,I1GRS0,I1I970,A0A0Q3LDX5,I1HSV5,I1IZC5,I1H2B8,I1GL13,I1GP66,I1I573,I1GLD2,A0A0Q3IQF5,I1GRG7,I1HT67,I1H338,I1GKW4,I1GRM4,I1IWI5,A0A0Q3PA55,I1GLN7,I1IT43,I1HMR2,I1HC77,I1GVX9,I1IE34,I1IKL5,I1HEA8,I1H6Z5,I1GVZ8,I1GSB2,I1H5G8,I1J3K8,I1GZS8,I1HPK3,A0A2K2DSA6…
GO:CC	membrane-enclosed lumen	GO:0031974	5.33744e-09	8.27267	813	899	88	16983	I1GRD3,I1HCM0,I1GRS0,I1GRG7,I1HT67,I1IT43,I1GVX9,I1IE34,I1GVZ8,I1H5G8,A0A2K2DSA6,I1GQY0,I1I3B7,A0A0Q3F6U3,A0A0Q3GQX4,I1HZ21,I1IP40,A0A2K2DP94,I1I1H0,I1GKU0,I1HVW0,I1I788,I1IEC2,I1IK06,A0A0Q3REA5,A0A2K2DEX1,I1ITX1,A0A0Q3ERS9,I1HS30,I1IEZ7,A0A2K2DHB8,I1IE97,I1GN35,I1GSM6,I1HHT4,I1HE83,I1HXX4,A0A0Q3GJ94,A0A0Q3LYI1,A0A0Q3MUD4,A0A0Q3JCJ2,I1GVD6,I1H8D0,I1HFQ9,A0A0Q3LS56,I1HU85,A0A2K2D2N1,I1H277,I1GPB5,…
GO:CC	intracellular organelle lumen	GO:0070013	5.33744e-09	8.27267	813	899	88	16983	I1GRD3,I1HCM0,I1GRS0,I1GRG7,I1HT67,I1IT43,I1GVX9,I1IE34,I1GVZ8,I1H5G8,A0A2K2DSA6,I1GQY0,I1I3B7,A0A0Q3F6U3,A0A0Q3GQX4,I1HZ21,I1IP40,A0A2K2DP94,I1I1H0,I1GKU0,I1HVW0,I1I788,I1IEC2,I1IK06,A0A0Q3REA5,A0A2K2DEX1,I1ITX1,A0A0Q3ERS9,I1HS30,I1IEZ7,A0A2K2DHB8,I1IE97,I1GN35,I1GSM6,I1HHT4,I1HE83,I1HXX4,A0A0Q3GJ94,A0A0Q3LYI1,A0A0Q3MUD4,A0A0Q3JCJ2,I1GVD6,I1H8D0,I1HFQ9,A0A0Q3LS56,I1HU85,A0A2K2D2N1,I1H277,I1GPB5,…
GO:CC	organelle lumen	GO:0043233	5.33744e-09	8.27267	813	899	88	16983	I1GRD3,I1HCM0,I1GRS0,I1GRG7,I1HT67,I1IT43,I1GVX9,I1IE34,I1GVZ8,I1H5G8,A0A2K2DSA6,I1GQY0,I1I3B7,A0A0Q3F6U3,A0A0Q3GQX4,I1HZ21,I1IP40,A0A2K2DP94,I1I1H0,I1GKU0,I1HVW0,I1I788,I1IEC2,I1IK06,A0A0Q3REA5,A0A2K2DEX1,I1ITX1,A0A0Q3ERS9,I1HS30,I1IEZ7,A0A2K2DHB8,I1IE97,I1GN35,I1GSM6,I1HHT4,I1HE83,I1HXX4,A0A0Q3GJ94,A0A0Q3LYI1,A0A0Q3MUD4,A0A0Q3JCJ2,I1GVD6,I1H8D0,I1HFQ9,A0A0Q3LS56,I1HU85,A0A2K2D2N1,I1H277,I1GPB5,…
GO:CC	spliceosomal complex	GO:0005681	2.24205e-08	7.64935	163	899	31	16983	A0A0Q3H9X2,I1HE92,I1H8A0,I1HQ79,I1HE13,I1IK06,I1HGE5,I1J302,I1IEZ7,I1GM40,I1IEF7,I1H772,I1HFQ8,I1HE83,A0A2K2D3Y0,A0A0Q3HDP2,I1GM62,I1GWY3,I1I8B6,I1I0N2,I1H536,I1IZ93,A0A2K2DIR9,A0A0Q3IDE8,I1HZA5,I1HE91,I1GUR6,I1GZT4,I1GWY1,I1GV19,A0A0Q3H692
GO:CC	non-membrane-bounded organelle	GO:0043228	4.67417e-08	7.3303	1377	899	125	16983	I1GRD3,I1HCM0,I1I4T0,I1H4V9,I1I573,A0A0Q3IQF5,I1GRG7,I1HT67,I1GLN7,I1IT43,I1GVZ8,I1GSB2,I1H5G8,I1GZS8,A0A0Q3EAR4,I1HFB1,A0A2K2DI87,A0A0Q3H0M9,A0A0Q3GQX4,I1HIY0,I1HYB1,A0A0Q3E7D4,A0A0Q3FPL3,I1GKU0,I1I418,I1GNF9,I1HTS8,I1HB79,I1IT22,A0A2K2CWS2,A0A0Q3ICN3,I1H2K7,I1I9H6,A0A2K2D865,A0A0Q3KRU7,I1HAP7,A0A0Q3KFB6,A0A2K2CL81,I1GWB7,I1IEC2,I1GTJ0,I1H5B3,I1GYF2,I1I4T4,A0A0Q3J3U0,I1IAJ9,I1HBA4,A0A0Q3REA5,I1G…
GO:CC	intracellular non-membrane-bounded organelle	GO:0043232	4.67417e-08	7.3303	1377	899	125	16983	I1GRD3,I1HCM0,I1I4T0,I1H4V9,I1I573,A0A0Q3IQF5,I1GRG7,I1HT67,I1GLN7,I1IT43,I1GVZ8,I1GSB2,I1H5G8,I1GZS8,A0A0Q3EAR4,I1HFB1,A0A2K2DI87,A0A0Q3H0M9,A0A0Q3GQX4,I1HIY0,I1HYB1,A0A0Q3E7D4,A0A0Q3FPL3,I1GKU0,I1I418,I1GNF9,I1HTS8,I1HB79,I1IT22,A0A2K2CWS2,A0A0Q3ICN3,I1H2K7,I1I9H6,A0A2K2D865,A0A0Q3KRU7,I1HAP7,A0A0Q3KFB6,A0A2K2CL81,I1GWB7,I1IEC2,I1GTJ0,I1H5B3,I1GYF2,I1I4T4,A0A0Q3J3U0,I1IAJ9,I1HBA4,A0A0Q3REA5,I1G…
GO:CC	cytosol	GO:0005829	5.44037e-08	7.26437	1309	899	120	16983	I1H9V2,I1H1T8,I1I4G9,I1HEQ7,I1I0L2,I1I0M3,I1GLL2,I1I0L5,I1GL63,I1HT67,I1GLN7,I1H4P8,I1H0M8,I1H6Z5,I1I006,I1GRV1,I1GR99,A0A0Q3IWN2,I1IF90,I1J2T0,I1H3J7,I1H8A0,I1HH23,A0A2K2DI87,A0A0Q3H0M9,A0A0Q3LJP6,I1I144,I1IHA9,I1ID84,A0A0Q3GQX4,I1IWV2,I1HIY0,I1I7K0,I1HI18,I1HUD2,I1GWA2,I1GYQ5,A0A2K2DP94,I1GKU0,A0A2K2CTC4,I1HB79,I1IT22,A0A2K2DC04,A0A0Q3S014,I1IMM5,I1HVW3,I1HA43,I1I788,I1I9H6,A0A0Q3FH76,A0A0Q3KRU…
GO:CC	nuclear protein-containing complex	GO:0140513	7.3997e-08	7.13079	796	899	83	16983	A0A0Q3H9X2,I1HCM0,I1GRS0,I1HT67,I1IT43,I1HFB1,I1HE92,I1H8A0,I1I1H0,I1H6D9,I1HQ79,I1HRH4,I1HE13,I1GWB7,A0A0Q3ICK6,I1GSW3,I1IK06,I1IBT8,I1HFH3,A0A0Q3H292,I1IDH7,I1IFK6,I1HGE5,I1J302,I1IEZ7,I1IE97,I1GM40,I1IEH6,I1IEF7,I1H772,I1GSM6,I1HPR8,I1HFQ8,I1HHT4,I1HE83,A0A2K2DC68,A0A2K2DMG6,A0A2K2D3Y0,I1GVD6,A0A0Q3HN45,A0A0Q3LS56,I1HU85,A0A0Q3HDP2,I1HQM0,A0A0Q3ERC4,I1GM62,I1GWY3,I1I8B6,I1H277,I1IIH8,I1GPB5,I1…
GO:CC	membrane-bounded organelle	GO:0043227	3.77587e-07	6.42298	8944	899	555	16983	I1H9V2,I1I4G9,A0A0Q3H9X2,I1IEX5,I1HLI3,I1ID41,A0A0Q3R1X8,I1H2T1,A0A0Q3FLA7,I1HAM0,I1GRD3,I1GRE7,A0A0Q3EFU0,I1IMB4,I1HCM0,A0A2K2DC37,I1GRS0,I1I970,A0A0Q3LDX5,I1HSV5,I1IZC5,I1H2B8,I1GL13,I1GP66,I1GLD2,I1GRG7,I1HT67,I1H338,I1GKW4,I1GRM4,I1IWI5,A0A0Q3PA55,I1IT43,I1HMR2,I1HC77,I1GVX9,I1IE34,I1IKL5,I1HEA8,I1H6Z5,I1GVZ8,I1H5G8,I1J3K8,I1HPK3,A0A2K2DSA6,I1HUP2,I1GQY0,A0A0Q3J734,I1IYI9,I1HFB1,I1HXW5,I1HA38…
GO:CC	intracellular membrane-bounded organelle	GO:0043231	6.67838e-07	6.17533	8917	899	552	16983	I1H9V2,I1I4G9,A0A0Q3H9X2,I1IEX5,I1HLI3,I1ID41,A0A0Q3R1X8,I1H2T1,A0A0Q3FLA7,I1HAM0,I1GRD3,I1GRE7,A0A0Q3EFU0,I1IMB4,I1HCM0,A0A2K2DC37,I1GRS0,I1I970,A0A0Q3LDX5,I1HSV5,I1IZC5,I1H2B8,I1GL13,I1GP66,I1GLD2,I1GRG7,I1HT67,I1H338,I1GKW4,I1GRM4,I1IWI5,A0A0Q3PA55,I1IT43,I1HMR2,I1HC77,I1GVX9,I1IE34,I1IKL5,I1HEA8,I1H6Z5,I1GVZ8,I1H5G8,I1J3K8,I1HPK3,A0A2K2DSA6,I1HUP2,I1GQY0,A0A0Q3J734,I1IYI9,I1HFB1,I1HXW5,I1HA38…
GO:CC	spliceosomal snRNP complex	GO:0097525	2.66836e-06	5.57376	78	899	18	16983	A0A0Q3H9X2,I1HE92,I1H8A0,I1H6D9,I1IFK6,I1J302,I1IEF7,I1H772,I1HFQ8,A0A0Q3HDP2,I1IZ93,A0A0Q3IDE8,A0A0Q3J3E4,I1HE91,A0A0Q3IER1,I1GUR6,A0A0Q3J566,I1H1R1
GO:CC	small nuclear ribonucleoprotein complex	GO:0030532	2.66836e-06	5.57376	78	899	18	16983	A0A0Q3H9X2,I1HE92,I1H8A0,I1H6D9,I1IFK6,I1J302,I1IEF7,I1H772,I1HFQ8,A0A0Q3HDP2,I1IZ93,A0A0Q3IDE8,A0A0Q3J3E4,I1HE91,A0A0Q3IER1,I1GUR6,A0A0Q3J566,I1H1R1
GO:CC	Sm-like protein family complex	GO:0120114	8.37396e-06	5.07707	84	899	18	16983	A0A0Q3H9X2,I1HE92,I1H8A0,I1H6D9,I1IFK6,I1J302,I1IEF7,I1H772,I1HFQ8,A0A0Q3HDP2,I1IZ93,A0A0Q3IDE8,A0A0Q3J3E4,I1HE91,A0A0Q3IER1,I1GUR6,A0A0Q3J566,I1H1R1
GO:CC	nuclear lumen	GO:0031981	4.27211e-05	4.36936	629	899	62	16983	I1GRD3,I1HCM0,I1GRS0,I1GRG7,I1HT67,I1IT43,I1GVX9,I1IE34,I1GVZ8,I1H5G8,A0A2K2DSA6,A0A0Q3GQX4,A0A2K2DP94,I1I1H0,I1GKU0,I1I788,I1IEC2,I1IK06,A0A2K2DEX1,I1ITX1,A0A0Q3ERS9,I1IEZ7,I1IE97,I1GSM6,I1HHT4,I1HE83,I1HXX4,I1GVD6,I1HFQ9,A0A0Q3LS56,I1HU85,A0A2K2D2N1,I1H277,I1GPB5,I1H4N9,I1IPH4,I1H536,I1H6V1,A0A0Q3JJL2,I1HSL8,I1GN00,I1GYG4,A0A0Q3NDM1,A0A0Q3RUS2,I1J3F8,I1GQF6,I1HA74,I1GU49,I1INU8,A0A0Q3HIC5,I1H5M…
GO:CC	cytoskeleton	GO:0005856	4.9947e-05	4.30149	292	899	36	16983	A0A0Q3IQF5,I1GZS8,A0A0Q3EAR4,I1HYB1,A0A0Q3FPL3,I1HTS8,A0A2K2D865,I1GWB7,I1H5B3,A0A0Q3J3U0,I1IBL5,I1H747,I1IEL4,A0A2K2DMG6,I1GR92,I1IKZ8,A0A0Q3I995,I1HGB3,I1HPI5,A0A0Q3RYR0,I1GSK5,A0A0Q3E6A0,I1H301,I1J339,A0A0Q3LE29,I1H6B5,I1J0S5,I1HTP8,I1HJ00,A0A2K2D2N3,I1I673,A0A0Q3NYA6,A0A0Q3GNS2,A0A2K2DNZ2,I1IB22,I1I565
GO:CC	nucleolus	GO:0005730	0.00011934	3.92321	243	899	31	16983	I1GRD3,I1HCM0,I1GRG7,I1HT67,I1IT43,I1GVZ8,I1H5G8,A0A0Q3GQX4,I1GKU0,I1IEC2,A0A2K2DEX1,I1ITX1,I1IEZ7,I1IE97,I1GSM6,I1HE83,I1HFQ9,A0A2K2D2N1,I1GPB5,A0A0Q3JJL2,I1HSL8,I1GN00,A0A0Q3RUS2,I1J3F8,I1GQF6,I1GU49,I1H5M5,A0A2K2CZY0,I1H0U7,I1H6D2,I1IZ23
GO:CC	U2 snRNP	GO:0005686	0.000192821	3.71485	28	899	9	16983	I1HE92,I1H6D9,I1J302,I1IEF7,I1H772,I1IZ93,A0A0Q3IDE8,I1HE91,I1H1R1
GO:CC	mitochondrion	GO:0005739	0.000270486	3.56786	980	899	83	16983	I1H9V2,I1I4G9,I1IEX5,I1HLI3,A0A0Q3FLA7,A0A0Q3EFU0,A0A2K2DC37,A0A0Q3LDX5,I1H2B8,I1GL13,I1GRM4,I1IWI5,A0A0Q3PA55,I1HUP2,I1GQY0,I1IYI9,I1I3B7,I1IAX7,I1HH23,I1HNS4,I1HJR4,A0A0Q3F6U3,I1IGN6,I1HZ21,I1IVG1,I1J3B8,I1IP40,I1HTX6,A0A2K2DHF1,I1GYK4,I1J1F1,A0A0Q3REA5,I1IMJ3,A0A2K2D4T5,I1GKT8,I1I4L8,I1GKQ4,I1GPH6,I1HS30,A0A2K2DHB8,I1IPQ1,I1GN35,I1IBQ4,A0A0Q3HUL9,A0A0Q3P4C7,I1GNY6,A0A0Q3JFL4,A0A2K2D9L9,A0A0Q3G…
GO:CC	catalytic step 2 spliceosome	GO:0071013	0.000270486	3.56786	52	899	12	16983	A0A0Q3H9X2,I1HE92,I1HE13,I1IEF7,I1H772,I1HE83,A0A2K2D3Y0,I1GM62,I1GWY3,I1HE91,I1GWY1,A0A0Q3H692
GO:CC	box C/D RNP complex	GO:0031428	0.000286779	3.54245	12	899	6	16983	I1GRD3,I1GRG7,I1GVX9,I1IE34,I1GVZ8,I1H5G8
GO:CC	Prp19 complex	GO:0000974	0.000286779	3.54245	12	899	6	16983	I1HE13,I1HE83,A0A2K2D3Y0,I1GM62,I1GWY3,I1GWY1
GO:CC	sno(s)RNA-containing ribonucleoprotein complex	GO:0005732	0.000298135	3.52559	30	899	9	16983	I1GRD3,I1HCM0,I1GRG7,I1IT43,I1GVX9,I1IE34,I1GVZ8,I1H5G8,I1IE97
GO:CC	mitochondrial matrix	GO:0005759	0.000396918	3.4013	133	899	20	16983	I1GQY0,I1I3B7,A0A0Q3F6U3,I1HZ21,I1IP40,A0A0Q3REA5,I1HS30,A0A2K2DHB8,I1GN35,A0A0Q3GJ94,A0A0Q3LYI1,A0A0Q3JCJ2,I1H8D0,A0A0Q3JQ87,I1HG95,A0A0Q3JS22,I1HB19,I1ITC9,A0A2K2CIF9,I1HHT5
GO:CC	endomembrane system	GO:0012505	0.000523063	3.28145	1567	899	119	16983	I1H2T1,I1HAM0,I1GRE7,A0A0Q3EFU0,I1I970,I1HSV5,I1IZC5,I1GP66,I1GKW4,I1IWI5,I1HMR2,I1HC77,I1HEA8,I1HGP7,A0A0Q3IWN2,I1ITN8,I1IKG4,A0A2K2CZC7,I1I7K0,I1GQY1,I1IAG0,I1HUD2,I1HFL5,I1H2D3,I1ILW0,I1HU99,A0A2K2DQ86,I1IU18,I1HME4,I1J015,I1INZ2,A0A0Q3JS16,I1IQG8,I1GWD6,I1HVW0,I1HG09,I1H1A0,I1GTH9,A0A2K2D5X4,A0A0Q3NH05,I1H2Y3,A0A0Q3HLY0,I1HRH4,I1GWB7,I1HRG8,A0A0Q3ICK6,A0A2K2D0X0,I1HPA9,A0A0Q3FMJ8,A0A0Q3H292,I…
GO:CC	microtubule cytoskeleton	GO:0015630	0.000576637	3.2391	206	899	26	16983	I1GZS8,A0A0Q3EAR4,I1HYB1,I1HTS8,A0A2K2D865,I1GWB7,A0A0Q3J3U0,I1IBL5,A0A2K2DMG6,I1IKZ8,A0A0Q3I995,I1HGB3,A0A0Q3RYR0,I1GSK5,A0A0Q3E6A0,I1H301,I1J339,A0A0Q3LE29,I1H6B5,I1J0S5,I1HTP8,I1HJ00,A0A2K2D2N3,I1I673,A0A0Q3NYA6,A0A0Q3GNS2
GO:CC	nucleoplasm	GO:0005654	0.000912803	3.03962	313	899	34	16983	I1GRS0,I1HT67,I1GVX9,I1IE34,A0A2K2DSA6,A0A0Q3GQX4,A0A2K2DP94,I1I1H0,I1GKU0,I1I788,I1IK06,A0A0Q3ERS9,I1GSM6,I1HHT4,I1HXX4,I1GVD6,A0A0Q3LS56,I1H277,I1GPB5,I1H4N9,I1IPH4,I1H536,I1H6V1,I1HSL8,I1GYG4,I1INU8,A0A0Q3HIC5,I1I1K5,I1GZT4,I1GW41,I1IW02,A0A0Q3H692,A0A2K2DVU5,I1IZ23
GO:CC	supramolecular polymer	GO:0099081	0.00137418	2.86196	170	899	22	16983	I1GZS8,A0A0Q3EAR4,I1HTS8,A0A2K2D865,A0A0Q3J3U0,I1IBL5,I1IKZ8,A0A0Q3I995,A0A0Q3RYR0,I1GSK5,A0A0Q3E6A0,I1H301,I1J339,A0A0Q3LE29,I1H6B5,I1HTP8,I1HJ00,A0A2K2D2N3,A0A0Q3NYA6,A0A0Q3GNS2,A0A2K2DNZ2,I1IB22
GO:CC	supramolecular fiber	GO:0099512	0.00137418	2.86196	170	899	22	16983	I1GZS8,A0A0Q3EAR4,I1HTS8,A0A2K2D865,A0A0Q3J3U0,I1IBL5,I1IKZ8,A0A0Q3I995,A0A0Q3RYR0,I1GSK5,A0A0Q3E6A0,I1H301,I1J339,A0A0Q3LE29,I1H6B5,I1HTP8,I1HJ00,A0A2K2D2N3,A0A0Q3NYA6,A0A0Q3GNS2,A0A2K2DNZ2,I1IB22
GO:CC	polymeric cytoskeletal fiber	GO:0099513	0.00137418	2.86196	170	899	22	16983	I1GZS8,A0A0Q3EAR4,I1HTS8,A0A2K2D865,A0A0Q3J3U0,I1IBL5,I1IKZ8,A0A0Q3I995,A0A0Q3RYR0,I1GSK5,A0A0Q3E6A0,I1H301,I1J339,A0A0Q3LE29,I1H6B5,I1HTP8,I1HJ00,A0A2K2D2N3,A0A0Q3NYA6,A0A0Q3GNS2,A0A2K2DNZ2,I1IB22
GO:CC	Cajal body	GO:0015030	0.00151012	2.82099	6	899	4	16983	I1GVX9,I1IE34,I1GKU0,I1GZT4
GO:CC	post-mRNA release spliceosomal complex	GO:0071014	0.00151012	2.82099	16	899	6	16983	A0A2K2D3Y0,I1GM62,I1GWY3,A0A2K2DIR9,I1GWY1,I1GV19
GO:CC	polysome	GO:0005844	0.00194997	2.70997	11	899	5	16983	I1HAP7,I1IBT8,I1HNL5,I1I4T4,I1GKU9
GO:CC	supramolecular complex	GO:0099080	0.00196173	2.70736	250	899	28	16983	I1I573,I1GZS8,A0A0Q3EAR4,A0A0Q3E7D4,I1HTS8,A0A2K2D865,A0A0Q3J3U0,I1HBA4,I1IBL5,I1IQ55,I1I0I4,I1IKZ8,A0A0Q3I995,I1HGB3,A0A0Q3RYR0,I1GSK5,A0A0Q3E6A0,I1H301,I1J339,A0A0Q3LE29,I1H6B5,I1HTP8,I1HJ00,A0A2K2D2N3,A0A0Q3NYA6,A0A0Q3GNS2,A0A2K2DNZ2,I1IB22
GO:CC	U2-type spliceosomal complex	GO:0005684	0.00253242	2.59646	58	899	11	16983	I1HE92,I1H8A0,I1IK06,I1IEF7,I1H772,I1I8B6,I1IZ93,I1HZA5,I1HE91,I1GUR6,I1GV19
GO:CC	PAM complex, Tim23 associated import motor	GO:0001405	0.00298576	2.52494	7	899	4	16983	I1I3B7,I1IP40,A0A0Q3JS22,I1HB19
GO:CC	vesicle	GO:0031982	0.00321098	2.49336	436	899	41	16983	I1H2T1,I1HAM0,I1IZC5,I1GP66,I1GKW4,I1IAG0,I1HGZ1,I1HUD2,I1ILW0,I1HU99,A0A2K2DQ86,A0A0Q3FPL3,A0A2K2CTC4,I1INZ2,A0A0Q3JS16,I1IQG8,I1GWD6,A0A2K2D5X4,A0A0Q3NH05,I1HTQ7,I1H213,A0A0Q3KQM4,I1IDP5,A0A0Q3LLR3,I1HSK4,A0A0Q3GRD2,I1IEL4,I1H208,I1I6J1,I1GTF1,I1GTF9,I1HSQ3,A0A0Q3JE80,I1GUY6,I1HN68,I1I0Q8,I1GSH3,I1GWJ3,A0A2K2DQD6,A0A0Q3HVK2,A0A2K2DSS1
GO:CC	preribosome	GO:0030684	0.00434897	2.36161	93	899	14	16983	I1GRD3,I1GRG7,I1GVX9,I1IE34,I1GVZ8,I1H5G8,I1GSM6,I1GPB5,A0A0Q3RUS2,I1J3F8,I1GQF6,I1GU49,I1H5M5,I1H0U7
GO:CC	microtubule	GO:0005874	0.00494914	2.30547	164	899	20	16983	I1GZS8,A0A0Q3EAR4,I1HTS8,A0A2K2D865,A0A0Q3J3U0,I1IBL5,I1IKZ8,A0A0Q3I995,A0A0Q3RYR0,I1GSK5,A0A0Q3E6A0,I1H301,I1J339,A0A0Q3LE29,I1H6B5,I1HTP8,I1HJ00,A0A2K2D2N3,A0A0Q3NYA6,A0A0Q3GNS2
GO:CC	endosome	GO:0005768	0.00616695	2.20993	257	899	27	16983	I1IZC5,I1GP66,I1IAG0,I1HUD2,I1ILW0,I1HU99,I1INZ2,I1IQG8,I1GWD6,A0A0Q3NH05,I1H213,A0A0Q3KQM4,I1IDP5,A0A0Q3LLR3,I1HSK4,A0A0Q3GRD2,I1I6J1,I1GTF1,I1GTF9,I1HSQ3,A0A0Q3JE80,I1GUY6,I1HN68,I1I0Q8,I1GSH3,A0A2K2DQD6,A0A0Q3HVK2
GO:CC	peptidase complex	GO:1905368	0.00689273	2.16161	98	899	14	16983	I1GRS0,I1IDL3,I1J2Y6,I1H0K8,I1H0N3,A0A0Q3H8W8,A0A2K2DP94,I1I788,A0A0Q3ERS9,I1I7Q7,I1HGK6,I1HXX4,I1H4N9,I1IPH4
GO:CC	actin cytoskeleton	GO:0015629	0.00689273	2.16161	56	899	10	16983	A0A0Q3IQF5,A0A0Q3FPL3,I1H5B3,I1H747,I1IEL4,I1GR92,I1HPI5,A0A2K2DNZ2,I1IB22,I1I565
GO:CC	nuclear envelope	GO:0005635	0.00750482	2.12466	88	899	13	16983	I1HEA8,I1HRH4,I1GWB7,A0A0Q3ICK6,A0A0Q3H292,I1HPR8,A0A2K2DMG6,A0A0Q3H6Q4,A0A0Q3HN45,I1HGB3,A0A0Q3NDM1,A0A0Q3GR11,I1J0S5
GO:CC	ESCRT complex	GO:0036452	0.00808364	2.09239	22	899	6	16983	I1HU99,I1INZ2,A0A0Q3NH05,I1HSQ3,A0A0Q3JE80,I1GSH3
GO:CC	proteasome complex	GO:0000502	0.00842416	2.07447	68	899	11	16983	I1IDL3,I1J2Y6,I1H0K8,I1H0N3,A0A0Q3H8W8,A0A2K2DP94,I1I788,A0A0Q3ERS9,I1I7Q7,I1HGK6,I1HXX4
GO:CC	cytoplasmic vesicle	GO:0031410	0.00885455	2.05283	405	899	37	16983	I1H2T1,I1HAM0,I1IZC5,I1GP66,I1GKW4,I1IAG0,I1HGZ1,I1HUD2,I1ILW0,I1HU99,A0A2K2DQ86,I1INZ2,A0A0Q3JS16,I1IQG8,I1GWD6,A0A2K2D5X4,A0A0Q3NH05,I1HTQ7,I1H213,A0A0Q3KQM4,I1IDP5,A0A0Q3LLR3,I1HSK4,A0A0Q3GRD2,I1H208,I1I6J1,I1GTF1,I1GTF9,I1HSQ3,A0A0Q3JE80,I1GUY6,I1HN68,I1I0Q8,I1GSH3,A0A2K2DQD6,A0A0Q3HVK2,A0A2K2DSS1
GO:CC	intracellular vesicle	GO:0097708	0.00908383	2.04173	406	899	37	16983	I1H2T1,I1HAM0,I1IZC5,I1GP66,I1GKW4,I1IAG0,I1HGZ1,I1HUD2,I1ILW0,I1HU99,A0A2K2DQ86,I1INZ2,A0A0Q3JS16,I1IQG8,I1GWD6,A0A2K2D5X4,A0A0Q3NH05,I1HTQ7,I1H213,A0A0Q3KQM4,I1IDP5,A0A0Q3LLR3,I1HSK4,A0A0Q3GRD2,I1H208,I1I6J1,I1GTF1,I1GTF9,I1HSQ3,A0A0Q3JE80,I1GUY6,I1HN68,I1I0Q8,I1GSH3,A0A2K2DQD6,A0A0Q3HVK2,A0A2K2DSS1
GO:CC	small-subunit processome	GO:0032040	0.00915797	2.0382	49	899	9	16983	I1GRD3,I1GRG7,I1GVX9,I1IE34,I1GVZ8,I1H5G8,I1GQF6,I1H5M5,I1H0U7
GO:CC	trans-Golgi network	GO:0005802	0.00966819	2.01465	163	899	19	16983	I1IZC5,I1GP66,A0A2K2CZC7,I1HFL5,I1H2D3,I1H213,A0A0Q3KQM4,I1HSK4,A0A0Q3GRD2,A0A2K2DNA0,I1I6J1,I1GTF1,I1GTF9,I1GL64,A0A0Q3JIS9,I1H1B3,I1I0Q8,A0A2K2DQD6,A0A0Q3HVK2
GO:CC	mitochondrial envelope	GO:0005740	0.0104055	1.98274	297	899	29	16983	I1H2B8,I1GL13,I1HUP2,I1IYI9,I1I3B7,I1IAX7,I1HJR4,I1J3B8,I1IP40,I1GKQ4,I1GNY6,A0A0Q3JFL4,A0A2K2D9L9,I1I703,A0A0Q3MUD4,I1H6K1,A0A0Q3P040,A0A2K2DBQ4,I1H6G4,A0A0Q3JQ87,A0A0Q3FKK6,A0A0Q3JS22,I1HB19,I1IDF3,I1IVA3,I1IV28,I1IK97,A0A0Q3J2K4,I1IQ68
GO:CC	actin filament bundle	GO:0032432	0.0117911	1.92845	5	899	3	16983	I1H5B3,A0A2K2DNZ2,I1IB22
GO:CC	box H/ACA RNP complex	GO:0072588	0.0117911	1.92845	5	899	3	16983	I1HCM0,I1IT43,I1IE97
GO:CC	box H/ACA snoRNP complex	GO:0031429	0.0117911	1.92845	5	899	3	16983	I1HCM0,I1IT43,I1IE97
GO:CC	polysomal ribosome	GO:0042788	0.0117911	1.92845	5	899	3	16983	I1HAP7,I1I4T4,I1GKU9
GO:CC	nuclear pore	GO:0005643	0.0125716	1.90061	52	899	9	16983	I1HRH4,I1GWB7,A0A0Q3ICK6,A0A0Q3H292,I1HPR8,A0A2K2DMG6,A0A0Q3HN45,A0A0Q3NDM1,I1J0S5
GO:CC	endopeptidase complex	GO:1905369	0.0141145	1.85034	74	899	11	16983	I1IDL3,I1J2Y6,I1H0K8,I1H0N3,A0A0Q3H8W8,A0A2K2DP94,I1I788,A0A0Q3ERS9,I1I7Q7,I1HGK6,I1HXX4
GO:CC	clathrin adaptor complex	GO:0030131	0.0152015	1.81811	11	899	4	16983	I1HAM0,I1HGZ1,A0A2K2DQ86,A0A0Q3JS16
GO:CC	envelope	GO:0031975	0.0152015	1.81811	916	899	69	16983	A0A0Q3R1X8,I1H2B8,I1GL13,I1HEA8,I1J3K8,I1HUP2,I1IYI9,I1I3B7,A0A0Q3LK48,I1IAX7,I1HNS4,A0A0Q3M1M0,I1HJR4,I1J3B8,I1IP40,A0A0Q3M0I8,I1HRH4,I1I0F5,I1GWB7,A0A0Q3ICK6,A0A0Q3H292,A0A0Q3RIE6,I1HSH1,I1GKQ4,A0A2K2CHG0,A0A0Q3P4C7,I1I0I4,I1HPR8,I1IFT4,I1GNY6,A0A0Q3JFL4,A0A2K2D9L9,A0A2K2DN69,A0A2K2DMG6,I1H5E3,I1HFK6,I1HA39,I1I703,A0A0Q3H6Q4,A0A0Q3MUD4,I1H6K1,A0A0Q3P040,A0A0Q3HN45,I1HGB3,A0A2K2DBQ4,I1II59,I1H6G…
GO:CC	organelle envelope	GO:0031967	0.0152015	1.81811	916	899	69	16983	A0A0Q3R1X8,I1H2B8,I1GL13,I1HEA8,I1J3K8,I1HUP2,I1IYI9,I1I3B7,A0A0Q3LK48,I1IAX7,I1HNS4,A0A0Q3M1M0,I1HJR4,I1J3B8,I1IP40,A0A0Q3M0I8,I1HRH4,I1I0F5,I1GWB7,A0A0Q3ICK6,A0A0Q3H292,A0A0Q3RIE6,I1HSH1,I1GKQ4,A0A2K2CHG0,A0A0Q3P4C7,I1I0I4,I1HPR8,I1IFT4,I1GNY6,A0A0Q3JFL4,A0A2K2D9L9,A0A2K2DN69,A0A2K2DMG6,I1H5E3,I1HFK6,I1HA39,I1I703,A0A0Q3H6Q4,A0A0Q3MUD4,I1H6K1,A0A0Q3P040,A0A0Q3HN45,I1HGB3,A0A2K2DBQ4,I1II59,I1H6G…
GO:CC	Golgi apparatus	GO:0005794	0.0189159	1.72317	799	899	61	16983	I1H2T1,I1GRE7,I1HSV5,I1IZC5,I1GP66,I1GKW4,I1IWI5,A0A0Q3IWN2,I1ITN8,A0A2K2CZC7,I1I7K0,I1IAG0,I1HUD2,I1HFL5,I1H2D3,I1ILW0,A0A2K2DQ86,A0A0Q3JS16,I1IQG8,I1HG09,I1H1A0,I1HRG8,A0A2K2D0X0,I1HPA9,I1IQ54,I1IV84,I1HVG3,I1H213,A0A2K2CU96,A0A0Q3KQM4,I1IDP5,I1HSK4,I1GMQ5,I1I363,A0A0Q3GRD2,I1GZG6,I1H208,I1H6N6,I1HCC2,I1GYW9,A0A2K2DNA0,I1HLF0,I1I6J1,I1GTF1,I1GTF9,I1HY12,I1IN77,I1GL64,A0A0Q3JIS9,I1H1B3,I1I0Q8,I1…
GO:CC	prespliceosome	GO:0071010	0.0189159	1.72317	27	899	6	16983	I1HE92,I1H8A0,I1IK06,I1H772,I1HE91,I1GUR6
GO:CC	U2-type prespliceosome	GO:0071004	0.0189159	1.72317	27	899	6	16983	I1HE92,I1H8A0,I1IK06,I1H772,I1HE91,I1GUR6
GO:CC	nuclear body	GO:0016604	0.0189159	1.72317	56	899	9	16983	I1GVX9,I1IE34,I1GKU0,I1IK06,I1H536,I1H6V1,I1GYG4,I1INU8,I1GZT4
GO:CC	nascent polypeptide-associated complex	GO:0005854	0.0193708	1.71285	6	899	3	16983	I1HAP7,I1I4T4,I1GKU9
GO:CC	AP-1 adaptor complex	GO:0030121	0.0203941	1.6905	2	899	2	16983	A0A2K2DQ86,A0A0Q3JS16
GO:CC	vesicle membrane	GO:0012506	0.0205582	1.68701	152	899	17	16983	I1H2T1,I1HAM0,I1IAG0,I1HUD2,I1HU99,A0A2K2DQ86,I1INZ2,A0A0Q3JS16,A0A0Q3NH05,I1IDP5,I1H208,I1GTF1,I1HSQ3,A0A0Q3JE80,I1GUY6,I1GSH3,I1GWJ3
GO:CC	side of membrane	GO:0098552	0.0208833	1.6802	28	899	6	16983	I1HU99,I1INZ2,I1HW17,I1H5E3,I1H203,I1GUY6
GO:CC	precatalytic spliceosome	GO:0071011	0.0208833	1.6802	28	899	6	16983	I1J302,I1IEF7,I1HFQ8,A0A0Q3HDP2,A0A0Q3IDE8,I1GZT4
GO:CC	nucleus	GO:0005634	0.022399	1.64977	4697	899	285	16983	A0A0Q3H9X2,I1ID41,I1GRD3,I1IMB4,I1HCM0,I1GRS0,I1I970,I1GLD2,I1GRG7,I1HT67,I1IT43,I1GVX9,I1IE34,I1IKL5,I1HEA8,I1GVZ8,I1H5G8,I1HPK3,A0A2K2DSA6,I1HFB1,I1HXW5,I1HE92,I1J2T0,I1H8A0,I1H0N3,I1J0Z2,I1IGJ3,A0A0Q3GQX4,I1GSM0,A0A0Q3H8W8,A0A2K2D980,I1GWA2,A0A2K2DP94,I1I1H0,I1HR67,I1GKU0,I1I418,I1GNF9,I1HUR3,A0A0Q3GSS9,I1H6D9,A0A2K2CWS2,I1HTX6,I1I788,I1H2K7,I1HQ79,I1I0G3,I1HF94,A0A0Q3HF61,I1HRH4,I1HE13,I1GWB7…
GO:CC	cortical cytoskeleton	GO:0030863	0.022399	1.64977	20	899	5	16983	A0A0Q3IQF5,I1GR92,I1GSK5,I1HTP8,I1HJ00
GO:CC	catalytic complex	GO:1902494	0.027712	1.55733	946	899	69	16983	I1H1T8,A0A0Q3H9X2,I1HLI3,A0A0Q3FLA7,I1HCM0,A0A0Q3SFU9,I1GRS0,I1IDL3,I1J2Y6,I1HT67,I1IT43,I1H0M8,I1HLT7,I1HE92,I1H0K8,I1H0N3,A0A0Q3F6U3,A0A0Q3H8W8,A0A2K2DP94,I1I1H0,A0A0Q3R3W9,I1HPA7,I1ITS3,I1I788,I1IMX3,I1HE13,I1GSW3,I1IFA6,A0A0Q3ERS9,I1I7Q7,I1IE97,A0A2K2CHG0,I1GLG0,I1HW17,I1IEF7,I1H772,I1HGK6,I1HHT4,I1HE83,I1IRT6,I1HXX4,A0A2K2D3Y0,I1GKY4,I1I179,A0A0Q3LS56,A0A0Q3ERC4,I1GM62,I1GWY3,I1HD18,I1H8U0,I…
GO:CC	mitochondrial nucleoid	GO:0042645	0.0442923	1.35367	8	899	3	16983	A0A0Q3REA5,A0A0Q3JCJ2,I1HHT5
GO:CC	intracellular protein-containing complex	GO:0140535	0.0442923	1.35367	565	899	44	16983	I1GRS0,I1IDL3,I1J2Y6,I1HT67,I1HLT7,I1H0K8,I1H0N3,A0A0Q3H8W8,A0A2K2DP94,I1ILW0,I1I1H0,I1HPA7,I1I788,I1HE13,I1IFA6,I1IQ55,A0A0Q3ERS9,I1I7Q7,A0A2K2CHG0,I1ITP9,I1HGK6,I1HHT4,A0A0Q3HT27,I1IRT6,I1HXX4,I1GKY4,I1I179,I1GVD6,I1I127,A0A0Q3LS56,A0A0Q3ERC4,I1H8U0,I1H4N9,I1IPH4,I1HSL8,I1HA74,A0A0Q3RM04,I1HC05,A0A0Q3HIC5,I1I1K5,I1IW02,A0A2K2DVU5,A0A0Q3EKS1,I1IZ23
GO:CC	U4/U6 x U5 tri-snRNP complex	GO:0046540	0.0453109	1.3438	33	899	6	16983	I1IFK6,I1HFQ8,A0A0Q3HDP2,A0A0Q3J3E4,A0A0Q3IER1,A0A0Q3J566
GO:CC	mitochondrial intermembrane space	GO:0005758	0.0474167	1.32407	24	899	5	16983	A0A0Q3MUD4,I1IDF3,I1IV28,A0A0Q3J2K4,I1IQ68
GO:CC	cytoplasmic microtubule	GO:0005881	0.0474167	1.32407	24	899	5	16983	A0A0Q3EAR4,I1IBL5,I1GSK5,I1HTP8,I1HJ00
GO:CC	mRNA editing complex	GO:0045293	0.0497825	1.30292	3	899	2	16983	I1H9R5,I1I4D4
GO:CC	RNA N6-methyladenosine methyltransferase complex	GO:0036396	0.0497825	1.30292	3	899	2	16983	I1H9R5,I1I4D4

## Sheet: Protein Class
PANTHER Protein Class	Brachypodium distachyon - REFLIST (34230)	Input list	expected	Fold Enrichment	+/-	raw P value	FDR	type	FDR(-log2)
pyrophosphatase	14	3	0.27	11.1	+	0.00378	0.0297	downregulated	5.07339
mitochondrial carrier protein	27	5	0.52	9.59	+	0.000317	0.00422	downregulated	7.88854
aspartic protease	46	6	0.89	6.75	+	0.000439	0.00474	downregulated	7.7209
glucosidase	85	8	1.64	4.87	+	0.000394	0.00455	downregulated	7.77992
reductase	158	14	3.05	4.59	+	5.68e-06	0.000123	downregulated	12.9891
peroxidase	149	13	2.88	4.52	+	1.42e-05	0.000223	downregulated	12.1307
ATP-binding cassette (ABC) transporter	116	9	2.24	4.02	+	0.000649	0.00623	downregulated	7.32655
dehydrogenase	237	14	4.58	3.06	+	0.000344	0.00426	downregulated	7.87493
oxidase	171	10	3.3	3.03	+	0.0025	0.0206	downregulated	5.60121
non-receptor serine/threonine protein kinase	337	18	6.51	2.77	+	0.000173	0.0025	downregulated	8.64386
serine protease	250	13	4.83	2.69	+	0.00166	0.0144	downregulated	6.11779
oxygenase	373	18	7.2	2.5	+	0.000549	0.00559	downregulated	7.48294
lyase	278	13	5.37	2.42	+	0.00397	0.0299	downregulated	5.06371
transferase	1276	49	24.64	1.99	+	1.16e-05	0.000223	downregulated	12.1307
extracellular matrix protein	7	4	0.24	16.82	+	0.000318	0.00306	upregulated	8.35225
damaged DNA-binding protein	12	4	0.41	9.81	+	0.00154	0.0116	upregulated	6.42973
translation elongation factor	32	5	1.09	4.6	+	0.00692	0.0386	upregulated	4.69526
microtubule binding motor protein	47	7	1.6	4.38	+	0.00187	0.0129	upregulated	6.27649
non-motor microtubule binding protein	50	7	1.7	4.12	+	0.00256	0.0171	upregulated	5.86986
histone	51	7	1.73	4.04	+	0.00284	0.0182	upregulated	5.77992
SNARE protein	52	7	1.77	3.96	+	0.00313	0.0193	upregulated	5.69526
nucleotide kinase	45	6	1.53	3.92	+	0.00634	0.0366	upregulated	4.77201
translation initiation factor	122	16	4.15	3.86	+	1.31e-05	0.000161	upregulated	12.6007
RNA splicing factor	283	37	9.62	3.85	+	4.1e-11	1.42e-09	upregulated	29.3915
ligase	100	11	3.4	3.24	+	0.00109	0.00857	upregulated	6.86649
chaperone	290	28	9.85	2.84	+	2.68e-06	3.57e-05	upregulated	14.7737
non-receptor serine/threonine protein kinase	337	31	11.45	2.71	+	2.03e-06	2.93e-05	upregulated	15.0587
actin or actin-binding cytoskeletal protein	116	10	3.94	2.54	+	0.0088	0.0476	upregulated	4.39289
primary active transporter	285	21	9.68	2.17	+	0.00172	0.0124	upregulated	6.33352
ribosomal protein	368	26	12.5	2.08	+	0.000866	0.00714	upregulated	7.12986

## Sheet: Non-receptor kinases
Accession	Involved in	Description	C3H/APX-KD Vs. WT_log2FC	nrk	Gene names (ORF )
A0A0Q3HAC7	Involved in the regulation of cell expansion, cell elongation, and embryo development	M3KE1_ARATHRecName: Full=MAP3K epsilon protein kinase 1; Short=AtM3KE1; AltName: Full=Mitogen-activated protein kinase kinase kinase 7	9.4179	up	BRADI_5g24870v3
I1GUK4	Plays a role in chloroplast biogenesis and differentiation in cotyledons, possibly through phosphorylation of chloroplast preproteins	STY17_ARATHRecName: Full=Serine/threonine-protein kinase STY17; AltName: Full=Serine/threonine/tyrosine-protein kinase 17	8.7097	up	BRADI_1g28110v3
A0A0Q3H8H4	Acts as a negative regulator in the ethylene response pathway	CTR1_ARATHRecName: Full=Serine/threonine-protein kinase CTR1; AltName: Full=Protein CONSTITUTIVE TRIPLE RESPONSE1	7.4834	up	BRADI_1g47570v3
A0A0Q3ILT4	resistance to some hemibiotrophic/necrotrophic fungal pathogens	EDR1_ARATHRecName: Full=Serine/threonine-protein kinase EDR1; AltName: Full=MAPKK kinase EDR1; AltName: Full=Protein ENHANCED DISEASE RESISTANCE 1; Short=AtEDR1; AltName: Full=Serine/threonine/tyrosine-protein kinase 10	7.1917	up	BRADI_4g09990v3
I1HJ00	Involved in epidermal-cell morphogenesis in hypocotyls and roots.	NEK5_ARATHRecName: Full=Serine/threonine-protein kinase Nek5; AltName: Full=NimA-related protein kinase 5; Short=AtNEK6; Short=AtNek5	7.0373	up	BRADI_2g24010v3
I1IAG6	resistance to some hemibiotrophic/necrotrophic fungal pathogens	EDR1_ARATHRecName: Full=Serine/threonine-protein kinase EDR1; AltName: Full=MAPKK kinase EDR1; AltName: Full=Protein ENHANCED DISEASE RESISTANCE 1; Short=AtEDR1; AltName: Full=Serine/threonine/tyrosine-protein kinase 10	6.8063	up	BRADI_3g45660v3
I1IB26	involved in plant development processes.	NEK6_ARATHRecName: Full=Serine/threonine-protein kinase Nek6; AltName: Full=NimA-related protein kinase 6; Short=AtNek6	6.3926	up	BRADI_3g47370v3
I1IGP3	involved in plant development processes.	NEK2_ARATHRecName: Full=Serine/threonine-protein kinase Nek2; AltName: Full=NimA-related protein kinase 2; Short=AtNek2	6.3867	up	BRADI_4g02440v3
I1HAL3	Essential for stomatal opening.	BLUS1_ARATHRecName: Full=Serine/threonine-protein kinase BLUS1; AltName: Full=Protein BLUE LIGHT SIGNALING 1	6.3515	up	BRADI_1g77700v3
I1HTP8	Involved in epidermal-cell morphogenesis in hypocotyls and roots.	NEK5_ARATHRecName: Full=Serine/threonine-protein kinase Nek5; AltName: Full=NimA-related protein kinase 5; Short=AtNEK6; Short=AtNek5	6.3078	up	BRADI_2g55930v3
I1GS85	signal transduction pathways that involve calcium as a second messenger	CAMK5_ARATHRecName: Full=CDPK-related kinase 5; Short=AtCRK5; AltName: Full=Calcium/calmodulin-dependent protein kinase 1	6.0495	up	BRADI_1g21110v3
I1HHS0	intracellular signal transduction	IRE3_ARATHRecName: Full=Probable serine/threonine protein kinase IRE3; Short=AtIRE3	5.1969	up	BRADI_2g20200v3
A0A0Q3HLH4	extracellular signals to regulate transcription in differentiating cells	KSG9_ARATHRecName: Full=Shaggy-related protein kinase iota; AltName: Full=ASK-iota; AltName: Full=GSK3/shaggy-related protein kinase 1; Short=AtGSK1; AltName: Full=Protein BIN2-like 2; AltName: Full=Shaggy-related protein kinase 2-3; Short=AtSK2-3; AltName: Full=Shaggy-related protein kinase 22; Short=AtSK22	5.1097	up	BRADI_3g09067v3
I1GL12	extracellular signals to regulate transcription in differentiating cells	KSG4_ARATHRecName: Full=Shaggy-related protein kinase delta; AltName: Full=ASK-delta; AltName: Full=Shaggy-related protein kinase 42; Short=AtSK42	4.6457	up	BRADI_1g02160v3
I1I5I2	extracellular signals to regulate transcription in differentiating cells	KSG8_ARATHRecName: Full=Shaggy-related protein kinase theta; AltName: Full=ASK-theta; AltName: Full=Shaggy-related protein kinase 32; Short=AtSK32	4.11	up	BRADI_3g31480v3
I1GP76	May be involved in root hair elongation.	IREH1_ARATHRecName: Full=Probable serine/threonine protein kinase IREH1; AltName: Full=Protein IRE homolog 1; Short=AtIREH1	3.8075	up	BRADI_1g11380v3
I1HDY0	extracellular signals to regulate transcription in differentiating cells	KSG1_ARATHRecName: Full=Shaggy-related protein kinase alpha; AltName: Full=ASK-alpha; AltName: Full=Shaggy-related protein kinase 11; Short=AtSK11	3.7318	up	BRADI_2g08890v3
I1H8K2	transition to germination by regulating light and hormonal signaling during seed maturation	IDD1_ARATHRecName: Full=Zinc finger protein ENHYDROUS; AltName: Full=Protein indeterminate-domain 1	2.6353	up	BRADI_1g71330v3
I1IA33	acts as a positive regulator of gibberellin (GA) action, homeostasis and signaling	IDD2_ARATHRecName: Full=Zinc finger protein GAI-ASSOCIATED FACTOR 1; AltName: Full=Protein indeterminate-domain 2	2.6353	up	BRADI_3g44520v3
A0A0Q3JYH4	regulates tissue boundaries and asymmetric cell division	IDD3_ARATHRecName: Full=Zinc finger protein MAGPIE; AltName: Full=Protein POLLEN SPECIFIC GENE 3; AltName: Full=Protein indeterminate-domain 3; Short=AtIDD3	2.6353	up	BRADI_2g08460v3
A0A0Q3QNV8	regulation of transcription	IDD7_ARATHRecName: Full=Protein indeterminate-domain 7	2.6353	up	BRADI_2g05900v3
A0A0Q3R4E5	regulation of transcription	IDD7_ARATHRecName: Full=Protein indeterminate-domain 7	2.6353	up	BRADI_2g41550v3
I1J0N2	transcriptional activator of nuclear-encoded photosynthetic gene expression	IDD4_ARATHRecName: Full=Protein indeterminate-domain 4, chloroplastic; Flags: Precursor	2.0355	up	BRADI_5g18530v3
I1ISN8	transcriptional activator of nuclear-encoded photosynthetic gene expression	IDD4_ARATHRecName: Full=Protein indeterminate-domain 4, chloroplastic; Flags: Precursor	1.953	up	BRADI_4g37540v3
I1ICE5	transcriptional activator of nuclear-encoded photosynthetic gene expression	IDD4_ARATHRecName: Full=Protein indeterminate-domain 4, chloroplastic; Flags: Precursor	1.953	up	BRADI_3g51090v3
I1I5F9	Essential for stomatal opening.	BLUS1_ARATHRecName: Full=Serine/threonine-protein kinase BLUS1; AltName: Full=Protein BLUE LIGHT SIGNALING 1	1.7103	up	BRADI_3g31110v3
I1J0Z2		CDPK5_ARATHRecName: Full=Calcium-dependent protein kinase 5; AltName: Full=Calmodulin-domain protein kinase CDPK isoform 5	0.5997	up	BRADI_5g19430v3
A0A2K2D980		KIN10_ARATHRecName: Full=SNF1-related protein kinase catalytic subunit alpha KIN10; Short=AKIN10; AltName: Full=AKIN alpha-2; Short=AKINalpha2; AltName: Full=SNF1-related kinase 1.1; Short=SnRK1.1	0.4959	up	BRADI_2g18970v3
I1GPQ9		---NA---	0.3895	up	BRADI_1g12910v3
I1GRS0		ATR_ARATHRecName: Full=Serine/threonine-protein kinase ATR; Short=AtATR; AltName: Full=Ataxia telangiectasia-mutated and Rad3-related homolog; AltName: Full=DNA repair protein ATR; AltName: Full=Rad3-like protein; Short=AtRAD3	0.314	up	BRADI_1g19650v3
I1IXT7		SRK2H_ARATHRecName: Full=Serine/threonine-protein kinase SRK2H; AltName: Full=OST1-kinase-like 9; AltName: Full=SNF1-related kinase 2.5; Short=SnRK2.5	-0.2457	down	BRADI_5g10300v3
I1I692		SRK2A_ARATHRecName: Full=Serine/threonine-protein kinase SRK2A; AltName: Full=Arabidopsis protein SK1; AltName: Full=OST1-kinase-like 7; AltName: Full=SNF1-related kinase 2.4; Short=SnRK2.4	-0.3831	down	BRADI_3g33690v3
A0A0Q3GI47		SRK2A_ARATHRecName: Full=Serine/threonine-protein kinase SRK2A; AltName: Full=Arabidopsis protein SK1; AltName: Full=OST1-kinase-like 7; AltName: Full=SNF1-related kinase 2.4; Short=SnRK2.4	-0.428	down	BRADI_2g56267v3
I1GMZ0		SRK2E_ARATHRecName: Full=Serine/threonine-protein kinase SRK2E; AltName: Full=Protein OPEN STOMATA 1; AltName: Full=SNF1-related kinase 2.6; Short=SnRK2.6; AltName: Full=Serine/threonine-protein kinase OST1	-0.4382	down	BRADI_1g07620v3
I1HA33		BSK1_ARATHRecName: Full=Serine/threonine-protein kinase BSK1; AltName: Full=Brassinosteroid-signaling kinase 1	-0.637	down	BRADI_1g76227v3
I1GYD1		CDKF1_ARATHRecName: Full=Cyclin-dependent kinase F-1; Short=CDKF;1; AltName: Full=CDK-activating kinase 1-At; Short=CAK1-At	-0.9421	down	BRADI_1g39510v3
I1J0J4	role in signal transduction pathways that involve calcium as a second messenger.	CDPKT_ARATHRecName: Full=Calcium-dependent protein kinase 29	-1.2845	down	BRADI_5g18250v3
I1HIE2	phosphorylates N-terminal threonine residues in psbA/D1, psbD/D2, psbC/CP43 and psbH, which are components of the core antenna complex of photosystem II.	STN8_ARATHRecName: Full=Serine/threonine-protein kinase STN8, chloroplastic; AltName: Full=Protein STATE TRANSITION 8; Flags: Precursor	-1.4263	down	BRADI_2g22210v3
I1GU02	Negative regulator of stomatal closure and slow anion currents	CDPKX_ARATHRecName: Full=Calcium-dependent protein kinase 33	-1.7375	down	BRADI_1g26310v3
I1HPI9	Role in signal transduction pathways that involve calcium as a second messenger.	CDPK3_ARATHRecName: Full=Calcium-dependent protein kinase 3; AltName: Full=Calcium-dependent protein kinase isoform CDPK6; Short=AtCDPK6	-2.2099	down	BRADI_2g43910v3
I1HG37	Role in signal transduction pathways that involve calcium as a second messenger.	CDPK3_ARATHRecName: Full=Calcium-dependent protein kinase 3; AltName: Full=Calcium-dependent protein kinase isoform CDPK6; Short=AtCDPK6	-3.1697	down	BRADI_2g15520v3
I1IB59	phosphorylates proteins on serine, threonine and tyrosine residues.	STY13_ARATHRecName: Full=Serine/threonine-protein kinase STY13; AltName: Full=AtSTYPK; AltName: Full=Serine/threonine/tyrosine-protein kinase 13	-4.5275	down	BRADI_3g47600v3
I1HZJ6	protein dephosphorylation	P2C19_ARATHRecName: Full=Protein phosphatase 2C and cyclic nucleotide-binding/kinase domain-containing protein; Includes: RecName: Full=Probable protein phosphatase 2C 19; Short=AtPP2C19; Includes: RecName: Full=Probable inactive cyclic nucleotide-dependent protein kinase At2g20050	-5.8362	down	BRADI_3g10350v3
I1HZJ0	involved in blue light responses (e.g. hypocotyl elongation and flowering)	CKL4_ARATHRecName: Full=Casein kinase 1-like protein 4; AltName: Full=Protein CASEIN KINASE I-LIKE 4; Short=CK1.4	-7.6277	down	BRADI_3g10320v3
I1HDK1	involved in blue light responses (e.g. hypocotyl elongation and flowering)	CKL3_ARATHRecName: Full=Casein kinase 1-like protein 3; AltName: Full=Protein CASEIN KINASE I-LIKE 3; Short=CK1.3	-8.043	down	BRADI_2g07790v3
I1I4N6	preferential utilization of acidic proteins such as caseins as substrates	CKL10_ARATHRecName: Full=Casein kinase 1-like protein 10; AltName: Full=Protein CASEIN KINASE I-LIKE 10	-8.4813	down	BRADI_3g28720v3
I1IBP8	preferential utilization of acidic proteins such as caseins as substrates	CKL11_ARATHRecName: Full=Casein kinase 1-like protein 11; AltName: Full=Protein CASEIN KINASE I-LIKE 11	-8.8489	down	BRADI_3g49100v3
I1GSA7	Involved in gene regulation and confers tolerance to drought and osmotic stress.	SRK2C_ARATHRecName: Full=Serine/threonine-protein kinase SRK2C; AltName: Full=OST1-kinase-like 4; AltName: Full=SNF1-related kinase 2.8; Short=SnRK2.8	-9.9261	down	BRADI_1g21310v3

## Sheet: Disease resistance
Accession	C3H/APX-KD Vs. WT	Description	Gene names (ORF )
I1INJ3	9.4537	EDR4_ARATHRecName: Full=Protein ENHANCED DISEASE RESISTANCE 4	BRADI_4g25710v3
A0A0Q3ET17	9.0943	EDR4_ARATHRecName: Full=Protein ENHANCED DISEASE RESISTANCE 4	BRADI_4g25826v3
A0A0Q3ILT4	7.1917	EDR1_ARATHRecName: Full=Serine/threonine-protein kinase EDR1; AltName: Full=MAPKK kinase EDR1; AltName: Full=Protein ENHANCED DISEASE RESISTANCE 1; Short=AtEDR1; AltName: Full=Serine/threonine/tyrosine-protein kinase 10	BRADI_4g09990v3
I1IAG6	6.8063	EDR1_ARATHRecName: Full=Serine/threonine-protein kinase EDR1; AltName: Full=MAPKK kinase EDR1; AltName: Full=Protein ENHANCED DISEASE RESISTANCE 1; Short=AtEDR1; AltName: Full=Serine/threonine/tyrosine-protein kinase 10	BRADI_3g45660v3
A0A0Q3JAU5	6.705	EDR2_ARATHRecName: Full=Protein ENHANCED DISEASE RESISTANCE 2	BRADI_3g17060v3
I1IJC3	6.694	EDR1_ARATHRecName: Full=Serine/threonine-protein kinase EDR1; AltName: Full=MAPKK kinase EDR1; AltName: Full=Protein ENHANCED DISEASE RESISTANCE 1; Short=AtEDR1; AltName: Full=Serine/threonine/tyrosine-protein kinase 10	BRADI_4g09990v3
I1IV28	6.463	RPP13_ARATHRecName: Full=Disease resistance protein RPP13; AltName: Full=Resistance to Peronospora parasitica protein 13	BRADI_4g44556v3
A0A0Q3LM83	6.2564	R13L3_ARATHRecName: Full=Putative disease resistance RPP13-like protein 3	BRADI_3g05470v3
A0A2K2D6I3	6.2499	LRL11_ARATHRecName: Full=LEAF RUST 10 DISEASE-RESISTANCE LOCUS RECEPTOR-LIKE PROTEIN KINASE-like 1.1; AltName: Full=Probable receptor-like serine/threonine-protein kinase LRK10L-1.1; Flags: Precursor	BRADI_2g02426v3
A0A0Q3ME88	6.1381	R13L1_ARATHRecName: Full=Putative disease resistance RPP13-like protein 1	BRADI_2g03020v3
I1I1L5	6.0082	EDR2_ARATHRecName: Full=Protein ENHANCED DISEASE RESISTANCE 2	BRADI_3g17060v3
A0A2K2CU53	5.6388	RP8L4_ARATHRecName: Full=Probable disease resistance RPP8-like protein 4	BRADI_4g44556v3
A0A2K2CUJ3	5.6221	RPS2_ARATHRecName: Full=Disease resistance protein RPS2; AltName: Full=Resistance to Pseudomonas syringae protein 2	BRADI_3g00926v3
A0A0Q3MUI1	5.4556	R13L3_ARATHRecName: Full=Putative disease resistance RPP13-like protein 3	BRADI_2g38987v3
A0A2K2CV22	5.3531	RPM1_ARATHRecName: Full=Disease resistance protein RPM1; AltName: Full=Resistance to Pseudomonas syringae protein 3	BRADI_3g03935v3
A0A0Q3PTL0	5.0284	DRL40_ARATHRecName: Full=Probable disease resistance protein At5g63020; AltName: Full=pNd11	BRADI_3g00890v3
I1GKQ7	4.9339	RPM1_ARATHRecName: Full=Disease resistance protein RPM1; AltName: Full=Resistance to Pseudomonas syringae protein 3	BRADI_1g01257v3
I1HX83	4.8254	RPM1_ARATHRecName: Full=Disease resistance protein RPM1; AltName: Full=Resistance to Pseudomonas syringae protein 3	BRADI_3g03882v3
A0A0Q3ED69	4.5734	RPM1_ARATHRecName: Full=Disease resistance protein RPM1; AltName: Full=Resistance to Pseudomonas syringae protein 3	BRADI_4g00620v3
A0A2K2DSG4	4.5719	DRL35_ARATHRecName: Full=Probable disease resistance protein At5g45490	BRADI_1g59465v3
A0A2K2CLS0	4.4958	DRL4_ARATHRecName: Full=Putative disease resistance protein At1g50180	BRADI_4g10147v3
A0A0Q3KJ49	4.3466	RPM1_ARATHRecName: Full=Disease resistance protein RPM1; AltName: Full=Resistance to Pseudomonas syringae protein 3	BRADI_1g78800v3
A0A0Q3ECZ6	4.2503	R13L4_ARATHRecName: Full=Disease resistance RPP13-like protein 4; AltName: Full=Disease resistance protein ZAR1; AltName: Full=Protein HOPZ-ACTIVATED RESISTANCE 1	BRADI_4g00610v3
A0A0Q3J2K4	3.9784	RPP13_ARATHRecName: Full=Disease resistance protein RPP13; AltName: Full=Resistance to Peronospora parasitica protein 13	BRADI_4g44646v3
I1H7C9	1.1475	RPS2_ARATHRecName: Full=Disease resistance protein RPS2; AltName: Full=Resistance to Pseudomonas syringae protein 2	BRADI_1g67840v3
A0A0Q3M0P1	0.9299	RPP13_ARATHRecName: Full=Disease resistance protein RPP13; AltName: Full=Resistance to Peronospora parasitica protein 13	BRADI_3g34722v3
A0A0Q3G9Q7	0.9299	RPP13_ARATHRecName: Full=Disease resistance protein RPP13; AltName: Full=Resistance to Peronospora parasitica protein 13	BRADI_2g39393v3
A0A0Q3R3I3	0.9299	RPM1_ARATHRecName: Full=Disease resistance protein RPM1; AltName: Full=Resistance to Pseudomonas syringae protein 3	BRADI_2g39247v3
I1IJC7	0.6874	R13L1_ARATHRecName: Full=Putative disease resistance RPP13-like protein 1	BRADI_4g10030v3
I1GV24	-0.4834	DRL4_ARATHRecName: Full=Putative disease resistance protein At1g50180	BRADI_1g29427v3
I1IMF5	-0.6561	RPM1_ARATHRecName: Full=Disease resistance protein RPM1; AltName: Full=Resistance to Pseudomonas syringae protein 3	BRADI_4g21890v3
I1I4E2	-1.4074	EDR2_ARATHRecName: Full=Protein ENHANCED DISEASE RESISTANCE 2	BRADI_3g27852v3
A0A0Q3HA15	-1.4074	EDR2_ARATHRecName: Full=Protein ENHANCED DISEASE RESISTANCE 2	BRADI_1g50627v3
A0A0Q3HA60	-1.4074	EDR2_ARATHRecName: Full=Protein ENHANCED DISEASE RESISTANCE 2	BRADI_1g50627v3
I1HW59	-2.3719	RPS2_ARATHRecName: Full=Disease resistance protein RPS2; AltName: Full=Resistance to Pseudomonas syringae protein 2	BRADI_3g00920v3
A0A2K2CPC4	-3.093	RPM1_ARATHRecName: Full=Disease resistance protein RPM1; AltName: Full=Resistance to Pseudomonas syringae protein 3	BRADI_4g21842v3
A0A0Q3JF34	-3.6718	DRL7_ARATHRecName: Full=Probable disease resistance protein At1g58390	BRADI_1g29441v3
A0A0Q3MYA0	-4.1961	LRL12_ARATHRecName: Full=LEAF RUST 10 DISEASE-RESISTANCE LOCUS RECEPTOR-LIKE PROTEIN KINASE-like 1.2; AltName: Full=Probable receptor-like serine/threonine-protein kinase LRK10L-1.2; Flags: Precursor	BRADI_2g47050v3
A0A0Q3R7H1	-4.2668	LRL12_ARATHRecName: Full=LEAF RUST 10 DISEASE-RESISTANCE LOCUS RECEPTOR-LIKE PROTEIN KINASE-like 1.2; AltName: Full=Probable receptor-like serine/threonine-protein kinase LRK10L-1.2; Flags: Precursor	BRADI_2g47014v3
I1GV27	-4.8916	DRL4_ARATHRecName: Full=Putative disease resistance protein At1g50180	BRADI_1g29441v3
A0A2K2DLW9	-5.396	DRL4_ARATHRecName: Full=Putative disease resistance protein At1g50180	BRADI_1g29441v3
