# Supplementary material for: Multi-omic characterization of bifunctional peroxidase 4-coumarate 3-hydroxylase knockdown in Brachypodium distachyon provides insights into lignin modification-associated pleiotropic effects
Source: Front Plant Sci. 2022 Sep 28;13:908649. doi: 10.3389/fpls.2022.908649 (PMC9554711; doi:10.3389/fpls.2022.908649)
Supplement: Supplementary file 8 [file Table_7.xlsx]

## Sheet: Supplement Table 7
Supplement Table 7: Untargeted metabolomic results from mature stem tissue of Brachypodium. Sorbitol was used for an internal standard. Tab 1 shows identified metabolites with statistical analysis. Red colored metabolites are significantly upregulated (p<0.05) and blue colored metabolites are significantly downregulated (p<0.05)

## Sheet: Tab 1
Brachypodium stem														312.142	75.17	4.79438	0.0510902		1.00898	0.986981
Red (significantly upregulated); blue(significantly downregulated)														166.906	14.192	2.08655	0.0111702		0.840122	0.6388
Metabolite	Brachy C3H/APX KD (RT confirmed reps)		Brachy TDNA-control		Brachy C3H		Brachy TDNA-control		Brachy WT
Retention time (min); key m/z	Fold change vs WT	p-value	Fold change vs WT	p-value	Avg	sem	Avg	sem	Avg	sem
glutamine	#DIV/0!	#DIV/0!	#DIV/0!	0.373901	0	0	65.6814	113.764	0	0
lysine	6.26245	0.0561471	16.0479	0.348954	5.72201	1.42032	14.663	22.4132	0.913701	0.913701
11.81 232 449 464 N-metabolite	5.97233	0.0348162	2.80533	0.313407	46.5306	12.357	21.8564	20.0001	7.79103	3.9599
asparagine	4.40791	0.0958341	1.9489	0.55136	154.025	65.5809	68.1001	87.6744	34.9429	6.55365
alanine	3.68999	0.0118134	4.32636	0.224197	148.037	25.2865	173.567	160.734	40.1186	4.20009
glutamic acid	3.64651	0.135028	4.75169	0.242425	237.409	106.572	309.363	306.139	65.1059	22.944
8.89 115 267 355 485	3.12722	0.122254	1.70166	0.0648538	17.5009	7.16913	9.52302	1.65988	5.59631	1.223
3-hydroxyproline	3.05908	0.310405	1.3628	0.541308	4.41711	3.13971	1.96779	0.988065	1.44393	0.539912
aspartic acid	2.96346	0.0298955	2.43617	0.128873	519.599	88.8167	427.147	214.623	175.336	45.1964
threonine	2.54901	0.0129407	2.50398	0.19466	48.4076	2.86631	47.5525	31.0471	18.9907	3.94618
dopamine	2.40217	0.0263457	5.34139	0.00495727	41.3141	6.26981	91.8647	22.5417	17.1986	2.7769
serine	2.32624	0.0293778	2.48363	0.242173	186.079	8.66155	198.668	145.707	79.9911	20.3164
isoleucine	2.29571	0.0160291	2.45855	0.348515	24.1516	3.11633	25.8647	24.9685	10.5203	1.16462
leucine	2.28219	0.0640563	2.42475	0.3661	29.3123	6.37206	31.1433	30.8233	12.8439	2.49452
linoleic acid	2.22441	0.0171177	1.77422	0.00160607	20.3373	2.92931	16.2213	1.19534	9.14277	0.624955
fumaric acid	2.1589	0.0462967	1.25071	0.00861039	106.699	23.0809	61.8141	2.24248	49.423	2.2296
aconitic acid	2.03232	0.0413773	1.7179	0.00235047	67.7739	12.5965	57.2887	3.78554	33.348	2.71373
12.11 235 434 419 N-metabolite	1.90967	0.279432	0.405411	0.192789	12.5433	4.29635	2.66285	0.320123	6.56827	2.48971
9.56 98 288 390 N metabolite	1.79108	0.627006	3.84619	0.0482038	52.6366	52.6366	113.033	45.6291	29.3883	13.8058
malic acid	1.79004	0.0142818	0.991612	0.912625	5701.61	603.104	3158.46	298.147	3185.18	150.563
monopalmitin	1.71561	0.270562	0.732621	0.348267	37.6208	13.5182	16.0653	5.48926	21.9286	4.52333
5-oxo-proline	1.64822	0.068831	1.33831	0.302332	1101.72	149.59	894.566	297.262	668.431	84.1865
maleic acid	1.63683	0.143283	1.36353	0.0433691	44.6195	10.7107	37.1694	3.11948	27.2597	2.88039
ethanolamine	1.6266	0.060287	0.936869	0.738191	782.035	16.0594	450.428	54.2143	480.781	78.7033
p-coumaric acid	1.61838	0.0220762	0.85116	0.225947	110.746	4.61943	58.2453	2.29366	68.4305	6.99841
glycine	1.60925	0.0962082	1.02168	0.932564	76.2966	4.32696	48.4391	12.1595	47.4112	8.99738
stigmastanol	1.59424	0.0110837	0.967272	0.772498	121.919	5.33216	73.9717	10.3696	76.4746	5.44188
stigmasterol	1.5637	0.131449	1.21819	0.287089	23.9406	3.4592	18.6508	1.61839	15.3102	2.55706
palmitic acid	1.541	0.276629	0.675844	0.197247	1316.52	379.531	577.391	147.971	854.326	157.584
monostearin	1.50801	0.488074	0.797166	0.628824	24.5408	11.4913	12.9728	7.3302	16.2737	4.68772
campesterol	1.49919	0.197947	1.1974	0.270252	90.1644	20.1431	72.0144	8.18436	60.1421	7.99496
tyrosine	1.46463	0.104398	2.78621	0.305057	5.63514	0.432536	10.7199	10.0837	3.84749	0.546047
citric acid	1.42646	0.114584	1.2361	0.074119	4538.39	823.93	3932.74	539.231	3181.57	28.2635
ethyl phosphate	1.40744	0.165402	1.64242	0.00561414	337.165	62.8466	393.456	34.9589	239.559	19.9657
11.86 389 491 217	1.35768	0.0892086	0.845726	0.011054	77.8339	10.8384	48.4841	2.49447	57.3284	1.35515
B-sitosterol	1.32539	0.23292	1.08215	0.459622	232.53	43.6848	189.856	14.1432	175.443	15.6286
4-hydroxybenzoic acid	1.30689	0.206039	0.872198	0.549405	8.17825	0.383094	5.45802	1.44294	6.25778	0.897842
9.46 174 114 232 314 329 383 398 N metabolite	1.30311	0.451537	1.50631	0.390983	131.105	18.6147	151.549	80.8037	100.609	25.1682
glycerol-1/3-phosphate	1.2859	0.0127578	1.3323	0.00104321	88.1006	2.23419	91.2795	1.52563	68.513	2.52423
glycolic acid	1.23234	0.398755	0.73227	0.4096	75.4893	11.1484	44.8567	26.4375	61.257	9.206
glycerol	1.22008	0.418053	0.759374	0.249641	1114.66	105.431	693.761	90.7314	913.595	154.745
hexacosanoic acid	1.20706	0.0911092	0.93287	0.554857	7.28814	0.518232	5.63262	0.99613	6.03795	0.256557
glyceric acid	1.193	0.261584	0.948302	0.65167	128.886	5.87447	102.45	4.20815	108.035	11.2057
12.94 357 299 315 503 P-metabolite	1.17554	0.512422	2.07285	0.0120749	19.4616	4.3435	34.317	6.40287	16.5555	1.71468
docosanoic acid	1.17465	0.354637	0.827942	0.225642	17.5387	1.28835	12.362	1.0317	14.931	1.69338
1,2,4-benzenetriol	1.16729	0.704178	0.674065	0.167056	7.23543	2.70151	4.17817	0.720104	6.19847	1.12377
1-hexacosanol	1.15242	0.259179	0.755718	0.167739	210.688	5.30972	138.163	37.6363	182.823	15.2423
9.75 174 114 232 N-metabolite	1.11984	0.780578	1.57853	0.359216	95.267	15.5027	134.288	70.7812	85.0718	24.3323
sucrose	1.11633	0.749076	0.718835	0.245477	47494.8	13012	30583.1	6534.95	42545.4	7946.57
sinapyl alcohol	1.10422	0.222051	1.58927	0.00269636	3.61831	0.294519	5.2077	0.502821	3.27679	0.0271385
threonic acid	1.02369	0.89065	1.02015	0.880581	548.662	5.63505	546.765	26.5348	535.965	65.7118
adenosine	1.01801	0.969013	0.932311	0.849721	17.4232	2.07746	15.9565	2.60612	17.115	5.53207
hydroquinone	0.9986	0.996619	0.537463	0.0262117	25.4281	8.72262	13.6858	1.75185	25.4638	3.26746
10.72 397 425 471	0.979439	0.952316	1.80569	0.130291	12.8517	3.17756	23.6935	8.48122	13.1215	2.64472
erythronic acid	0.977871	0.895981	0.978886	0.883479	15.8929	0.954512	15.9094	1.96834	16.2526	1.88094
10.87 397 425 471	0.968179	0.928124	1.83041	0.109372	37.7802	11.7357	71.4262	24.4207	39.0219	7.10272
succinic acid	0.965852	0.789667	0.998625	0.986298	120.706	12.7686	124.802	6.53516	124.973	8.61755
10.96 397 425 471	0.918137	0.864616	2.03818	0.0602983	16.3736	10.3567	36.3478	12.1839	17.8335	1.17427
dehydrodiconiferyl alcohol	0.910729	0.598338	1.03344	0.860028	14.5841	2.50923	16.5491	4.46848	16.0136	1.20724
ferulic acid	0.866079	0.642759	0.840882	0.437285	9.18798	1.67101	8.92067	0.735053	10.6087	1.91168
13.74 292 305 375	0.857433	0.503411	1.40336	0.199238	22.6227	0.100883	37.0266	9.98267	26.3842	3.84199
11.20 393 257 217	0.840893	0.613392	2.03873	0.0538801	150.753	22.3753	365.5	100.467	179.278	37.1345
5-hydroxytryptamine	0.83465	0.712593	1.57305	0.0815811	38.3682	22.984	72.3118	16.8177	45.9692	5.93311
oxalic acid	0.834115	0.790082	1.12116	0.760271	15.2947	11.2536	20.5581	8.28021	18.3364	4.83609
11.14 301 391 259	0.811093	0.750907	0.337791	0.17726	268.121	67.6943	111.663	17.8627	330.568	133.438
glucose 6-phosphate	0.806938	0.679735	2.94841	0.0105607	4.67726	2.76195	17.0899	3.92307	5.79631	1.03899
11.33 376 273 170	0.769222	0.604216	0.307628	0.0566898	161.431	64.9073	64.5596	23.0228	209.863	53.0911
caffeic acid	0.765323	0.342336	0.885212	0.543623	2.16478	0.228666	2.5039	0.381641	2.82859	0.437409
12.59 320 glycoside	0.712496	0.441808	0.53269	0.143145	251.953	8.31332	188.37	32.1851	353.62	88.9574
arbutin	0.707604	0.0997603	1.06787	0.554112	35.4761	5.62878	53.5382	6.74631	50.1356	3.55921
quinic acid	0.693336	0.025315	0.947286	0.651098	185.601	16.3544	253.581	45.541	267.692	12.0355
9.26 143 335 233	0.653942	0.161299	0.875834	0.493754	292.505	43.7699	391.755	75.3568	447.294	59.6511
shikimic acid	0.647963	0.045064	0.836087	0.123061	171.68	14.9912	221.524	17.1151	264.953	19.9686
myo-inositol	0.645164	0.35253	0.985433	0.959721	119.211	3.83061	182.085	33.469	184.776	46.212
3,6-anhydro-galactose	0.611885	0.494635	0.459635	0.230227	24.9109	4.93774	18.7125	1.70551	40.7117	15.5257
16.04 265 benzylglucuronate	0.544668	0.0510706	0.97691	0.891801	16.3274	2.75619	29.2846	6.50882	29.9768	2.94929
monogalactosylglycerol	0.519969	0.082005	1.02877	0.879687	26.6576	5.40186	52.7427	10.7667	51.2677	6.70826
glucose	0.49345	0.165694	0.932817	0.790872	6040.49	392.824	11418.9	2143.65	12241.3	2623.84
phenylalanine	0.461918	0.238765	1.0495	0.938231	2.88676	0.816986	6.55885	5.78004	6.2495	1.71232
galactose	0.404037	0.134857	0.558714	0.119	1562.76	362.645	2161.02	227.429	3867.85	852.618
13.81 327 342 502 487 91	0.403118	0.536627	1.15502	0.817292	0.821942	0.821942	2.35505	0.305851	2.03896	1.26908
raffinose	0.364576	0.0523934	1.48952	0.155755	117.804	11.4312	481.303	130.265	323.125	50.5143
15.64 332 404 214 ascorbate conjugate	0.361925	0.000112141	0.965004	0.887	7.02237	0.370938	18.7238	7.7532	19.4028	0.284218
fructose	0.349535	0.352575	0.464882	0.311256	1123.74	290.088	1494.58	412.848	3214.97	1466.26
digalactosylglycerol	0.290926	0.0155487	1.20128	0.367768	23.7745	10.2823	98.1686	25.5145	81.72	6.77781
16.14 syringyl lignan glycoside	0.266609	0.00180857	1.0702	0.703954	86.7728	7.47558	348.317	92.3658	325.469	16.9501
15.88 411 guaiacyl lignan	0.265243	0.00167807	1.09607	0.748842	47.6169	1.68586	196.768	85.5524	179.522	9.37204
15.21 355 267 phenolic glycoside	0.203612	0.0258254	1.36932	0.585365	1.76231	1.76231	11.8517	9.24048	8.65523	0.799835
14.58 267 297 hydroxyphenyl guaiacyl lignan	0.135504	0.0709147	1.36873	0.714636	4.69542	0.0767094	47.4289	54.4381	34.6516	8.44662
salicylic acid	0.113735	0.328755	0.35123	0.352364	16.0939	0.651351	49.7003	44.2326	141.503	83.49
gentisic acid-5-O-glucoside	0.0625971	0.0212105	1.35812	0.609442	6.44404	6.44404	139.811	111.823	102.945	16.4095
